# Supplementary material for: Hypermethylation of TRIM59 and KLF14 Influences Cell Death Signaling in Familial Alzheimer's Disease
Source: Oxid Med Cell Longev. 2018 Apr 4;2018:6918797. doi: 10.1155/2018/6918797 (PMC5904768; doi:10.1155/2018/6918797)
Supplement: Supplementary 1 — Table 1: analysis of differentially expressed genes (DEGs) of six familial early-onset Alzheimer's disease patients with PSEN1 mutations versus sixteen neuropsychological healthy age- and sex-matched controls. RNA was isolated from established fibroblast cell lines and sequenced as described in Materials and Methods. DGE analysis performed by edgeR software revealed 2654 DEGs (“EDGER_biotype 8EOADv.16CTRL”_excel sheet), 21 DEGs exclusive for the KLF14 network (“KLF14_edger_biotype”_excel sheet), and 21 DEGs unique for the TRIM59 network (“TRIM59_edger_biotype”_excel sheet), and analysis performed with Cufflinks revealed 571 transcription starting sites (“TSS”_excel sheet), 23 promoters (“PROMOTERS”_excel sheet), 22 splicing (“SPLICING”_excel sheet), and 231 isoforms (“ISOFORMS”_excel sheet). [file 6918797.f1.xlsx]

## Sheet: EDGER_biotype 8EOADv.16CTRL
GeneID	Symbol	Fold_change	Fold_change_inverse	logFC	logCPM	PValue	FDR	Gene_type	Transcript_type	StatusG	StatusT	Description
ENSG00000170465	KRT6C	1150.70836851191	0.000869029918756211	10.1683065328916	0.990374459069284	4.6073843733449E-10	8.21682019647507E-08	protein_coding	retained_intron	KNOWN	KNOWN	keratin 6C. type II [Source:HGNC Symbol;Acc:HGNC:20406]
ENSG00000172551	MUCL1	998.760083351939	0.00100124145594996	9.96399435315041	1.82202678857431	6.81598790864988E-11	1.37872797028693E-08	protein_coding	protein_coding	KNOWN	KNOWN	mucin-like 1 [Source:HGNC Symbol;Acc:HGNC:30588]
ENSG00000134765	DSC1	998.433356783236	0.00100156910143889	9.96352232395672	0.796171547423234	1.61466830859337E-09	2.57488335909259E-07	protein_coding	protein_coding	KNOWN	KNOWN	desmocollin 1 [Source:HGNC Symbol;Acc:HGNC:3035]
ENSG00000170454	KRT75	807.203108284491	0.00123884557645628	9.65678791959311	2.40473367488609	1.45725297455474E-09	2.34870994794614E-07	protein_coding	protein_coding	KNOWN	KNOWN	keratin 75. type II [Source:HGNC Symbol;Acc:HGNC:24431]
ENSG00000133710	SPINK5	788.876078478237	0.00126762621821291	9.62365488037318	2.76822290053099	4.28687599304941E-09	6.41212401947954E-07	protein_coding	processed_transcript	KNOWN	KNOWN	serine peptidase inhibitor. Kazal type 5 [Source:HGNC Symbol;Acc:HGNC:15464]
ENSG00000144820	ADGRG7	775.737568567825	0.0012890957464471	9.59942486208398	3.04488962482571	8.50465086958381E-09	1.21770035574262E-06	protein_coding	processed_transcript	KNOWN	KNOWN	adhesion G protein-coupled receptor G7 [Source:HGNC Symbol;Acc:HGNC:19241]
ENSG00000137440	FGFBP1	669.383833732831	0.00149391119056982	9.38668989873895	1.16425720167884	3.36614055906833E-07	0.0000349238531428709	protein_coding	protein_coding	KNOWN	KNOWN	fibroblast growth factor binding protein 1 [Source:HGNC Symbol;Acc:HGNC:19695]
ENSG00000143556	S100A7	612.283324215107	0.00163323082705529	9.25805558101647	3.12081661594722	3.34113055560634E-10	6.19692334650445E-08	protein_coding	protein_coding	KNOWN	KNOWN	S100 calcium binding protein A7 [Source:HGNC Symbol;Acc:HGNC:10497]
ENSG00000167754	KLK5	599.545078129103	0.00166793129737722	9.22772441972512	3.30959474628467	1.97752658232287E-09	3.10425325145418E-07	protein_coding	protein_coding	KNOWN	KNOWN	kallikrein-related peptidase 5 [Source:HGNC Symbol;Acc:HGNC:6366]
ENSG00000134760	DSG1	559.890337267589	0.00178606404404166	9.12900047163591	0.0215410021119688	4.91865354299271E-09	7.26694894407004E-07	protein_coding	protein_coding	KNOWN	PUTATIVE	desmoglein 1 [Source:HGNC Symbol;Acc:HGNC:3048]
ENSG00000204539	CDSN	558.161172567285	0.00179159721089244	9.12453795930068	0.0175084339537399	4.83891598537409E-09	7.16670802659372E-07	protein_coding	protein_coding	KNOWN	KNOWN	corneodesmosin [Source:HGNC Symbol;Acc:HGNC:1802]
ENSG00000163220	S100A9	541.867466220766	0.00184546971785271	9.08179621993804	2.25245500390718	5.82719638809773E-08	7.16852185873761E-06	protein_coding	protein_coding	KNOWN	KNOWN	S100 calcium binding protein A9 [Source:HGNC Symbol;Acc:HGNC:10499]
ENSG00000109182	CWH43	436.379950882848	0.0022915809903202	8.76944100952437	-0.301464917170647	9.66097905124293E-09	1.37024507348205E-06	protein_coding	retained_intron	KNOWN	KNOWN	cell wall biogenesis 43 C-terminal homolog (S. cerevisiae) [Source:HGNC Symbol;Acc:HGNC:26133]
ENSG00000167880	EVPL	407.063583712053	0.00245661867092335	8.66911035218119	-0.390150381498548	1.33807898788572E-08	1.84150829476629E-06	protein_coding	retained_intron	KNOWN	KNOWN	envoplakin [Source:HGNC Symbol;Acc:HGNC:3503]
ENSG00000178363	CALML3	392.249417087522	0.00254939830739601	8.61562749301509	-0.43711925858871	1.06934236165717E-08	1.50604879014796E-06	protein_coding	protein_coding	KNOWN	KNOWN	calmodulin-like 3 [Source:HGNC Symbol;Acc:HGNC:1452]
ENSG00000124102	PI3	390.453909161891	0.00256112175223575	8.60900844634148	1.7480062549057	3.4049295771162E-08	4.44254870084389E-06	protein_coding	protein_coding	KNOWN	KNOWN	peptidase inhibitor 3. skin-derived [Source:HGNC Symbol;Acc:HGNC:8947]
ENSG00000124429	POF1B	387.433656815151	0.00258108706460965	8.59780547776641	-0.452631058378927	1.65622606873727E-07	0.0000184539096483205	protein_coding	protein_coding	KNOWN	KNOWN	premature ovarian failure. 1B [Source:HGNC Symbol;Acc:HGNC:13711]
ENSG00000184330	S100A7A	321.90243830908	0.00310653129952322	8.33047969458999	-0.684439220439421	4.26849043210596E-08	5.41684915277716E-06	protein_coding	protein_coding	KNOWN	KNOWN	S100 calcium binding protein A7A [Source:HGNC Symbol;Acc:HGNC:21657]
ENSG00000148346	LCN2	319.69379572165	0.00312799314025686	8.32054693586857	2.57895355030191	0.0000115715098105328	0.000740466072047885	protein_coding	processed_transcript	KNOWN	KNOWN	lipocalin 2 [Source:HGNC Symbol;Acc:HGNC:6526]
ENSG00000143546	S100A8	317.081914595747	0.00315375918325369	8.30871178255198	0.832295598670736	1.24353415631876E-06	0.000108010079839681	protein_coding	processed_transcript	KNOWN	KNOWN	S100 calcium binding protein A8 [Source:HGNC Symbol;Acc:HGNC:10498]
ENSG00000136688	IL36G	306.76609551914	0.00325981265402782	8.26099523151605	-0.744051973881798	1.51965420729398E-08	2.06779313682786E-06	protein_coding	protein_coding	KNOWN	KNOWN	interleukin 36. gamma [Source:HGNC Symbol;Acc:HGNC:15741]
ENSG00000205420	KRT6A	305.230441581066	0.00327621319426755	8.25375504358522	5.67088076996442	6.9110193953923E-08	0.0000084329825533371	protein_coding	retained_intron	KNOWN	KNOWN	keratin 6A. type II [Source:HGNC Symbol;Acc:HGNC:6443]
ENSG00000052344	PRSS8	288.602405787043	0.00346497458076594	8.17293951594677	-0.818377984193658	4.64665465937014E-08	5.85974259858102E-06	protein_coding	retained_intron	KNOWN	KNOWN	protease. serine. 8 [Source:HGNC Symbol;Acc:HGNC:9491]
ENSG00000185479	KRT6B	284.037869428156	0.00352065730535603	8.1499394800469	5.22547545566215	5.70031175720022E-07	0.0000552426193588862	protein_coding	protein_coding	KNOWN	KNOWN	keratin 6B. type II [Source:HGNC Symbol;Acc:HGNC:6444]
ENSG00000137747	TMPRSS13	280.823898865884	0.00356095048903791	8.13352190785357	-0.851829777031109	2.44035703539137E-08	3.26169139105003E-06	protein_coding	protein_coding	KNOWN	KNOWN	transmembrane protease. serine 13 [Source:HGNC Symbol;Acc:HGNC:29808]
ENSG00000005001	PRSS22	270.533072010626	0.00369640573911319	8.07966116057068	-0.896571789678162	7.62337042085259E-08	9.17223843510127E-06	protein_coding	retained_intron	KNOWN	KNOWN	protease. serine. 22 [Source:HGNC Symbol;Acc:HGNC:14368]
ENSG00000188293	IGFL1	265.432016152293	0.00376744303304483	8.0521985874548	-0.919760154406463	3.5917863770702E-07	0.0000368213079971794	protein_coding	protein_coding	KNOWN	KNOWN	IGF-like family member 1 [Source:HGNC Symbol;Acc:HGNC:24093]
ENSG00000163207	IVL	256.827141650629	0.00389366946800481	8.00465386519295	2.1174068260917	1.56772110929194E-06	0.00013235386659245	protein_coding	protein_coding	KNOWN	KNOWN	involucrin [Source:HGNC Symbol;Acc:HGNC:6187]
ENSG00000169469	SPRR1B	248.940955468625	0.00401701679869239	7.9596597900849	0.78560782571204	1.59248955156102E-07	0.0000178426910183172	protein_coding	protein_coding	KNOWN	KNOWN	small proline-rich protein 1B [Source:HGNC Symbol;Acc:HGNC:11260]
ENSG00000203837	PNLIPRP3	236.784352818307	0.00422325203543891	7.8874299377294	0.39693514090938	2.56982148210969E-07	0.0000274656505532074	protein_coding	protein_coding	KNOWN	KNOWN	pancreatic lipase-related protein 3 [Source:HGNC Symbol;Acc:HGNC:23492]
ENSG00000156076	WIF1	234.326898102682	0.00426754251473854	7.87237875870915	1.20592555590064	2.32754532098132E-07	0.0000251437463088589	protein_coding	protein_coding	KNOWN	PUTATIVE	WNT inhibitory factor 1 [Source:HGNC Symbol;Acc:HGNC:18081]
ENSG00000175793	SFN	232.667498339493	0.00429797890610775	7.86212588242883	2.81489970227081	2.51733649006535E-09	3.85133315443273E-07	protein_coding	protein_coding	KNOWN	KNOWN	stratifin [Source:HGNC Symbol;Acc:HGNC:10773]
ENSG00000151715	TMEM45B	230.872651956609	0.00433139218320213	7.85095347842031	-1.08549441106294	1.00199734031057E-07	0.0000117967573587072	protein_coding	protein_coding	KNOWN	PUTATIVE	transmembrane protein 45B [Source:HGNC Symbol;Acc:HGNC:25194]
ENSG00000170786	SDR16C5	229.296437255732	0.0043611667584905	7.84107012867329	-1.09357401764856	1.27901108019276E-07	0.0000147198835865094	protein_coding	protein_coding	KNOWN	PUTATIVE	short chain dehydrogenase/reductase family 16C. member 5 [Source:HGNC Symbol;Acc:HGNC:30311]
ENSG00000180785	OR51E1	229.268051043422	0.004361706724722	7.84089151629127	-0.194501266516802	4.19911085386832E-07	0.0000423983589883297	protein_coding	protein_coding	KNOWN	PUTATIVE	olfactory receptor. family 51. subfamily E. member 1 [Source:HGNC Symbol;Acc:HGNC:15194]
ENSG00000189280	GJB5	215.674351612157	0.00463661994356326	7.75271080854439	-1.16537043643561	7.11864047293434E-08	8.65130098927437E-06	protein_coding	protein_coding	KNOWN	KNOWN	gap junction protein. beta 5. 31.1kDa [Source:HGNC Symbol;Acc:HGNC:4287]
ENSG00000169035	KLK7	203.576585307568	0.00491215627027627	7.66942782681099	3.23177442722472	0.0000174062833232137	0.00103751811767582	protein_coding	protein_coding	KNOWN	KNOWN	kallikrein-related peptidase 7 [Source:HGNC Symbol;Acc:HGNC:6368]
ENSG00000167755	KLK6	202.133017026402	0.00494723729310083	7.65916118496957	1.57908952995929	2.51401414890706E-06	0.000198094456054861	protein_coding	protein_coding	KNOWN	KNOWN	kallikrein-related peptidase 6 [Source:HGNC Symbol;Acc:HGNC:6367]
ENSG00000186081	KRT5	198.051652986694	0.00504918785033915	7.62973293214704	5.05029692798212	2.70514302698817E-07	0.0000287083303739119	protein_coding	protein_coding	KNOWN	KNOWN	keratin 5. type II [Source:HGNC Symbol;Acc:HGNC:6442]
ENSG00000129451	KLK10	188.081920787601	0.00531683213257529	7.55521736748419	2.93847914398593	0.0000200679886194233	0.00116427169007721	protein_coding	protein_coding	KNOWN	KNOWN	kallikrein-related peptidase 10 [Source:HGNC Symbol;Acc:HGNC:6358]
ENSG00000121742	GJB6	184.53208233611	0.00541911188201185	7.52772785160764	-0.447071250546139	4.62306838116242E-07	0.0000460618080905933	protein_coding	protein_coding	KNOWN	KNOWN	gap junction protein. beta 6. 30kDa [Source:HGNC Symbol;Acc:HGNC:4288]
ENSG00000181333	HEPHL1	178.006496735269	0.00561777248774912	7.47578608622883	1.4905030228939	8.06376529373705E-07	0.0000744373213079902	protein_coding	protein_coding	KNOWN	KNOWN	hephaestin-like 1 [Source:HGNC Symbol;Acc:HGNC:30477]
ENSG00000159166	LAD1	176.474340319297	0.00566654618564199	7.46331461811372	0.762490217957392	4.53759487405907E-06	0.000328357360640344	protein_coding	processed_transcript	KNOWN	KNOWN	ladinin 1 [Source:HGNC Symbol;Acc:HGNC:6472]
ENSG00000250620	RP11-91J3.3	166.363337113361	0.00601093977405968	7.37819371945212	0.646118710747643	9.99386213148699E-08	0.0000117890413977281	lincRNA	lincRNA	NOVEL	KNOWN
ENSG00000138271	GPR87	165.542176381009	0.0060407566329104	7.37105501951879	-0.679143966143472	5.52411389541226E-08	6.85160620373571E-06	protein_coding	protein_coding	KNOWN	KNOWN	G protein-coupled receptor 87 [Source:HGNC Symbol;Acc:HGNC:4538]
ENSG00000135373	EHF	161.205962009208	0.00620324451736393	7.33276129097349	0.673794273093587	1.97332620221338E-07	0.0000216666903721713	protein_coding	protein_coding	KNOWN	PUTATIVE	ets homologous factor [Source:HGNC Symbol;Acc:HGNC:3246]
ENSG00000043039	BARX2	161.119961021016	0.00620655562267398	7.33199142920777	-1.49504957638182	3.80473477234203E-07	0.0000388063633404408	protein_coding	retained_intron	KNOWN	KNOWN	BARX homeobox 2 [Source:HGNC Symbol;Acc:HGNC:956]
ENSG00000169509	CRCT1	158.602572443199	0.00630506797333401	7.30927236069649	-1.51218869438301	4.37703522590753E-07	0.0000437704337668191	protein_coding	protein_coding	KNOWN	KNOWN	cysteine-rich C-terminal 1 [Source:HGNC Symbol;Acc:HGNC:29875]
ENSG00000104413	ESRP1	158.110210767379	0.00632470221338997	7.30478672981627	0.310438108050166	6.57038901636529E-07	0.0000625681642207714	protein_coding	processed_transcript	KNOWN	KNOWN	epithelial splicing regulatory protein 1 [Source:HGNC Symbol;Acc:HGNC:25966]
ENSG00000166535	A2ML1	155.545558403719	0.00642898460272645	7.28119338914451	0.896927643255995	3.51340634388257E-07	0.0000362024993167346	protein_coding	nonsense_mediated_decay	KNOWN	KNOWN	alpha-2-macroglobulin-like 1 [Source:HGNC Symbol;Acc:HGNC:23336]
ENSG00000149564	ESAM	154.399091611335	0.00647672204262233	7.27052045448126	2.82885259007362	2.25495199171499E-15	6.7290223321083E-13	protein_coding	protein_coding	KNOWN	PUTATIVE	endothelial cell adhesion molecule [Source:HGNC Symbol;Acc:HGNC:17474]
ENSG00000188508	KRTDAP	153.356311828621	0.00652076193066981	7.26074373594571	-0.21693232171743	8.91257100014371E-07	0.0000811542095646016	protein_coding	protein_coding	KNOWN	KNOWN	keratinocyte differentiation-associated protein [Source:HGNC Symbol;Acc:HGNC:16313]
ENSG00000178172	SPINK6	150.889302001101	0.00662737508052563	7.23734671268983	-1.56690149304196	1.72204728877874E-06	0.000143971273953251	protein_coding	protein_coding	KNOWN	KNOWN	serine peptidase inhibitor. Kazal type 6 [Source:HGNC Symbol;Acc:HGNC:29486]
ENSG00000188089	PLA2G4E	150.403602864598	0.00664877689732114	7.23269531644873	-1.56956976506265	4.92770177109805E-06	0.000351939496516611	protein_coding	retained_intron	KNOWN	KNOWN	phospholipase A2. group IVE [Source:HGNC Symbol;Acc:HGNC:24791]
ENSG00000134762	DSC3	148.212776219561	0.00674705666749409	7.21152600579995	2.92714145944849	1.07955071612004E-06	0.0000959797014999999	protein_coding	protein_coding	KNOWN	KNOWN	desmocollin 3 [Source:HGNC Symbol;Acc:HGNC:3037]
ENSG00000149418	ST14	147.130898550187	0.00679666888365328	7.20095644455259	0.92068665447622	3.94096857482638E-07	0.0000399928694818113	protein_coding	retained_intron	KNOWN	KNOWN	suppression of tumorigenicity 14 (colon carcinoma) [Source:HGNC Symbol;Acc:HGNC:11344]
ENSG00000134755	DSC2	146.771185038984	0.00681332646959543	7.19742494758908	2.47676364862656	7.17170373098689E-07	0.0000676530718623096	protein_coding	protein_coding	KNOWN	KNOWN	desmocollin 2 [Source:HGNC Symbol;Acc:HGNC:3036]
ENSG00000086548	CEACAM6	146.40896471349	0.00683018285087197	7.19386008323089	0.20291921138921	0.0000107104876817809	0.000692722625504366	protein_coding	protein_coding	KNOWN	KNOWN	carcinoembryonic antigen-related cell adhesion molecule 6 (non-specific cross reacting antigen) [Source:HGNC Symbol;Acc:HGNC:1818]
ENSG00000176092	AIM1L	145.069296198078	0.00689325740323849	7.18059839622233	-1.60937276918399	2.51698378816237E-07	0.0000269487150562415	protein_coding	protein_coding	KNOWN	KNOWN	absent in melanoma 1-like [Source:HGNC Symbol;Acc:HGNC:17295]
ENSG00000134757	DSG3	142.204958082939	0.00703210361636451	7.15182795625786	3.2977965904302	3.92420790858316E-06	0.000289531613857386	protein_coding	protein_coding	KNOWN	KNOWN	desmoglein 3 [Source:HGNC Symbol;Acc:HGNC:3050]
ENSG00000188064	WNT7B	137.356701340265	0.00728031461328386	7.1017834879171	-0.831594846060858	2.86971422137982E-13	7.17773873653753E-11	protein_coding	protein_coding	KNOWN	PUTATIVE	wingless-type MMTV integration site family. member 7B [Source:HGNC Symbol;Acc:HGNC:12787]
ENSG00000187689	AMTN	136.307563237771	0.00733635006192305	7.09072180432357	-1.67607548703141	2.45069536060734E-07	0.0000263325250698841	protein_coding	protein_coding	KNOWN	KNOWN	amelotin [Source:HGNC Symbol;Acc:HGNC:33188]
ENSG00000164161	HHIP	133.496461255176	0.0074908352670751	7.06065768901135	4.07797110451628	5.85141476357732E-08	7.18365438968792E-06	protein_coding	processed_transcript	KNOWN	KNOWN	hedgehog interacting protein [Source:HGNC Symbol;Acc:HGNC:14866]
ENSG00000175065	DSG4	125.862247288318	0.00794519422261115	6.97570179755235	-1.24904599132625	6.03980117175193E-07	0.0000581586541265231	protein_coding	protein_coding	KNOWN	KNOWN	desmoglein 4 [Source:HGNC Symbol;Acc:HGNC:21307]
ENSG00000019505	SYT13	124.89520589201	0.00800671245031331	6.9645742898706	-1.7753067621797	2.50653777265462E-10	4.75130787414616E-08	protein_coding	protein_coding	KNOWN	NOVEL	synaptotagmin XIII [Source:HGNC Symbol;Acc:HGNC:14962]
ENSG00000168447	SCNN1B	121.565561053932	0.0082260139412046	6.92559076778493	-1.79545970947813	1.25624839596859E-07	0.0000145067810460902	protein_coding	processed_transcript	KNOWN	PUTATIVE	sodium channel. non voltage gated 1 beta subunit [Source:HGNC Symbol;Acc:HGNC:10600]
ENSG00000136943	CTSV	121.009728662085	0.00826379838262807	6.91897922841784	2.57038075334727	1.44888929569602E-14	3.96989081160275E-12	protein_coding	protein_coding	KNOWN	KNOWN	cathepsin V [Source:HGNC Symbol;Acc:HGNC:2538]
ENSG00000268104	SLC6A14	118.789226114298	0.00841827186446868	6.89226018301502	0.180560697447963	5.89893420654266E-07	0.0000568930968057896	protein_coding	processed_transcript	KNOWN	KNOWN	solute carrier family 6 (amino acid transporter). member 14 [Source:HGNC Symbol;Acc:HGNC:11047]
ENSG00000255501	CARD18	118.75063664732	0.00842100748453183	6.89179143783279	-1.33676801561705	1.87106762005906E-06	0.000154925941029588	protein_coding	protein_coding	KNOWN	PUTATIVE	caspase recruitment domain family. member 18 [Source:HGNC Symbol;Acc:HGNC:28861]
ENSG00000172818	OVOL1	114.703760384866	0.0087181099960864	6.84176887842289	-0.498467369105814	2.63745489457603E-06	0.000206471615052141	protein_coding	protein_coding	KNOWN	PUTATIVE	ovo-like zinc finger 1 [Source:HGNC Symbol;Acc:HGNC:8525]
ENSG00000132746	ALDH3B2	113.694256244447	0.00879551907925726	6.8290155618856	-1.03739344206849	1.75666532695149E-06	0.000146256946468659	protein_coding	protein_coding	KNOWN	KNOWN	aldehyde dehydrogenase 3 family. member B2 [Source:HGNC Symbol;Acc:HGNC:411]
ENSG00000155918	RAET1L	111.685432987069	0.00895371914899396	6.80329721867753	-1.41280217743601	1.31261430040788E-06	0.000112710936487587	protein_coding	protein_coding	KNOWN	KNOWN	retinoic acid early transcript 1L [Source:HGNC Symbol;Acc:HGNC:16798]
ENSG00000169474	SPRR1A	110.943409133889	0.00901360439350822	6.79368015300781	-1.88781652500726	0.0000020964271299091	0.0001696248737769	protein_coding	protein_coding	KNOWN	KNOWN	small proline-rich protein 1A [Source:HGNC Symbol;Acc:HGNC:11259]
ENSG00000164400	CSF2	107.164691967707	0.00933143166502393	6.74368584264433	-1.94806606763633	2.81188347140222E-09	4.26945903709456E-07	protein_coding	protein_coding	KNOWN	KNOWN	colony stimulating factor 2 (granulocyte-macrophage) [Source:HGNC Symbol;Acc:HGNC:2434]
ENSG00000162494	LRRC38	106.164232714281	0.00941936822254718	6.73015398626398	-1.23011803695725	0.000114767554238426	0.00495209262844531	protein_coding	protein_coding	KNOWN	KNOWN	leucine rich repeat containing 38 [Source:HGNC Symbol;Acc:HGNC:27005]
ENSG00000205076	LGALS7	103.721953117706	0.00964116052524755	6.69657746774554	-1.95473823427764	8.46059687016334E-06	0.000566033650096089	protein_coding	protein_coding	KNOWN	PUTATIVE	lectin. galactoside-binding. soluble. 7 [Source:HGNC Symbol;Acc:HGNC:6568]
ENSG00000172478	C2orf54	103.632622392965	0.0096494711501953	6.69533440859203	-1.14537867224088	2.37003028428543E-06	0.000187977704613738	protein_coding	protein_coding	KNOWN	PUTATIVE	chromosome 2 open reading frame 54 [Source:HGNC Symbol;Acc:HGNC:26216]
ENSG00000171346	KRT15	102.145055643407	0.00978999907240782	6.67447556152696	2.65041847721438	1.38900490421664E-09	2.25681473372709E-07	protein_coding	nonsense_mediated_decay	KNOWN	KNOWN	keratin 15. type I [Source:HGNC Symbol;Acc:HGNC:6421]
ENSG00000204542	C6orf15	102.057236531583	0.00979842325723306	6.67323467237155	-0.644189818369839	0.0000192631864624569	0.00112734525900043	protein_coding	protein_coding	KNOWN	KNOWN	chromosome 6 open reading frame 15 [Source:HGNC Symbol;Acc:HGNC:13927]
ENSG00000188910	GJB3	99.1885066161595	0.0100818132474744	6.63210105412337	-0.0127227709124058	0.0000207091956745388	0.00119229188735962	protein_coding	protein_coding	KNOWN	KNOWN	gap junction protein. beta 3. 31kDa [Source:HGNC Symbol;Acc:HGNC:4285]
ENSG00000178372	CALML5	98.4020890008493	0.0101623858817811	6.62061703808577	0.240286271631723	0.0000632787024308319	0.00301686002438952	protein_coding	protein_coding	KNOWN	KNOWN	calmodulin-like 5 [Source:HGNC Symbol;Acc:HGNC:18180]
ENSG00000203785	SPRR2E	95.2306471506834	0.0105008212158603	6.57335403162421	-2.03676831200842	0.0000121425879907366	0.000767290391545293	protein_coding	protein_coding	KNOWN	KNOWN	small proline-rich protein 2E [Source:HGNC Symbol;Acc:HGNC:11265]
ENSG00000149573	MPZL2	95.0445549124302	0.0105213812713559	6.57053207235716	-0.922999176068813	3.48072738002379E-06	0.000261941030886959	protein_coding	processed_transcript	KNOWN	KNOWN	myelin protein zero-like 2 [Source:HGNC Symbol;Acc:HGNC:3496]
ENSG00000189334	S100A14	94.6685097777698	0.0105631746221363	6.56481270703737	1.6623551050206	1.24086191712688E-06	0.000107933500003594	protein_coding	protein_coding	KNOWN	KNOWN	S100 calcium binding protein A14 [Source:HGNC Symbol;Acc:HGNC:18901]
ENSG00000140519	RHCG	93.8427199366267	0.0106561276215706	6.55217292392104	-0.420862969738735	1.29062925291351E-07	0.0000147623986217027	protein_coding	retained_intron	KNOWN	KNOWN	Rh family. C glycoprotein [Source:HGNC Symbol;Acc:HGNC:18140]
ENSG00000076826	CAMSAP3	93.3959588606825	0.0107071013799611	6.5452882223621	-2.05753566254447	9.63130870110734E-07	0.0000862653279634546	protein_coding	retained_intron	KNOWN	KNOWN	calmodulin regulated spectrin-associated protein family. member 3 [Source:HGNC Symbol;Acc:HGNC:29307]
ENSG00000171903	CYP4F11	92.4271446384795	0.0108193323932207	6.53024470934426	-2.06697863528553	1.27040658242456E-06	0.000109869208582453	protein_coding	protein_coding	KNOWN	KNOWN	cytochrome P450. family 4. subfamily F. polypeptide 11 [Source:HGNC Symbol;Acc:HGNC:13265]
ENSG00000141579	ZNF750	87.9794831623173	0.011366286366505	6.45909522101205	-1.33076692862095	7.01843851591334E-06	0.000479664915306962	protein_coding	protein_coding	KNOWN	PUTATIVE	zinc finger protein 750 [Source:HGNC Symbol;Acc:HGNC:25843]
ENSG00000088726	TMEM40	86.3384479001072	0.0115823254218907	6.43193125269779	-1.16448249210066	3.62619284925032E-06	0.000271532023304298	protein_coding	retained_intron	KNOWN	KNOWN	transmembrane protein 40 [Source:HGNC Symbol;Acc:HGNC:25620]
ENSG00000128422	KRT17	85.537063132608	0.0116908386069989	6.41847776882175	6.01736851963295	1.26690784540684E-09	2.08655568342292E-07	protein_coding	protein_coding	KNOWN	KNOWN	keratin 17. type I [Source:HGNC Symbol;Acc:HGNC:6427]
ENSG00000185101	ANO9	84.8590141545483	0.011784251914343	6.4069960131742	-2.14628736899494	3.03005155750135E-06	0.000233267532355841	protein_coding	retained_intron	KNOWN	KNOWN	anoctamin 9 [Source:HGNC Symbol;Acc:HGNC:20679]
ENSG00000178934	LGALS7B	81.8512233909113	0.0122172883748374	6.35493207501759	-0.533160367156062	5.32310485815542E-06	0.000374907398517282	protein_coding	retained_intron	KNOWN	KNOWN	lectin. galactoside-binding. soluble. 7B [Source:HGNC Symbol;Acc:HGNC:34447]
ENSG00000164825	DEFB1	81.6105654673	0.0122533154166256	6.35068403336548	-2.18220131066061	3.31712560159289E-06	0.000251513225331343	protein_coding	protein_coding	KNOWN	KNOWN	defensin. beta 1 [Source:HGNC Symbol;Acc:HGNC:2766]
ENSG00000087128	TMPRSS11E	80.58189940143	0.0124097347844627	6.33238390663756	-1.42683773356399	0.0000286442487838837	0.00155273981334868	protein_coding	nonsense_mediated_decay	KNOWN	KNOWN	transmembrane protease. serine 11E [Source:HGNC Symbol;Acc:HGNC:24465]
ENSG00000170627	GTSF1	79.2704777072176	0.0126150368828792	6.30871176541302	-1.28281548777876	0.000140568224853934	0.00575483561322459	protein_coding	protein_coding	KNOWN	KNOWN	gametocyte specific factor 1 [Source:HGNC Symbol;Acc:HGNC:26565]
ENSG00000121895	TMEM156	78.8810755761959	0.0126773119242529	6.30160731848281	-2.23494157440681	2.45694483128684E-07	0.0000263527006201315	protein_coding	processed_transcript	KNOWN	KNOWN	transmembrane protein 156 [Source:HGNC Symbol;Acc:HGNC:26260]
ENSG00000153292	ADGRF1	78.5785203188526	0.0127261240850838	6.29606309611801	-0.30034240912488	0.000105252751225194	0.00458088851343212	protein_coding	protein_coding	KNOWN	KNOWN	adhesion G protein-coupled receptor F1 [Source:HGNC Symbol;Acc:HGNC:18990]
ENSG00000165799	RNASE7	78.5424621395104	0.0127319665408981	6.29540091902849	-2.21757972918945	4.19203965326788E-06	0.000307042646213787	protein_coding	nonsense_mediated_decay	KNOWN	KNOWN	ribonuclease. RNase A family. 7 [Source:HGNC Symbol;Acc:HGNC:19278]
ENSG00000125998	FAM83C	78.447475212357	0.0127473828481159	6.29365511050359	-1.76806107806382	8.15565911657252E-07	0.0000750557215095992	protein_coding	protein_coding	KNOWN	KNOWN	family with sequence similarity 83. member C [Source:HGNC Symbol;Acc:HGNC:16121]
ENSG00000060558	GNA15	78.4063402346014	0.0127540706147982	6.29289841574795	-0.616893982462443	1.43491572171142E-08	1.96134432628214E-06	protein_coding	retained_intron	KNOWN	KNOWN	guanine nucleotide binding protein (G protein). alpha 15 (Gq class) [Source:HGNC Symbol;Acc:HGNC:4383]
ENSG00000187513	GJA4	77.986284537232	0.0128227675665531	6.28514851411855	-2.2248783880245	3.27315383870144E-06	0.000248491738341416	protein_coding	protein_coding	KNOWN	KNOWN	gap junction protein. alpha 4. 37kDa [Source:HGNC Symbol;Acc:HGNC:4278]
ENSG00000163216	SPRR2D	77.3732528923039	0.0129243629111975	6.27376302316171	-2.22945998039048	0.0000310644012277793	0.00166299382025693	protein_coding	protein_coding	KNOWN	KNOWN	small proline-rich protein 2D [Source:HGNC Symbol;Acc:HGNC:11264]
ENSG00000164695	CHMP4C	75.9903703951791	0.0131595621234587	6.24774470471559	-1.24487454071863	1.15043831443614E-09	1.91563192506745E-07	protein_coding	protein_coding	KNOWN	KNOWN	charged multivesicular body protein 4C [Source:HGNC Symbol;Acc:HGNC:30599]
ENSG00000188505	NCCRP1	75.8692454301859	0.0131805713148972	6.24544328412486	-0.640911382496485	1.97381759460182E-06	0.000161877211952385	protein_coding	protein_coding	KNOWN	KNOWN	non-specific cytotoxic cell receptor protein 1 homolog (zebrafish) [Source:HGNC Symbol;Acc:HGNC:33739]
ENSG00000206075	SERPINB5	74.2725315724783	0.0134639277647909	6.21475684816486	2.34402911175887	0.0000228926171981644	0.00129938236543141	protein_coding	processed_transcript	KNOWN	KNOWN	serpin peptidase inhibitor. clade B (ovalbumin). member 5 [Source:HGNC Symbol;Acc:HGNC:8949]
ENSG00000075673	ATP12A	73.5298961064708	0.0135999104167372	6.2002590413693	0.176717334430925	0.0000120015394357225	0.000762319068120038	protein_coding	protein_coding	KNOWN	KNOWN	ATPase. H+/K+ transporting. nongastric. alpha polypeptide [Source:HGNC Symbol;Acc:HGNC:13816]
ENSG00000140465	CYP1A1	72.4084341014277	0.013810545862644	6.1780858464448	1.99182200216842	3.19033822337994E-06	0.00024312313244895	protein_coding	protein_coding	KNOWN	KNOWN	cytochrome P450. family 1. subfamily A. polypeptide 1 [Source:HGNC Symbol;Acc:HGNC:2595]
ENSG00000057149	SERPINB3	71.4051847601462	0.014004585288296	6.15795692763166	1.21987529420683	4.37470400667105E-06	0.000318481621761019	protein_coding	protein_coding	KNOWN	KNOWN	serpin peptidase inhibitor. clade B (ovalbumin). member 3 [Source:HGNC Symbol;Acc:HGNC:10569]
ENSG00000144452	ABCA12	71.0855584976173	0.0140675549455452	6.1514845914398	0.524367578030762	1.32941650975143E-09	2.16583507544072E-07	protein_coding	protein_coding	KNOWN	NOVEL	ATP-binding cassette. sub-family A (ABC1). member 12 [Source:HGNC Symbol;Acc:HGNC:14637]
ENSG00000175707	KDF1	69.3860267530747	0.0144121236911103	6.11657325100829	-2.32595525644203	0.0000211133854155741	0.00121093602232673	protein_coding	protein_coding	KNOWN	KNOWN	keratinocyte differentiation factor 1 [Source:HGNC Symbol;Acc:HGNC:26624]
ENSG00000185436	IFNLR1	69.3325620240815	0.0144232373765831	6.11546116784942	-2.32638722919395	0.0000246926374864213	0.00138331551584014	protein_coding	protein_coding	KNOWN	KNOWN	interferon. lambda receptor 1 [Source:HGNC Symbol;Acc:HGNC:18584]
ENSG00000128710	HOXD10	68.1048165417123	0.0146832493027498	6.08968492770795	1.124829965854	8.61710716406737E-11	1.71996888325436E-08	protein_coding	protein_coding	KNOWN	KNOWN	homeobox D10 [Source:HGNC Symbol;Acc:HGNC:5133]
ENSG00000136155	SCEL	68.0984508466286	0.0146846218609613	6.08955007401594	-0.0906646228656514	4.90805424606104E-07	0.0000487401321084536	protein_coding	protein_coding	KNOWN	KNOWN	sciellin [Source:HGNC Symbol;Acc:HGNC:10573]
ENSG00000094755	GABRP	65.0502902090628	0.0153727215787376	6.02348358814468	0.221094976718106	0.000167809200052999	0.00661665779800117	protein_coding	protein_coding	KNOWN	KNOWN	gamma-aminobutyric acid (GABA) A receptor. pi [Source:HGNC Symbol;Acc:HGNC:4089]
ENSG00000102243	VGLL1	64.5020859880398	0.0155033745759079	6.01127391272461	-2.3880447493551	0.0000283735199240207	0.0015394486116112	protein_coding	processed_transcript	KNOWN	KNOWN	vestigial-like family member 1 [Source:HGNC Symbol;Acc:HGNC:20985]
ENSG00000184148	SPRR4	63.3883420444957	0.0157757715022432	5.98614562892547	-2.40524950481495	4.22478970897256E-06	0.000308686180445039	protein_coding	protein_coding	KNOWN	KNOWN	small proline-rich protein 4 [Source:HGNC Symbol;Acc:HGNC:23173]
ENSG00000137648	TMPRSS4	63.2211106155722	0.0158175013102931	5.98233447441172	-1.43525981403431	2.12316558041473E-06	0.000171558040243726	protein_coding	protein_coding	KNOWN	KNOWN	transmembrane protease. serine 4 [Source:HGNC Symbol;Acc:HGNC:11878]
ENSG00000197641	SERPINB13	62.6934749534133	0.0159506232625179	5.97024339210583	-0.544453004680942	0.0000117941162782382	0.000750726013871089	protein_coding	protein_coding	KNOWN	KNOWN	serpin peptidase inhibitor. clade B (ovalbumin). member 13 [Source:HGNC Symbol;Acc:HGNC:8944]
ENSG00000169550	MUC15	62.3063245805606	0.0160497350266107	5.96130671043028	-2.0096575227079	0.000033388142639562	0.00176235013149751	protein_coding	protein_coding	KNOWN	KNOWN	mucin 15. cell surface associated [Source:HGNC Symbol;Acc:HGNC:14956]
ENSG00000156284	CLDN8	61.3018903526	0.016312710656199	5.93785965755174	-2.43058226545457	0.0000303876735112623	0.00163402191934468	protein_coding	protein_coding	KNOWN	KNOWN	claudin 8 [Source:HGNC Symbol;Acc:HGNC:2050]
ENSG00000168143	FAM83B	60.0842176248049	0.0166433056721232	5.90891418158817	-0.120924887978118	5.5401804297027E-09	8.10574116801091E-07	protein_coding	protein_coding	KNOWN	KNOWN	family with sequence similarity 83. member B [Source:HGNC Symbol;Acc:HGNC:21357]
ENSG00000167741	GGT6	59.6472079673793	0.0167652440755801	5.89838270311987	-1.27045455153348	0.000129064768972261	0.00544010043511295	protein_coding	retained_intron	KNOWN	KNOWN	gamma-glutamyltransferase 6 [Source:HGNC Symbol;Acc:HGNC:26891]
ENSG00000154227	CERS3	59.5769043711965	0.0167850278653194	5.89668125767672	-1.83814435766786	0.0000189438312332361	0.00111515156534008	protein_coding	protein_coding	KNOWN	KNOWN	ceramide synthase 3 [Source:HGNC Symbol;Acc:HGNC:23752]
ENSG00000069812	HES2	59.2315539963394	0.0168828931967883	5.88829403199786	0.6373142886502	1.29873110704466E-06	0.000111837446287921	protein_coding	protein_coding	KNOWN	PUTATIVE	hes family bHLH transcription factor 2 [Source:HGNC Symbol;Acc:HGNC:16005]
ENSG00000167306	MYO5B	59.0270998975987	0.0169413710267795	5.88330555633855	0.872481812965353	1.01940850130772E-07	0.0000119783479630269	protein_coding	protein_coding	KNOWN	KNOWN	myosin VB [Source:HGNC Symbol;Acc:HGNC:7603]
ENSG00000144834	TAGLN3	58.8387146739701	0.0169956125918297	5.87869382629073	-1.2443226277193	1.18191682240789E-06	0.000103403140983927	protein_coding	protein_coding	KNOWN	KNOWN	transgelin 3 [Source:HGNC Symbol;Acc:HGNC:29868]
ENSG00000135925	WNT10A	58.1470325072273	0.0171977821890688	5.86163366154116	-2.4744814502326	7.93796148258424E-06	0.000535825733716344	protein_coding	processed_transcript	KNOWN	PUTATIVE	wingless-type MMTV integration site family. member 10A [Source:HGNC Symbol;Acc:HGNC:13829]
ENSG00000100985	MMP9	57.994610102631	0.0172429816879592	5.85784692030799	0.0759176289322426	2.32512900951806E-06	0.000185137538239366	protein_coding	protein_coding	KNOWN	KNOWN	matrix metallopeptidase 9 [Source:HGNC Symbol;Acc:HGNC:7176]
ENSG00000170323	FABP4	57.7993218378375	0.0173012410561773	5.85298066050383	-0.780148188198066	1.08980951546163E-06	0.0000966068055625171	protein_coding	retained_intron	KNOWN	KNOWN	fatty acid binding protein 4. adipocyte [Source:HGNC Symbol;Acc:HGNC:3559]
ENSG00000132698	RAB25	57.1378851203815	0.0175015228143838	5.83637573279267	-0.738166396156795	0.0000668738144729408	0.00314236925767375	protein_coding	protein_coding	KNOWN	KNOWN	RAB25. member RAS oncogene family [Source:HGNC Symbol;Acc:HGNC:18238]
ENSG00000167759	KLK13	54.7324766888077	0.0182706879077608	5.77432523602652	-1.44866526581996	0.000085869777943564	0.00387146173871361	protein_coding	protein_coding	KNOWN	PUTATIVE	kallikrein-related peptidase 13 [Source:HGNC Symbol;Acc:HGNC:6361]
ENSG00000256540	RP11-598F7.6	52.199265652711	0.0191573576274643	5.7059576057698	-2.56685246152383	4.79175417880576E-06	0.00034345083251395	lincRNA	lincRNA	NOVEL	KNOWN
ENSG00000083307	GRHL2	52.05347150315	0.0192110145802569	5.70192247653636	-0.926777947736998	0.0000339098969735634	0.00178208777652086	protein_coding	retained_intron	KNOWN	KNOWN	grainyhead-like 2 (Drosophila) [Source:HGNC Symbol;Acc:HGNC:2799]
ENSG00000129354	AP1M2	49.7053856246008	0.0201185442469451	5.63533027248891	-0.883502824340725	4.29060323067702E-06	0.000312736725685587	protein_coding	retained_intron	KNOWN	KNOWN	adaptor-related protein complex 1. mu 2 subunit [Source:HGNC Symbol;Acc:HGNC:558]
ENSG00000101188	NTSR1	49.7029739130633	0.0201195204485978	5.63526027104654	0.339696997632868	8.0932387276993E-08	9.67960986640845E-06	protein_coding	processed_transcript	KNOWN	KNOWN	neurotensin receptor 1 (high affinity) [Source:HGNC Symbol;Acc:HGNC:8039]
ENSG00000260139	CSPG4P13	48.936014038355	0.0204348478242675	5.61282468994403	-1.52260727129585	1.58966320961828E-09	2.54173232394113E-07	transcribed_unprocessed_pseudogene	processed_transcript	KNOWN	KNOWN	chondroitin sulfate proteoglycan 4 pseudogene 13 [Source:HGNC Symbol;Acc:HGNC:49195]
ENSG00000119411	BSPRY	48.3183805991616	0.0206960578479601	5.59450019812839	-2.24421096434982	0.0000644325581996945	0.00305702393257018	protein_coding	processed_transcript	KNOWN	KNOWN	B-box and SPRY domain containing [Source:HGNC Symbol;Acc:HGNC:18232]
ENSG00000153294	ADGRF4	48.2779803488731	0.0207133768391648	5.59329341883426	-0.825244487957132	3.26860139265385E-06	0.00024845904583579	protein_coding	protein_coding	KNOWN	KNOWN	adhesion G protein-coupled receptor F4 [Source:HGNC Symbol;Acc:HGNC:19011]
ENSG00000240476	LINC00973	47.8258088909368	0.0209092124773138	5.57971746435942	-1.35381956885555	2.06114596005966E-11	4.39024089492708E-09	lincRNA	lincRNA	NOVEL	KNOWN	long intergenic non-protein coding RNA 973 [Source:HGNC Symbol;Acc:HGNC:48868]
ENSG00000134258	VTCN1	47.3444641644948	0.0211217935960913	5.5651238407641	-0.936551791649937	0.000126905976582745	0.0053758013790803	protein_coding	protein_coding	KNOWN	KNOWN	V-set domain containing T cell activation inhibitor 1 [Source:HGNC Symbol;Acc:HGNC:28873]
ENSG00000064270	ATP2C2	47.2014273546607	0.0211858000074072	5.56075858172776	-2.63828400784245	0.0000210389015346829	0.00120781328153252	protein_coding	retained_intron	KNOWN	KNOWN	ATPase. Ca++ transporting. type 2C. member 2 [Source:HGNC Symbol;Acc:HGNC:29103]
ENSG00000268873	RP11-138H11.1	47.1691817138229	0.0212002829743165	5.55977266824481	-2.00494503422542	7.72599117102356E-06	0.000522688015486116	antisense	antisense	NOVEL	KNOWN
ENSG00000167600	CYP2S1	47.1298397801664	0.0212179800454325	5.55856887174769	-2.06058236300112	3.50094979086531E-06	0.000263134354667793	protein_coding	protein_coding	KNOWN	PUTATIVE	cytochrome P450. family 2. subfamily S. polypeptide 1 [Source:HGNC Symbol;Acc:HGNC:15654]
ENSG00000108244	KRT23	46.7523495765581	0.0213892993412551	5.5469669654977	1.9737174231528	3.93886279323355E-07	0.0000399928694818113	protein_coding	processed_transcript	KNOWN	KNOWN	keratin 23. type I [Source:HGNC Symbol;Acc:HGNC:6438]
ENSG00000136689	IL1RN	46.6603308924581	0.021431481107684	5.54412463313994	0.494414429072323	9.09456153032387E-10	1.54861885448134E-07	protein_coding	retained_intron	KNOWN	KNOWN	interleukin 1 receptor antagonist [Source:HGNC Symbol;Acc:HGNC:6000]
ENSG00000088386	SLC15A1	46.3477403252968	0.0215760249147292	5.53442709714792	-1.94978231936212	0.0000928381824702422	0.00412394458446848	protein_coding	protein_coding	KNOWN	KNOWN	solute carrier family 15 (oligopeptide transporter). member 1 [Source:HGNC Symbol;Acc:HGNC:10920]
ENSG00000104327	CALB1	46.0290245811651	0.0217254223633754	5.52447196506536	-2.65434026179501	0.0000341331004335383	0.00178913840089848	protein_coding	protein_coding	KNOWN	PUTATIVE	calbindin 1. 28kDa [Source:HGNC Symbol;Acc:HGNC:1434]
ENSG00000154146	NRGN	45.8039559354043	0.0218321754000957	5.51740029936518	-0.540397316586799	1.78106901804166E-12	4.1612813697106E-10	protein_coding	protein_coding	KNOWN	KNOWN	neurogranin (protein kinase C substrate. RC3) [Source:HGNC Symbol;Acc:HGNC:8000]
ENSG00000188624	IGFL3	45.7963564973568	0.0218357982268244	5.51716091870547	-0.552827863718406	5.08275889371591E-06	0.000361301442634789	protein_coding	protein_coding	KNOWN	KNOWN	IGF-like family member 3 [Source:HGNC Symbol;Acc:HGNC:32930]
ENSG00000167080	B4GALNT2	45.7406184184483	0.0218624066437343	5.51540396617253	-2.34380395073654	5.30613780853875E-07	0.0000520926190490077	protein_coding	protein_coding	KNOWN	KNOWN	beta-1.4-N-acetyl-galactosaminyl transferase 2 [Source:HGNC Symbol;Acc:HGNC:24136]
ENSG00000182795	C1orf116	45.6520569476502	0.0219048180270763	5.51260796016408	0.713943990103512	4.24987485755834E-06	0.000310143107189781	protein_coding	protein_coding	KNOWN	PUTATIVE	chromosome 1 open reading frame 116 [Source:HGNC Symbol;Acc:HGNC:28667]
ENSG00000229205	LINC00200	45.4713336412832	0.0219918775175775	5.50688541279102	-2.71169617604417	0.000628945728762098	0.0192155193026105	lincRNA	lincRNA	KNOWN	KNOWN	long intergenic non-protein coding RNA 200 [Source:HGNC Symbol;Acc:HGNC:30974]
ENSG00000230937	MIR205HG	45.4149535044809	0.0220191792093618	5.50509549801383	-0.957332006671279	0.000482272611338687	0.0155876196991339	processed_transcript	lincRNA	KNOWN	KNOWN	MIR205 host gene [Source:HGNC Symbol;Acc:HGNC:43562]
ENSG00000115221	ITGB6	45.2935905468722	0.0220781790078035	5.50123500519264	1.57625121843446	4.15699953186945E-10	7.5703859450622E-08	protein_coding	protein_coding	KNOWN	KNOWN	integrin. beta 6 [Source:HGNC Symbol;Acc:HGNC:6161]
ENSG00000113088	GZMK	45.2628163871582	0.0220931899474934	5.50025445106468	-1.20187153130297	0.0000175086284151918	0.00104182217860872	protein_coding	retained_intron	KNOWN	KNOWN	granzyme K (granzyme 3; tryptase II) [Source:HGNC Symbol;Acc:HGNC:4711]
ENSG00000176153	GPX2	45.0126876090138	0.0222159585023257	5.4922598023444	-1.96403005696837	0.0000993919527739395	0.00436361800528791	protein_coding	protein_coding	KNOWN	KNOWN	glutathione peroxidase 2 [Source:HGNC Symbol;Acc:HGNC:4554]
ENSG00000111344	RASAL1	44.8017070726322	0.0223205780614298	5.48548179900731	-2.04738672558012	0.0000106121381645762	0.000687098900561214	protein_coding	processed_transcript	KNOWN	PUTATIVE	RAS protein activator like 1 (GAP1 like) [Source:HGNC Symbol;Acc:HGNC:9873]
ENSG00000155897	ADCY8	44.5825956737519	0.0224302776652538	5.47840871006363	-0.668592777872151	3.46497706240888E-07	0.000035764615127559	protein_coding	protein_coding	KNOWN	PUTATIVE	adenylate cyclase 8 (brain) [Source:HGNC Symbol;Acc:HGNC:239]
ENSG00000128713	HOXD11	43.9273506364287	0.0227648602866276	5.4570475845537	-0.347915094942197	4.15641429898871E-09	6.2324501872821E-07	protein_coding	protein_coding	KNOWN	KNOWN	homeobox D11 [Source:HGNC Symbol;Acc:HGNC:5134]
ENSG00000237330	RNF223	43.602472469112	0.0229344792479005	5.44633803993065	-2.6935421744171	0.0000205738660116118	0.00118904321123101	protein_coding	protein_coding	KNOWN	KNOWN	ring finger protein 223 [Source:HGNC Symbol;Acc:HGNC:40020]
ENSG00000268089	GABRQ	43.4636285016963	0.0230077431285097	5.44173671586045	0.0671433383554435	3.25436721524681E-08	4.26456524712745E-06	protein_coding	protein_coding	KNOWN	KNOWN	gamma-aminobutyric acid (GABA) A receptor. theta [Source:HGNC Symbol;Acc:HGNC:14454]
ENSG00000112214	FHL5	43.4436341783357	0.0230183321196152	5.4410728884477	-0.89585822457627	0.0000240939911532139	0.00135608001188103	protein_coding	protein_coding	KNOWN	KNOWN	four and a half LIM domains 5 [Source:HGNC Symbol;Acc:HGNC:17371]
ENSG00000115112	TFCP2L1	43.237581937143	0.0231280278682966	5.4342139374595	0.290745551634191	0.0000919986785660196	0.00409570778824305	protein_coding	retained_intron	KNOWN	KNOWN	transcription factor CP2-like 1 [Source:HGNC Symbol;Acc:HGNC:17925]
ENSG00000147573	TRIM55	43.001853750511	0.0232548114274752	5.42632694863288	1.2590130194115	1.3406142014862E-11	2.90686631120095E-09	protein_coding	retained_intron	KNOWN	KNOWN	tripartite motif containing 55 [Source:HGNC Symbol;Acc:HGNC:14215]
ENSG00000128564	VGF	41.8110024503112	0.0239171495873225	5.38581072838554	-2.16402315806908	6.04838414699341E-09	8.80653497576366E-07	protein_coding	protein_coding	KNOWN	KNOWN	VGF nerve growth factor inducible [Source:HGNC Symbol;Acc:HGNC:12684]
ENSG00000255398	HCAR3	40.0415731895546	0.0249740437336479	5.32342675208281	-2.74983725932212	0.000820481905210365	0.0236803648345596	protein_coding	protein_coding	KNOWN	KNOWN	hydroxycarboxylic acid receptor 3 [Source:HGNC Symbol;Acc:HGNC:16824]
ENSG00000170374	SP7	39.4726305102385	0.0253340095928144	5.30278076049843	-0.881110198519044	9.55224070220202E-07	0.0000856844519773862	protein_coding	protein_coding	KNOWN	PUTATIVE	Sp7 transcription factor [Source:HGNC Symbol;Acc:HGNC:17321]
ENSG00000189433	GJB4	39.3391662027967	0.0254199592041406	5.29789447477533	-2.15037246456129	0.0000681894214449684	0.00319129668888296	protein_coding	protein_coding	KNOWN	KNOWN	gap junction protein. beta 4. 30.3kDa [Source:HGNC Symbol;Acc:HGNC:4286]
ENSG00000012124	CD22	38.8330811937977	0.0257512401606627	5.27921427668063	-2.78141086021853	7.69468431783897E-07	0.0000716606159461887	protein_coding	protein_coding	KNOWN	KNOWN	CD22 molecule [Source:HGNC Symbol;Acc:HGNC:1643]
ENSG00000167757	KLK11	38.7010688178834	0.0258390796570949	5.27430150510633	-0.717931149770979	0.000258607724858195	0.00954599819150468	protein_coding	protein_coding	KNOWN	KNOWN	kallikrein-related peptidase 11 [Source:HGNC Symbol;Acc:HGNC:6359]
ENSG00000126733	DACH2	38.6914963835703	0.0258454723509901	5.27394462060335	-2.18763272886275	4.56111586897901E-06	0.00032926886642657	protein_coding	protein_coding	KNOWN	KNOWN	dachshund family transcription factor 2 [Source:HGNC Symbol;Acc:HGNC:16814]
ENSG00000105388	CEACAM5	38.0551373036116	0.0262776610690378	5.2500193202891	-0.934032933392974	0.00164877311427516	0.0399945249719889	protein_coding	protein_coding	KNOWN	KNOWN	carcinoembryonic antigen-related cell adhesion molecule 5 [Source:HGNC Symbol;Acc:HGNC:1817]
ENSG00000253123	RP11-527N22.1	37.7098340728098	0.0265182816256685	5.23686889737274	-0.847371660310687	1.92810690924436E-06	0.000158776443145275	processed_transcript	lincRNA	NOVEL	KNOWN
ENSG00000049283	EPN3	37.4098315332373	0.0267309410124324	5.22534556393808	-2.19994490653562	0.000021997228290482	0.00125091596615279	protein_coding	protein_coding	KNOWN	KNOWN	epsin 3 [Source:HGNC Symbol;Acc:HGNC:18235]
ENSG00000171587	DSCAM	37.4037041029945	0.0267353200433414	5.22510924271173	-1.47083871233551	7.99696195647574E-06	0.000538000970730358	protein_coding	protein_coding	KNOWN	KNOWN	Down syndrome cell adhesion molecule [Source:HGNC Symbol;Acc:HGNC:3039]
ENSG00000186832	KRT16	37.3515003087023	0.0267726862839567	5.22309428822191	4.55411238480184	0.0000152866860298571	0.00092889732580016	protein_coding	protein_coding	KNOWN	KNOWN	keratin 16. type I [Source:HGNC Symbol;Acc:HGNC:6423]
ENSG00000164283	ESM1	37.3063698011045	0.0268050739144926	5.22135007646395	4.3003686023283	7.24068135722291E-11	1.4597358914115E-08	protein_coding	protein_coding	KNOWN	KNOWN	endothelial cell-specific molecule 1 [Source:HGNC Symbol;Acc:HGNC:3466]
ENSG00000105929	ATP6V0A4	37.0665717502084	0.0269784863498842	5.2120467828071	-1.01333095922703	1.26543936200892E-06	0.000109610048153502	protein_coding	protein_coding	KNOWN	KNOWN	ATPase. H+ transporting. lysosomal V0 subunit a4 [Source:HGNC Symbol;Acc:HGNC:866]
ENSG00000266278	RP11-41O4.2	36.966421122872	0.0270515773403143	5.20814347170401	-2.83480736075134	5.96450055854735E-09	8.7054268563844E-07	lincRNA	lincRNA	NOVEL	KNOWN
ENSG00000163202	LCE3D	36.7982239699726	0.0271752245656204	5.20156423259507	-2.8061960193	0.0010285792221242	0.0280043933741755	protein_coding	protein_coding	KNOWN	KNOWN	late cornified envelope 3D [Source:HGNC Symbol;Acc:HGNC:16615]
ENSG00000175121	WFDC5	36.7982101274301	0.0271752347882426	5.20156368989031	-2.8061960193	0.00102906177792706	0.02800488257863	protein_coding	protein_coding	KNOWN	KNOWN	WAP four-disulfide core domain 5 [Source:HGNC Symbol;Acc:HGNC:20477]
ENSG00000184574	LPAR5	36.7119262333339	0.0272391046343957	5.19817690789122	-2.82205583661804	1.09290271822412E-07	0.0000127179696818208	protein_coding	protein_coding	KNOWN	KNOWN	lysophosphatidic acid receptor 5 [Source:HGNC Symbol;Acc:HGNC:13307]
ENSG00000261116	RP3-523K23.2	36.6470177275909	0.0272873500221306	5.19562389393742	-1.52375944642012	3.13949769776029E-06	0.00024015962147626	sense_overlapping	sense_overlapping	NOVEL	KNOWN
ENSG00000268388	FENDRR	36.5226391730217	0.0273802776207551	5.1907191149811	-1.22224560989324	0.000360875896643661	0.0124446442641781	lincRNA	lincRNA	KNOWN	KNOWN	FOXF1 adjacent non-coding developmental regulatory RNA [Source:HGNC Symbol;Acc:HGNC:43894]
ENSG00000065618	COL17A1	35.8442360195072	0.0278984883219656	5.16366923795282	1.70563273872588	8.2660739734816E-09	1.18919015047135E-06	protein_coding	retained_intron	KNOWN	KNOWN	collagen. type XVII. alpha 1 [Source:HGNC Symbol;Acc:HGNC:2194]
ENSG00000109321	AREG	35.7935578135648	0.0279379883164626	5.16162804699261	0.211985106327461	2.70087277770999E-07	0.0000287083303739119	protein_coding	retained_intron	KNOWN	KNOWN	amphiregulin [Source:HGNC Symbol;Acc:HGNC:651]
ENSG00000213416	KRTAP4-12	35.4941849868619	0.0281736290147287	5.14951078210219	-2.85632123535051	3.42439277443569E-06	0.000258994946110677	protein_coding	protein_coding	KNOWN	KNOWN	keratin associated protein 4-12 [Source:HGNC Symbol;Acc:HGNC:16776]
ENSG00000179913	B3GNT3	35.4562561988471	0.0282037673236498	5.14796830601117	-2.83337530943491	0.0000468043173302747	0.00232690388793131	protein_coding	protein_coding	KNOWN	KNOWN	UDP-GlcNAc:betaGal beta-1.3-N-acetylglucosaminyltransferase 3 [Source:HGNC Symbol;Acc:HGNC:13528]
ENSG00000165474	GJB2	35.3262338627579	0.028307574588477	5.14266804629143	1.90257038376172	6.41221980715331E-07	0.000061255498851885	protein_coding	protein_coding	KNOWN	KNOWN	gap junction protein. beta 2. 26kDa [Source:HGNC Symbol;Acc:HGNC:4284]
ENSG00000139988	RDH12	34.9134545554534	0.0286422530434991	5.12571120810703	-2.32050582968636	0.00039533479588757	0.0133354147517106	protein_coding	protein_coding	KNOWN	KNOWN	retinol dehydrogenase 12 (all-trans/9-cis/11-cis) [Source:HGNC Symbol;Acc:HGNC:19977]
ENSG00000128567	PODXL	34.4651522394744	0.02901481453068	5.10706648289012	6.93050429462511	3.81131009415322E-32	7.41103100533749E-29	protein_coding	processed_transcript	KNOWN	KNOWN	podocalyxin-like [Source:HGNC Symbol;Acc:HGNC:9171]
ENSG00000069482	GAL	34.2658394514406	0.0291835838843854	5.09869912575337	-1.59463547874758	8.43569518360529E-13	2.03398107989017E-10	protein_coding	protein_coding	KNOWN	KNOWN	galanin/GMAP prepropeptide [Source:HGNC Symbol;Acc:HGNC:4114]
ENSG00000182898	TCHHL1	33.6042585773455	0.0297581331157283	5.07057216834097	-2.86491677476984	0.00041740326359984	0.0139317006237734	protein_coding	protein_coding	KNOWN	KNOWN	trichohyalin-like 1 [Source:HGNC Symbol;Acc:HGNC:31796]
ENSG00000256694	RP11-598F7.5	33.5113213179217	0.0298406616233662	5.06657666657542	-2.87863410160738	0.0000333739591051304	0.00176235013149751	antisense	antisense	NOVEL	KNOWN
ENSG00000167656	LY6D	33.4985163815623	0.0298520683307158	5.06602529623806	-2.32381325847969	0.000517361707427314	0.016431004405696	protein_coding	retained_intron	KNOWN	KNOWN	lymphocyte antigen 6 complex. locus D [Source:HGNC Symbol;Acc:HGNC:13348]
ENSG00000136695	IL36RN	33.372790680187	0.0299645303739518	5.06060042666165	-2.34520779602829	0.000545336603119132	0.0171657154566152	protein_coding	protein_coding	KNOWN	KNOWN	interleukin 36 receptor antagonist [Source:HGNC Symbol;Acc:HGNC:15561]
ENSG00000163082	SGPP2	32.9560595195097	0.0303434334862762	5.04247184798148	-1.98159656667832	0.000065918143548559	0.00310520062914286	protein_coding	protein_coding	KNOWN	KNOWN	sphingosine-1-phosphate phosphatase 2 [Source:HGNC Symbol;Acc:HGNC:19953]
ENSG00000115718	PROC	32.8091089302512	0.0304793404211585	5.03602450680634	-1.77914168051713	1.59051669506961E-06	0.000134090567639302	protein_coding	protein_coding	KNOWN	NOVEL	protein C (inactivator of coagulation factors Va and VIIIa) [Source:HGNC Symbol;Acc:HGNC:9451]
ENSG00000104892	KLC3	32.7201435314513	0.0305622131222859	5.03210717176295	-1.71170115873484	0.00011756675065995	0.00505493568531264	protein_coding	protein_coding	KNOWN	KNOWN	kinesin light chain 3 [Source:HGNC Symbol;Acc:HGNC:20717]
ENSG00000129455	KLK8	31.9836656531391	0.0312659596571868	4.99926339069562	-2.11299104778922	0.000230956636968585	0.0086578576615854	protein_coding	protein_coding	KNOWN	KNOWN	kallikrein-related peptidase 8 [Source:HGNC Symbol;Acc:HGNC:6369]
ENSG00000256870	SLC5A8	31.8993490317206	0.0313486020986072	4.99545507817873	-2.57834567854353	0.00139347195290219	0.0352484665753215	protein_coding	protein_coding	KNOWN	KNOWN	solute carrier family 5 (sodium/monocarboxylate cotransporter). member 8 [Source:HGNC Symbol;Acc:HGNC:19119]
ENSG00000135406	PRPH	31.2919367477148	0.0319571143218877	4.96771904876352	-1.73655735730669	0.0000261892689408464	0.00144831462613329	protein_coding	retained_intron	KNOWN	KNOWN	peripherin [Source:HGNC Symbol;Acc:HGNC:9461]
ENSG00000176194	CIDEA	31.2141027684081	0.0320368010389235	4.96412609183115	-2.91045654951232	0.000351015535862943	0.0121602675208519	protein_coding	processed_transcript	KNOWN	KNOWN	cell death-inducing DFFA-like effector a [Source:HGNC Symbol;Acc:HGNC:1976]
ENSG00000163362	C1orf106	31.032714126918	0.0322240586469552	4.95571797564725	-1.01072073669064	0.0000124796323016627	0.000786882589447622	protein_coding	processed_transcript	KNOWN	KNOWN	chromosome 1 open reading frame 106 [Source:HGNC Symbol;Acc:HGNC:25599]
ENSG00000185960	SHOX	30.9056073120948	0.0323565879130502	4.94979670995687	1.60047255981927	0.000131387996662163	0.0055076057376902	protein_coding	protein_coding	KNOWN	KNOWN	short stature homeobox [Source:HGNC Symbol;Acc:HGNC:10853]
ENSG00000186871	ERCC6L	30.8992183518654	0.0323632782102279	4.94949843806068	2.54450847213271	2.71013301690171E-31	4.41524616556265E-28	protein_coding	protein_coding	KNOWN	KNOWN	excision repair cross-complementation group 6-like [Source:HGNC Symbol;Acc:HGNC:20794]
ENSG00000186529	CYP4F3	30.8575709373171	0.0324069578266988	4.94755259443005	-2.33378027666839	0.0000254620191617187	0.00141458530234953	protein_coding	protein_coding	KNOWN	KNOWN	cytochrome P450. family 4. subfamily F. polypeptide 3 [Source:HGNC Symbol;Acc:HGNC:2646]
ENSG00000081277	PKP1	30.8401412543775	0.0324252730151831	4.94673746800423	3.1035607546286	0.0000157276207505143	0.00095185266186772	protein_coding	protein_coding	KNOWN	KNOWN	plakophilin 1 [Source:HGNC Symbol;Acc:HGNC:9023]
ENSG00000251011	TMEM108-AS1	30.5891676572529	0.0326913112250995	4.93494894604334	-2.9430660827602	0.000715314101086854	0.0212703869619598	antisense	antisense	NOVEL	KNOWN	TMEM108 antisense RNA 1 [Source:HGNC Symbol;Acc:HGNC:50307]
ENSG00000237289	CKMT1B	30.5111058876457	0.0327749509861231	4.93126256682975	-2.92527021042965	0.000150352995879961	0.00606635089601618	protein_coding	protein_coding	KNOWN	KNOWN	creatine kinase. mitochondrial 1B [Source:HGNC Symbol;Acc:HGNC:1995]
ENSG00000214049	UCA1	30.3910523578424	0.0329044216115126	4.92557472713994	-2.92622246586851	0.000418840342371276	0.0139564825858475	processed_transcript	retained_intron	KNOWN	KNOWN	urothelial cancer associated 1 (non-protein coding) [Source:HGNC Symbol;Acc:HGNC:37126]
ENSG00000235942	LCE6A	30.3104825333279	0.032991886516503	4.92174491444273	-2.92657094210632	0.00186419131730531	0.0439466517074097	protein_coding	protein_coding	KNOWN	KNOWN	late cornified envelope 6A [Source:HGNC Symbol;Acc:HGNC:31824]
ENSG00000171517	LPAR3	30.3055594852231	0.0329972459504533	4.92151057195299	0.213135984010169	5.75726279064383E-08	7.09697430996358E-06	protein_coding	protein_coding	KNOWN	KNOWN	lysophosphatidic acid receptor 3 [Source:HGNC Symbol;Acc:HGNC:14298]
ENSG00000100290	BIK	30.0517794199415	0.0332758997737229	4.90937851292268	-2.93792501405351	0.0000175920973859241	0.00104373428969106	protein_coding	protein_coding	KNOWN	KNOWN	BCL2-interacting killer (apoptosis-inducing) [Source:HGNC Symbol;Acc:HGNC:1051]
ENSG00000106541	AGR2	29.8505621364877	0.0335002066436013	4.89968619501687	-2.40361748569816	0.000134691249079999	0.00559934745054706	protein_coding	processed_transcript	KNOWN	KNOWN	anterior gradient 2 [Source:HGNC Symbol;Acc:HGNC:328]
ENSG00000180861	LINC01559	29.5981411583455	0.0337859054948807	4.88743466851709	-2.94188326186677	0.000425717848751748	0.0140999154972014	lincRNA	lincRNA	KNOWN	KNOWN	long intergenic non-protein coding RNA 1559 [Source:HGNC Symbol;Acc:HGNC:26598]
ENSG00000171124	FUT3	29.3043167917535	0.0341246652193376	4.87304129725932	-2.44918530042425	0.000157469945510748	0.00629451647575756	protein_coding	processed_transcript	KNOWN	KNOWN	fucosyltransferase 3 (galactoside 3(4)-L-fucosyltransferase. Lewis blood group) [Source:HGNC Symbol;Acc:HGNC:4014]
ENSG00000106258	CYP3A5	29.2373885969997	0.0342027810275305	4.86974255438555	-1.17735323793903	0.000191459014729008	0.00734157630333961	protein_coding	protein_coding	KNOWN	KNOWN	cytochrome P450. family 3. subfamily A. polypeptide 5 [Source:HGNC Symbol;Acc:HGNC:2638]
ENSG00000174792	C4orf26	29.156268200399	0.0342979421483822	4.86573417143455	-1.15827745116527	0.000010199479942293	0.000666826953841088	protein_coding	protein_coding	KNOWN	KNOWN	chromosome 4 open reading frame 26 [Source:HGNC Symbol;Acc:HGNC:26300]
ENSG00000167914	GSDMA	29.1059245240788	0.0343572663075079	4.8632409391394	-1.69453179403817	0.0000829975368958454	0.00376449099062804	protein_coding	protein_coding	KNOWN	KNOWN	gasdermin A [Source:HGNC Symbol;Acc:HGNC:13311]
ENSG00000171954	CYP4F22	28.6883352550555	0.0348573729046818	4.84239234779845	-2.95843905364851	0.00206935857252407	0.047628432757991	protein_coding	protein_coding	KNOWN	KNOWN	cytochrome P450. family 4. subfamily F. polypeptide 22 [Source:HGNC Symbol;Acc:HGNC:26820]
ENSG00000166145	SPINT1	28.4713967303073	0.0351229695357909	4.83144136445017	1.32237524600158	1.12732005308397E-06	0.0000994930094873334	protein_coding	retained_intron	KNOWN	KNOWN	serine peptidase inhibitor. Kunitz type 1 [Source:HGNC Symbol;Acc:HGNC:11246]
ENSG00000238266	LINC00707	28.3904417808355	0.0352231221944223	4.8273333937581	-1.63321808931142	7.56874020602778E-08	9.14300783324947E-06	lincRNA	lincRNA	NOVEL	KNOWN	long intergenic non-protein coding RNA 707 [Source:HGNC Symbol;Acc:HGNC:44691]
ENSG00000089250	NOS1	28.362765961267	0.0352574922123473	4.82592632718346	-2.44990583793576	0.000387273256479024	0.0131443944973531	protein_coding	protein_coding	KNOWN	KNOWN	nitric oxide synthase 1 (neuronal) [Source:HGNC Symbol;Acc:HGNC:7872]
ENSG00000211772	TRBC2	28.3102839321735	0.0353228530803797	4.82325431341695	-2.10960265228049	0.000692460851876709	0.0207047855606529	TR_C_gene	TR_C_gene	KNOWN	KNOWN	T cell receptor beta constant 2 [Source:HGNC Symbol;Acc:HGNC:12157]
ENSG00000165905	GYLTL1B	28.248625502097	0.0353999524658559	4.82010876667888	-2.43382911444216	0.00018776016693525	0.00721810912161349	protein_coding	protein_coding	KNOWN	KNOWN	glycosyltransferase-like 1B [Source:HGNC Symbol;Acc:HGNC:16522]
ENSG00000175920	DOK7	28.2341965740052	0.0354180434133792	4.81937167378263	-1.47836776222016	8.98382059288269E-07	0.0000815267154470401	protein_coding	processed_transcript	KNOWN	KNOWN	docking protein 7 [Source:HGNC Symbol;Acc:HGNC:26594]
ENSG00000113430	IRX4	28.1460456753982	0.0355289695587355	4.81486034276222	-2.43502456218005	0.000365796787146858	0.0125577942351927	protein_coding	protein_coding	KNOWN	KNOWN	iroquois homeobox 4 [Source:HGNC Symbol;Acc:HGNC:6129]
ENSG00000115353	TACR1	27.9704853495122	0.0357519716767246	4.80583338285446	-0.621922544032484	1.38958133435177E-10	2.68469786068558E-08	protein_coding	processed_transcript	KNOWN	KNOWN	tachykinin receptor 1 [Source:HGNC Symbol;Acc:HGNC:11526]
ENSG00000167183	PRR15L	27.6903781623084	0.0361136274173814	4.79131285134272	-2.44640736684807	0.000676438866356447	0.0203063039965639	protein_coding	protein_coding	KNOWN	KNOWN	proline rich 15-like [Source:HGNC Symbol;Acc:HGNC:28149]
ENSG00000105357	MYH14	27.4981098210031	0.0363661359456859	4.78126054823061	0.638434295891254	8.4397923236089E-07	0.0000773164500721613	protein_coding	protein_coding	KNOWN	KNOWN	myosin. heavy chain 14. non-muscle [Source:HGNC Symbol;Acc:HGNC:23212]
ENSG00000184613	NELL2	27.2598782563791	0.0366839495978303	4.76870721391565	-1.24314653741621	0.000134496467884523	0.0055989727814994	protein_coding	protein_coding	KNOWN	KNOWN	NEL-like 2 (chicken) [Source:HGNC Symbol;Acc:HGNC:7751]
ENSG00000142273	CBLC	27.2305566432114	0.0367234505376629	4.76715456893975	-2.45888277178978	0.000750226626978339	0.022124257121304	protein_coding	protein_coding	KNOWN	KNOWN	Cbl proto-oncogene C. E3 ubiquitin protein ligase [Source:HGNC Symbol;Acc:HGNC:15961]
ENSG00000147689	FAM83A	27.1024684437193	0.0368970081849404	4.76035235050095	-1.58670981377418	0.000214567912401804	0.00811923364197635	protein_coding	protein_coding	KNOWN	KNOWN	family with sequence similarity 83. member A [Source:HGNC Symbol;Acc:HGNC:28210]
ENSG00000163435	ELF3	26.725493426375	0.0374174569593957	4.74014467921153	-0.427321928336563	0.0000116489531262013	0.000744631225338585	protein_coding	processed_transcript	KNOWN	KNOWN	E74-like factor 3 (ets domain transcription factor. epithelial-specific ) [Source:HGNC Symbol;Acc:HGNC:3318]
ENSG00000171243	SOSTDC1	26.6447126962148	0.0375308982086364	4.73577737182165	-1.04822874544773	0.0011197205699467	0.0298472884518902	protein_coding	protein_coding	KNOWN	NOVEL	sclerostin domain containing 1 [Source:HGNC Symbol;Acc:HGNC:21748]
ENSG00000129437	KLK14	26.19484113466	0.0381754558028923	4.71121080732636	-0.439137810625264	0.000128912451534713	0.00543786820578096	protein_coding	protein_coding	KNOWN	KNOWN	kallikrein-related peptidase 14 [Source:HGNC Symbol;Acc:HGNC:6362]
ENSG00000135346	CGA	26.1078574860757	0.0383026451149175	4.70641216414134	-3.04718321499022	0.000245799476185807	0.00915166561149122	protein_coding	retained_intron	KNOWN	KNOWN	glycoprotein hormones. alpha polypeptide [Source:HGNC Symbol;Acc:HGNC:1885]
ENSG00000250072	CTC-529P8.1	25.8946510732194	0.0386180140899529	4.69458221337436	-3.04917975158494	4.98367607048017E-06	0.000355095756326802	lincRNA	lincRNA	NOVEL	KNOWN
ENSG00000176769	TCERG1L	25.8048378800246	0.038752423272308	4.68956966174574	-2.08058135115773	0.000372098850456496	0.0127152758541197	protein_coding	protein_coding	KNOWN	KNOWN	transcription elongation regulator 1-like [Source:HGNC Symbol;Acc:HGNC:23533]
ENSG00000137673	MMP7	25.7926178007513	0.0387707834747534	4.68888630060462	0.362700457464152	0.000392399606116642	0.013258663597032	protein_coding	retained_intron	KNOWN	KNOWN	matrix metallopeptidase 7 [Source:HGNC Symbol;Acc:HGNC:7174]
ENSG00000262943	ALOX12P2	25.654614009956	0.0389793430379394	4.68114641431217	-3.0231817788841	0.000210772714337904	0.00801587914673472	transcribed_unprocessed_pseudogene	processed_transcript	KNOWN	KNOWN	arachidonate 12-lipoxygenase pseudogene 2 [Source:HGNC Symbol;Acc:HGNC:432]
ENSG00000203786	KPRP	25.2028437735636	0.0396780620863487	4.65551462490398	-2.6633557570105	0.00158507221096236	0.038855863279626	protein_coding	protein_coding	KNOWN	KNOWN	keratinocyte proline-rich protein [Source:HGNC Symbol;Acc:HGNC:31823]
ENSG00000129810	SGOL1	24.9139120683757	0.0401382166419918	4.63887967120349	1.83890332911188	7.41010937025598E-40	7.44456637882767E-36	protein_coding	nonsense_mediated_decay	KNOWN	KNOWN	shugoshin-like 1 (S. pombe) [Source:HGNC Symbol;Acc:HGNC:25088]
ENSG00000163218	PGLYRP4	24.8395439441919	0.0402583880866228	4.63456678070451	-2.76037074977293	0.000820655321743807	0.0236803648345596	protein_coding	processed_transcript	KNOWN	KNOWN	peptidoglycan recognition protein 4 [Source:HGNC Symbol;Acc:HGNC:30015]
ENSG00000249588	CTC-537E7.1	24.7980738651603	0.0403257126112902	4.63215616174556	-2.76000170372935	0.000900025620709088	0.0253517029863192	lincRNA	lincRNA	NOVEL	KNOWN
ENSG00000168135	KCNJ4	24.3407467054824	0.041083373986007	4.60530152143418	-3.05468169378594	0.000044516286843489	0.00223058790909283	protein_coding	protein_coding	KNOWN	KNOWN	potassium channel. inwardly rectifying subfamily J. member 4 [Source:HGNC Symbol;Acc:HGNC:6265]
ENSG00000133101	CCNA1	24.1920225903484	0.0413359402367191	4.59645948673857	-0.696315267838748	0.0000146719434920662	0.000897878255592141	protein_coding	protein_coding	KNOWN	KNOWN	cyclin A1 [Source:HGNC Symbol;Acc:HGNC:1577]
ENSG00000196542	SPTSSB	23.9957801950558	0.0416739940052479	4.58470881626567	-1.35433058978058	0.000665917147046029	0.0200853128932395	protein_coding	protein_coding	KNOWN	KNOWN	serine palmitoyltransferase. small subunit B [Source:HGNC Symbol;Acc:HGNC:24045]
ENSG00000117399	CDC20	23.9319255140576	0.0417851877155726	4.58086457274271	4.1541801675062	3.03516652932259E-32	6.09856010736787E-29	protein_coding	processed_transcript	KNOWN	KNOWN	cell division cycle 20 [Source:HGNC Symbol;Acc:HGNC:1723]
ENSG00000204282	TNRC6C-AS1	23.8840417419467	0.0418689604885314	4.57797509010247	-2.37267366089311	0.0000114142847562101	0.000733143285431695	processed_transcript	antisense	NOVEL	KNOWN	TNRC6C antisense RNA 1 [Source:HGNC Symbol;Acc:HGNC:44360]
ENSG00000075461	CACNG4	23.7637796964334	0.0420808479448278	4.57069241400685	-1.52463742782026	6.99052584469051E-06	0.000478843076581931	protein_coding	protein_coding	KNOWN	KNOWN	calcium channel. voltage-dependent. gamma subunit 4 [Source:HGNC Symbol;Acc:HGNC:1408]
ENSG00000089356	FXYD3	23.5993080905177	0.0423741236888977	4.56067265663498	0.570716104265812	0.0000154504919620883	0.000936961976843784	protein_coding	protein_coding	KNOWN	KNOWN	FXYD domain containing ion transport regulator 3 [Source:HGNC Symbol;Acc:HGNC:4027]
ENSG00000139151	PLCZ1	23.3038828843111	0.042911303878601	4.54249845110716	-3.09723446401774	3.04202856245457E-06	0.000233890866984948	protein_coding	retained_intron	KNOWN	KNOWN	phospholipase C. zeta 1 [Source:HGNC Symbol;Acc:HGNC:19218]
ENSG00000226935	LINC00161	23.2687712881452	0.042976055229417	4.54032312585832	-2.5991001418131	0.0000246846656216206	0.00138331551584014	lincRNA	lincRNA	KNOWN	KNOWN	long intergenic non-protein coding RNA 161 [Source:HGNC Symbol;Acc:HGNC:17138]
ENSG00000169607	CKAP2L	23.2172230751846	0.0430714731370624	4.53712352207632	3.554169118295	1.31191371112479E-34	4.94255291205569E-31	protein_coding	processed_transcript	KNOWN	KNOWN	cytoskeleton associated protein 2-like [Source:HGNC Symbol;Acc:HGNC:26877]
ENSG00000184305	CCSER1	23.1116794587109	0.0432681667200562	4.53055019496626	-2.60610900124432	0.0000121054286183647	0.000766494886225214	protein_coding	processed_transcript	KNOWN	PUTATIVE	coiled-coil serine-rich protein 1 [Source:HGNC Symbol;Acc:HGNC:29349]
ENSG00000197261	C6orf141	23.0619403716601	0.0433614858023334	4.52744199759095	-3.07626867773263	0.00128577474242276	0.0329949832688386	protein_coding	retained_intron	KNOWN	KNOWN	chromosome 6 open reading frame 141 [Source:HGNC Symbol;Acc:HGNC:21351]
ENSG00000085999	RAD54L	22.8746620884454	0.0437164927784933	4.51567852650591	1.45039342792507	3.24409588044495E-20	1.47030718479204E-17	protein_coding	protein_coding	KNOWN	KNOWN	RAD54-like (S. cerevisiae) [Source:HGNC Symbol;Acc:HGNC:9826]
ENSG00000122375	OPN4	22.7136423884826	0.044026404171401	4.50548717188948	-1.97291361733823	0.000137033285738379	0.00566721609243517	protein_coding	protein_coding	KNOWN	KNOWN	opsin 4 [Source:HGNC Symbol;Acc:HGNC:14449]
ENSG00000024526	DEPDC1	22.588778526824	0.0442697686735256	4.49753435495267	4.15942825147027	7.65504308832445E-34	2.19732543962433E-30	protein_coding	protein_coding	KNOWN	PUTATIVE	DEP domain containing 1 [Source:HGNC Symbol;Acc:HGNC:22949]
ENSG00000182782	HCAR2	22.5593355284579	0.0443275467372933	4.49565266954267	-2.2796033066636	0.00106662468118282	0.0288318695771387	protein_coding	protein_coding	KNOWN	KNOWN	hydroxycarboxylic acid receptor 2 [Source:HGNC Symbol;Acc:HGNC:24827]
ENSG00000124107	SLPI	22.4454413727057	0.0445524765316502	4.48835056093155	0.929467519444634	0.0000642197447424032	0.00305291955309726	protein_coding	protein_coding	KNOWN	KNOWN	secretory leukocyte peptidase inhibitor [Source:HGNC Symbol;Acc:HGNC:11092]
ENSG00000131650	KREMEN2	22.2677014907408	0.0449080925759586	4.47688074331177	-3.0938804063951	0.00123568214859386	0.0320782447179542	protein_coding	protein_coding	KNOWN	KNOWN	kringle containing transmembrane protein 2 [Source:HGNC Symbol;Acc:HGNC:18797]
ENSG00000204021	LIPK	22.2599646577391	0.0449237011547695	4.47637939699468	-3.09394313284057	0.00132549264063288	0.033855665629114	protein_coding	protein_coding	KNOWN	KNOWN	lipase. family member K [Source:HGNC Symbol;Acc:HGNC:23444]
ENSG00000258739	ENO1P2	22.1624336031614	0.0451213985749901	4.47004440382144	-3.1274240970094	0.0000906724447617127	0.00404862540577132	transcribed_processed_pseudogene	transcribed_processed_pseudogene	KNOWN	KNOWN	enolase 1. (alpha) pseudogene 2 [Source:HGNC Symbol;Acc:HGNC:37943]
ENSG00000168505	GBX2	22.1347854047744	0.0451777589758924	4.46824348156152	-0.434511089427793	0.0000117755489194629	0.000750336483421042	protein_coding	processed_transcript	KNOWN	PUTATIVE	gastrulation brain homeobox 2 [Source:HGNC Symbol;Acc:HGNC:4186]
ENSG00000115616	SLC9A2	22.0285978948058	0.0453955356021908	4.46130576629545	-2.62190136872012	0.000122966243901732	0.00524577651532377	protein_coding	processed_transcript	KNOWN	KNOWN	solute carrier family 9. subfamily A (NHE2. cation proton antiporter 2). member 2 [Source:HGNC Symbol;Acc:HGNC:11072]
ENSG00000223963	PRKRIRP8	21.9776904698257	0.0455006863151956	4.45796788323127	-3.12987663942566	0.000265876148858499	0.00977240754697651	processed_pseudogene	processed_pseudogene	KNOWN	KNOWN	protein-kinase. interferon-inducible double stranded RNA dependent inhibitor. repressor of (P58 repressor) pseudogene 8 [Source:HGNC Symbol;Acc:HGNC:39572]
ENSG00000163293	NIPAL1	21.591067127845	0.0463154504628605	4.43236264450085	-0.171586951104096	9.98830513538233E-09	0.0000014133451766566	protein_coding	protein_coding	KNOWN	PUTATIVE	NIPA-like domain containing 1 [Source:HGNC Symbol;Acc:HGNC:27194]
ENSG00000176920	FUT2	21.549109937204	0.0464056289523831	4.42955637646622	-1.92124747018363	0.000160538753728319	0.00640444443149525	protein_coding	protein_coding	KNOWN	KNOWN	fucosyltransferase 2 (secretor status included) [Source:HGNC Symbol;Acc:HGNC:4013]
ENSG00000072571	HMMR	21.1597993486696	0.0472594273472103	4.40325404180755	3.71202333266145	1.71609148487885E-34	6.08495756570661E-31	protein_coding	retained_intron	KNOWN	KNOWN	hyaluronan-mediated motility receptor (RHAMM) [Source:HGNC Symbol;Acc:HGNC:5012]
ENSG00000250073	RP11-677M14.3	21.0899036617855	0.0474160534840175	4.39848059983491	-3.12521287850113	0.000255815920702092	0.00946032385521559	antisense	antisense	NOVEL	KNOWN
ENSG00000126787	DLGAP5	20.9239571305541	0.0477921070933449	4.38708381419483	4.33209029881331	1.07840461385142E-36	5.41709597652916E-33	protein_coding	protein_coding	KNOWN	PUTATIVE	discs. large (Drosophila) homolog-associated protein 5 [Source:HGNC Symbol;Acc:HGNC:16864]
ENSG00000203811	HIST2H3C	20.6916209263839	0.048328741549914	4.37097476139303	-3.15137266357686	7.3132380153794E-08	8.85210189415772E-06	protein_coding	protein_coding	KNOWN	KNOWN	histone cluster 2. H3c [Source:HGNC Symbol;Acc:HGNC:20503]
ENSG00000108375	RNF43	20.6741027660895	0.0483696928139606	4.36975281422339	-2.11211518429094	0.000442081135765886	0.0145356543666953	protein_coding	processed_transcript	KNOWN	KNOWN	ring finger protein 43 [Source:HGNC Symbol;Acc:HGNC:18505]
ENSG00000222000	AC092675.3	20.5812453616347	0.0485879247066404	4.36325837656994	-2.20011734212798	3.94442116575248E-08	5.05884603085944E-06	antisense	antisense	NOVEL	KNOWN
ENSG00000129173	E2F8	20.4590750894991	0.0488780648990952	4.35466902032474	0.668027311619018	1.57915962308223E-12	3.71836573905366E-10	protein_coding	protein_coding	KNOWN	KNOWN	E2F transcription factor 8 [Source:HGNC Symbol;Acc:HGNC:24727]
ENSG00000147160	AWAT2	20.3691890962231	0.0490937560290714	4.3483166421944	-3.15153232379591	0.0000139064568954498	0.000860644060781125	protein_coding	retained_intron	KNOWN	KNOWN	acyl-CoA wax alcohol acyltransferase 2 [Source:HGNC Symbol;Acc:HGNC:23251]
ENSG00000104827	CGB	20.332130739135	0.0491832367610747	4.34568950759608	-3.14287507277765	0.000294571160817247	0.0105945435578179	protein_coding	protein_coding	KNOWN	KNOWN	chorionic gonadotropin. beta polypeptide [Source:HGNC Symbol;Acc:HGNC:1886]
ENSG00000093009	CDC45	20.283179768749	0.0493019344797572	4.34221193445757	2.54409298576604	3.38471254079269E-21	1.7145133382054E-18	protein_coding	protein_coding	KNOWN	KNOWN	cell division cycle 45 [Source:HGNC Symbol;Acc:HGNC:1739]
ENSG00000154839	SKA1	20.2715741146119	0.04933016027005	4.34138621522499	3.08096429145993	1.14916434588052E-33	3.14865807296963E-30	protein_coding	protein_coding	KNOWN	PUTATIVE	spindle and kinetochore associated complex subunit 1 [Source:HGNC Symbol;Acc:HGNC:28109]
ENSG00000125810	CD93	20.1361970019302	0.0496618105148723	4.33171933113524	0.939293421681463	0.000122392003283175	0.0052286800608834	protein_coding	protein_coding	KNOWN	KNOWN	CD93 molecule [Source:HGNC Symbol;Acc:HGNC:15855]
ENSG00000233485	RP3-467K16.2	20.1164546105416	0.0497105488695792	4.33030415716311	-3.15541550109097	0.0000103866382024879	0.000675420889435103	antisense	antisense	NOVEL	KNOWN
ENSG00000171320	ESCO2	20.1040543916709	0.0497412104303846	4.32941457444617	2.96865339257777	4.3651295205152E-30	6.11920098528223E-27	protein_coding	protein_coding	KNOWN	KNOWN	establishment of sister chromatid cohesion N-acetyltransferase 2 [Source:HGNC Symbol;Acc:HGNC:27230]
ENSG00000186193	SAPCD2	20.0758474199606	0.0498110978371822	4.32738898139814	1.91525878095499	7.02302780054035E-22	3.84855538898884E-19	protein_coding	protein_coding	KNOWN	KNOWN	suppressor APC domain containing 2 [Source:HGNC Symbol;Acc:HGNC:28055]
ENSG00000164935	DCSTAMP	19.9818126254463	0.0500455098215929	4.3206155562523	-0.973747579896924	6.93434859468412E-08	8.44435553412049E-06	protein_coding	protein_coding	KNOWN	KNOWN	dendrocyte expressed seven transmembrane protein [Source:HGNC Symbol;Acc:HGNC:18549]
ENSG00000138180	CEP55	19.9323324509305	0.0501697431779148	4.31703863690068	4.62562166609645	3.56443222566926E-26	2.94329328946736E-23	protein_coding	processed_transcript	KNOWN	KNOWN	centrosomal protein 55kDa [Source:HGNC Symbol;Acc:HGNC:1161]
ENSG00000171241	SHCBP1	19.7603607591562	0.0506063635268723	4.30453738091393	4.2662477287759	6.07842371442588E-32	1.11030697903599E-28	protein_coding	processed_transcript	KNOWN	PUTATIVE	SHC SH2-domain binding protein 1 [Source:HGNC Symbol;Acc:HGNC:29547]
ENSG00000171848	RRM2	19.7319459403841	0.0506792387847243	4.30246133478596	5.21208642265443	1.55799635744851E-27	1.53958135132195E-24	protein_coding	protein_coding	KNOWN	KNOWN	ribonucleotide reductase M2 [Source:HGNC Symbol;Acc:HGNC:10452]
ENSG00000127564	PKMYT1	19.7105182031743	0.0507343332981957	4.30089380121915	2.51868884139035	1.03559576968212E-18	4.1068866710966E-16	protein_coding	retained_intron	KNOWN	KNOWN	protein kinase. membrane associated tyrosine/threonine 1 [Source:HGNC Symbol;Acc:HGNC:29650]
ENSG00000006555	TTC22	19.6059836619474	0.0510048369539788	4.29322212075681	-2.22693145269577	0.000656220164514343	0.0198675516307183	protein_coding	retained_intron	KNOWN	KNOWN	tetratricopeptide repeat domain 22 [Source:HGNC Symbol;Acc:HGNC:26067]
ENSG00000137812	CASC5	19.5429593965618	0.0511693229110394	4.28857704650589	4.89054165216008	1.56222224014021E-38	9.41691944134115E-35	protein_coding	protein_coding	KNOWN	KNOWN	cancer susceptibility candidate 5 [Source:HGNC Symbol;Acc:HGNC:24054]
ENSG00000157765	SLC34A2	19.4857143207621	0.0513196480015361	4.28434491467409	-2.00523537580474	0.0013192086860365	0.0337237406215413	protein_coding	processed_transcript	KNOWN	KNOWN	solute carrier family 34 (type II sodium/phosphate cotransporter). member 2 [Source:HGNC Symbol;Acc:HGNC:11020]
ENSG00000121797	CCRL2	19.3687437967462	0.0516295744573787	4.27565848264503	-2.11618759379948	7.98313017320969E-06	0.000537670506939561	protein_coding	processed_transcript	KNOWN	KNOWN	chemokine (C-C motif) receptor-like 2 [Source:HGNC Symbol;Acc:HGNC:1612]
ENSG00000186897	C1QL4	19.3188061079207	0.0517630330991313	4.27193403401946	-2.44580757770434	0.000139326795286177	0.00572493516909031	protein_coding	protein_coding	KNOWN	KNOWN	complement component 1. q subcomponent-like 4 [Source:HGNC Symbol;Acc:HGNC:31416]
ENSG00000084453	SLCO1A2	19.3017914546092	0.051808662545735	4.27066284925836	-2.58635857164948	0.00021411855549021	0.00810731935075023	protein_coding	protein_coding	KNOWN	KNOWN	solute carrier organic anion transporter family. member 1A2 [Source:HGNC Symbol;Acc:HGNC:10956]
ENSG00000101443	WFDC2	19.2827869045167	0.051859723646366	4.26924167149481	-1.91484087543461	0.0000880014906401646	0.00395560503326022	protein_coding	processed_transcript	KNOWN	PUTATIVE	WAP four-disulfide core domain 2 [Source:HGNC Symbol;Acc:HGNC:15939]
ENSG00000160862	AZGP1	19.1998191215751	0.052083824002086	4.26302081449859	-0.0798131103062837	0.000422344737714392	0.0140354336349432	protein_coding	retained_intron	KNOWN	KNOWN	alpha-2-glycoprotein 1. zinc-binding [Source:HGNC Symbol;Acc:HGNC:910]
ENSG00000122254	HS3ST2	19.1457590988288	0.0522308880435654	4.25895295676805	-2.43330470007271	9.51349029132768E-06	0.000625369336173327	protein_coding	nonsense_mediated_decay	KNOWN	KNOWN	heparan sulfate (glucosamine) 3-O-sulfotransferase 2 [Source:HGNC Symbol;Acc:HGNC:5195]
ENSG00000117650	NEK2	19.0802064414727	0.0524103343990242	4.25400487579461	3.00784579183754	4.33736171300791E-27	3.90226607012543E-24	protein_coding	protein_coding	KNOWN	KNOWN	NIMA-related kinase 2 [Source:HGNC Symbol;Acc:HGNC:7745]
ENSG00000166851	PLK1	18.990172264925	0.0526588166789308	4.2471810875062	3.70787317068182	1.86998294202746E-32	3.88692075043011E-29	protein_coding	retained_intron	KNOWN	KNOWN	polo-like kinase 1 [Source:HGNC Symbol;Acc:HGNC:9077]
ENSG00000143228	NUF2	18.9649595760309	0.052728823174707	4.24526439140631	2.96665113596386	1.19429172986001E-31	2.05687746240662E-28	protein_coding	retained_intron	KNOWN	KNOWN	NUF2. NDC80 kinetochore complex component [Source:HGNC Symbol;Acc:HGNC:14621]
ENSG00000178999	AURKB	18.9191144515869	0.0528565965684575	4.24177265680973	2.63273465693418	7.51178374753088E-23	4.62043686242259E-20	protein_coding	retained_intron	KNOWN	KNOWN	aurora kinase B [Source:HGNC Symbol;Acc:HGNC:11390]
ENSG00000139144	PIK3C2G	18.8212555544538	0.0531314182046353	4.2342909674684	-2.93449098159223	0.000441440997845386	0.0145249027888221	protein_coding	protein_coding	KNOWN	KNOWN	phosphatidylinositol-4-phosphate 3-kinase. catalytic subunit type 2 gamma [Source:HGNC Symbol;Acc:HGNC:8973]
ENSG00000163993	S100P	18.8195129592182	0.0531363379151731	4.23415738711892	0.302909616134339	0.0000472280014674925	0.00234502199378829	protein_coding	processed_transcript	KNOWN	KNOWN	S100 calcium binding protein P [Source:HGNC Symbol;Acc:HGNC:10504]
ENSG00000121152	NCAPH	18.7894695240501	0.0532213002990862	4.23185243115967	2.94233715956451	4.91317934568243E-33	1.18464615111356E-29	protein_coding	protein_coding	KNOWN	PUTATIVE	non-SMC condensin I complex. subunit H [Source:HGNC Symbol;Acc:HGNC:1112]
ENSG00000123485	HJURP	18.7021319867451	0.0534698397331779	4.22513083726666	3.92472266132874	1.41851578759884E-29	1.85884159044936E-26	protein_coding	protein_coding	KNOWN	KNOWN	Holliday junction recognition protein [Source:HGNC Symbol;Acc:HGNC:25444]
ENSG00000099937	SERPIND1	18.6732122047113	0.0535526501298848	4.22289821919435	-3.18838488916062	0.00196685102492684	0.0458467954105046	protein_coding	protein_coding	KNOWN	KNOWN	serpin peptidase inhibitor. clade D (heparin cofactor). member 1 [Source:HGNC Symbol;Acc:HGNC:4838]
ENSG00000065328	MCM10	18.5977393874318	0.0537699759722297	4.21705536284709	2.9383792628981	8.53681517859599E-23	5.19788567828877E-20	protein_coding	retained_intron	KNOWN	KNOWN	minichromosome maintenance complex component 10 [Source:HGNC Symbol;Acc:HGNC:18043]
ENSG00000075702	WDR62	18.563339674203	0.0538696170813313	4.2143843795973	2.66179926426522	1.05200417930141E-22	6.341375992411E-20	protein_coding	processed_transcript	KNOWN	KNOWN	WD repeat domain 62 [Source:HGNC Symbol;Acc:HGNC:24502]
ENSG00000112742	TTK	18.4464785161287	0.0542108890391001	4.2052735229768	3.7424528525935	2.1542461677767E-40	2.59711609494823E-36	protein_coding	protein_coding	KNOWN	KNOWN	TTK protein kinase [Source:HGNC Symbol;Acc:HGNC:12401]
ENSG00000189143	CLDN4	18.4332726404504	0.0542497265409928	4.20424032445628	1.54629406878734	2.42966288171661E-08	3.25461441882213E-06	protein_coding	protein_coding	KNOWN	KNOWN	claudin 4 [Source:HGNC Symbol;Acc:HGNC:2046]
ENSG00000189057	FAM111B	18.3950348174062	0.0543624956367983	4.20124450187788	3.05593127283758	6.7150106479254E-15	1.91836079074073E-12	protein_coding	protein_coding	KNOWN	KNOWN	family with sequence similarity 111. member B [Source:HGNC Symbol;Acc:HGNC:24200]
ENSG00000185269	NOTUM	18.2993332052888	0.0546467999014839	4.19371917514809	-1.96443945466214	3.15821938228299E-08	4.15664423896585E-06	protein_coding	retained_intron	KNOWN	KNOWN	notum pectinacetylesterase homolog (Drosophila) [Source:HGNC Symbol;Acc:HGNC:27106]
ENSG00000136110	LECT1	18.2632166350704	0.0547548671179711	4.19086897930984	-3.18564839731414	0.00205359309086656	0.0473244055886338	protein_coding	protein_coding	KNOWN	KNOWN	leukocyte cell derived chemotaxin 1 [Source:HGNC Symbol;Acc:HGNC:17005]
ENSG00000125731	SH2D3A	18.2474167519695	0.0548022776918309	4.18962033406298	-1.7304775168654	0.000868345076336469	0.0246435842073851	protein_coding	retained_intron	KNOWN	KNOWN	SH2 domain containing 3A [Source:HGNC Symbol;Acc:HGNC:16885]
ENSG00000234678	RP11-465N4.4	18.2360146421862	0.0548365429410577	4.18871856758176	-3.1860406079368	0.0020170780977805	0.0467358753774656	antisense	antisense	NOVEL	KNOWN
ENSG00000162490	DRAXIN	18.2289912443188	0.0548576707617683	4.18816282263384	0.0460414976653624	2.53777115328464E-10	4.79543283225219E-08	protein_coding	protein_coding	KNOWN	KNOWN	dorsal inhibitory axon guidance protein [Source:HGNC Symbol;Acc:HGNC:25054]
ENSG00000142765	SYTL1	18.1798946693749	0.055005819240777	4.18427193576093	-1.78890574180373	0.00102113973693585	0.0278962108024383	protein_coding	retained_intron	KNOWN	KNOWN	synaptotagmin-like 1 [Source:HGNC Symbol;Acc:HGNC:15584]
ENSG00000206073	SERPINB4	17.9186940932686	0.0558076383688955	4.16339359311898	-1.02712120092854	0.000185533475518828	0.00715532461343535	protein_coding	retained_intron	KNOWN	KNOWN	serpin peptidase inhibitor. clade B (ovalbumin). member 4 [Source:HGNC Symbol;Acc:HGNC:10570]
ENSG00000250657	RP11-1E6.1	17.8899977646484	0.0558971562297261	4.16108130201274	-2.61334916925174	2.07674664099258E-06	0.00016848480588478	processed_transcript	retained_intron	NOVEL	KNOWN
ENSG00000237649	KIFC1	17.7411312344648	0.0563661914668299	4.14902609856916	3.71700236333468	2.70714696242986E-24	1.91981307939188E-21	protein_coding	protein_coding	KNOWN	PUTATIVE	kinesin family member C1 [Source:HGNC Symbol;Acc:HGNC:6389]
ENSG00000235748	RP11-32D17.4	17.687061117903	0.0565385053703348	4.14462244461956	-2.82572222294346	5.2063991133833E-09	7.67326484488098E-07	processed_pseudogene	processed_pseudogene	KNOWN	KNOWN
ENSG00000100557	C14orf105	17.6387352666221	0.0566934071453697	4.14067521530743	-3.22031051308004	0.000131554978732338	0.00551077315010882	protein_coding	protein_coding	KNOWN	PUTATIVE	chromosome 14 open reading frame 105 [Source:HGNC Symbol;Acc:HGNC:20189]
ENSG00000254486	RP13-631K18.2	17.6197869438171	0.0567543752480451	4.13912457436947	-3.22026561494393	0.0000215340719964841	0.00122805328843525	lincRNA	lincRNA	NOVEL	KNOWN
ENSG00000158055	GRHL3	17.6019339989348	0.0568119389642365	4.13766204746486	-1.05443694977822	0.0000191977792183207	0.00112460926482133	protein_coding	retained_intron	KNOWN	KNOWN	grainyhead-like 3 (Drosophila) [Source:HGNC Symbol;Acc:HGNC:25839]
ENSG00000166405	RIC3	17.5770584902088	0.0568923406926729	4.13562175145178	-3.20411292848723	0.000553923216521762	0.0173812081230878	protein_coding	protein_coding	KNOWN	KNOWN	RIC3 acetylcholine receptor chaperone [Source:HGNC Symbol;Acc:HGNC:30338]
ENSG00000204385	SLC44A4	17.5135486030435	0.0570986510310208	4.13039952779161	-2.80054378438006	0.00097334416501574	0.0269076366237332	protein_coding	protein_coding	KNOWN	KNOWN	solute carrier family 44. member 4 [Source:HGNC Symbol;Acc:HGNC:13941]
ENSG00000263711	RP11-169F17.1	17.4755257018302	0.0572228851401748	4.1272639505462	-3.24189947902139	0.00108114953685998	0.0291200236516456	processed_transcript	retained_intron	NOVEL	KNOWN
ENSG00000112984	KIF20A	17.4392423181178	0.0573419407654591	4.12426545566507	4.89426600325597	3.70235458220451E-29	4.55457616042257E-26	protein_coding	nonsense_mediated_decay	KNOWN	KNOWN	kinesin family member 20A [Source:HGNC Symbol;Acc:HGNC:9787]
ENSG00000236120	RP11-733O18.1	17.4392123546386	0.0573420392884897	4.12426297687618	-3.21534059026864	0.000124864098641205	0.00530421635094659	lincRNA	lincRNA	NOVEL	KNOWN
ENSG00000265190	ANXA8	17.3019963492999	0.0577967986937219	4.11286660425633	-0.602126106599253	1.53197333543488E-06	0.000129699186357696	protein_coding	protein_coding	KNOWN	KNOWN	annexin A8 [Source:HGNC Symbol;Acc:HGNC:546]
ENSG00000070182	SPTB	17.2899811694704	0.0578369629323681	4.11186439262831	-0.151475421616485	0.0000027251968632545	0.000212787748342121	protein_coding	protein_coding	KNOWN	KNOWN	spectrin. beta. erythrocytic [Source:HGNC Symbol;Acc:HGNC:11274]
ENSG00000133477	FAM83F	17.27682859325	0.0578809932970394	4.11076650957031	-0.717708129788979	0.0000515618245573314	0.00252690668495234	protein_coding	protein_coding	KNOWN	PUTATIVE	family with sequence similarity 83. member F [Source:HGNC Symbol;Acc:HGNC:25148]
ENSG00000268621	AC006262.5	17.1978843212163	0.0581466871925835	4.10415919080154	-2.23437274394204	0.000574661452107345	0.0178648879172659	lincRNA	lincRNA	NOVEL	KNOWN
ENSG00000170054	SERPINA9	17.058377206194	0.0586222234338267	4.09240850192259	0.191756170180875	0.000637987699471903	0.0194032596046755	protein_coding	processed_transcript	KNOWN	PUTATIVE	serpin peptidase inhibitor. clade A (alpha-1 antiproteinase. antitrypsin). member 9 [Source:HGNC Symbol;Acc:HGNC:15995]
ENSG00000188883	KLRG2	16.9841655361963	0.0588783710255778	4.08611843254132	-2.82364372812117	0.000090834768763699	0.00405287122598594	protein_coding	protein_coding	KNOWN	KNOWN	killer cell lectin-like receptor subfamily G. member 2 [Source:HGNC Symbol;Acc:HGNC:24778]
ENSG00000007968	E2F2	16.9019352873062	0.0591648224301881	4.07911654077637	1.08950962765427	7.79257567293231E-14	2.0512168951471E-11	protein_coding	processed_transcript	KNOWN	KNOWN	E2F transcription factor 2 [Source:HGNC Symbol;Acc:HGNC:3114]
ENSG00000178597	PSAPL1	16.8633948011978	0.0593000408155639	4.07582309201202	-2.79887036775347	0.00170711960127152	0.0411613849780184	protein_coding	protein_coding	KNOWN	KNOWN	prosaposin-like 1 (gene/pseudogene) [Source:HGNC Symbol;Acc:HGNC:33131]
ENSG00000165025	SYK	16.8416414588015	0.0593766351365589	4.07396085140718	-2.39058161158387	0.000753354232548914	0.0221627329350005	protein_coding	protein_coding	KNOWN	KNOWN	spleen tyrosine kinase [Source:HGNC Symbol;Acc:HGNC:11491]
ENSG00000100170	SLC5A1	16.7435693527299	0.059724421891976	4.06553520572461	-1.09437048022025	0.000390324711493017	0.013218192856229	protein_coding	protein_coding	KNOWN	KNOWN	solute carrier family 5 (sodium/glucose cotransporter). member 1 [Source:HGNC Symbol;Acc:HGNC:11036]
ENSG00000172927	MYEOV	16.6355848245708	0.0601121036949056	4.05620067999467	1.12999870998421	3.83919345090327E-12	8.76601295556811E-10	protein_coding	processed_transcript	KNOWN	KNOWN	myeloma overexpressed [Source:HGNC Symbol;Acc:HGNC:7563]
ENSG00000149527	PLCH2	16.6318216838625	0.0601257047488838	4.05587429059249	-0.400757338393021	0.000054079928846697	0.00262682033114428	protein_coding	protein_coding	KNOWN	KNOWN	phospholipase C. eta 2 [Source:HGNC Symbol;Acc:HGNC:29037]
ENSG00000007908	SELE	16.6089802013535	0.0602083925609416	4.05389158880071	-3.23404925830866	0.000699044657891115	0.0208602539272369	protein_coding	protein_coding	KNOWN	KNOWN	selectin E [Source:HGNC Symbol;Acc:HGNC:10718]
ENSG00000134690	CDCA8	16.6061976698312	0.06021848106847	4.05364987132725	3.48575415103036	3.33501697673099E-36	1.54639606415667E-32	protein_coding	protein_coding	KNOWN	KNOWN	cell division cycle associated 8 [Source:HGNC Symbol;Acc:HGNC:14629]
ENSG00000169242	EFNA1	16.5857264973244	0.0602928065985726	4.05187030213731	-0.884861475140594	6.49853619982817E-06	0.000449226219712663	protein_coding	processed_transcript	KNOWN	KNOWN	ephrin-A1 [Source:HGNC Symbol;Acc:HGNC:3221]
ENSG00000143476	DTL	16.4375923440646	0.0608361601302933	4.03892709417138	3.77575930856172	1.79762034262894E-25	1.35448445791663E-22	protein_coding	protein_coding	KNOWN	KNOWN	denticleless E3 ubiquitin protein ligase homolog (Drosophila) [Source:HGNC Symbol;Acc:HGNC:30288]
ENSG00000260877	RP11-211G23.2	16.3847336373464	0.0610324233602834	4.03428031441417	-2.72215987125698	0.0000099848056817405	0.00065421098009743	lincRNA	lincRNA	NOVEL	KNOWN
ENSG00000233308	OSTN-AS1	16.2941410077033	0.0613717531674258	4.02628139316871	0.0338794375947591	1.06612216333166E-07	0.0000124785976472755	antisense	antisense	NOVEL	KNOWN	OSTN antisense RNA 1 [Source:HGNC Symbol;Acc:HGNC:41250]
ENSG00000105289	TJP3	16.2304900618609	0.0616124341402262	4.02063465602664	-2.71392084710819	0.000908887364169364	0.0255535547690136	protein_coding	processed_transcript	KNOWN	KNOWN	tight junction protein 3 [Source:HGNC Symbol;Acc:HGNC:11829]
ENSG00000214626	POLR3DP1	16.2210006212732	0.0616484780037886	4.01979091239708	-2.87053573144956	0.0000644870131731218	0.00305702393257018	processed_pseudogene	processed_pseudogene	KNOWN	KNOWN	polymerase (RNA) III (DNA directed) polypeptide D. 44kDa pseudogene 1 [Source:HGNC Symbol;Acc:HGNC:45107]
ENSG00000172159	FRMD3	16.1401523238867	0.0619572839173299	4.01258228910894	2.53405925893435	3.31815112877903E-15	9.61609768709958E-13	protein_coding	protein_coding	KNOWN	KNOWN	FERM domain containing 3 [Source:HGNC Symbol;Acc:HGNC:24125]
ENSG00000152253	SPC25	16.0980671286274	0.0621192589153566	4.00881557134245	1.65724651258614	1.89670640640094E-19	7.93969204662794E-17	protein_coding	processed_transcript	KNOWN	KNOWN	SPC25. NDC80 kinetochore complex component [Source:HGNC Symbol;Acc:HGNC:24031]
ENSG00000179750	APOBEC3B	16.0778823544343	0.0621972457538353	4.00700549406934	0.971650681448298	1.04799040292766E-21	5.59042597328107E-19	protein_coding	protein_coding	KNOWN	KNOWN	apolipoprotein B mRNA editing enzyme. catalytic polypeptide-like 3B [Source:HGNC Symbol;Acc:HGNC:17352]
ENSG00000273703	HIST1H2BM	16.0775890134423	0.0621983805633987	4.00697917185564	3.64213509732438	6.8660561630446E-19	2.74092052617328E-16	protein_coding	protein_coding	KNOWN	KNOWN	histone cluster 1. H2bm [Source:HGNC Symbol;Acc:HGNC:4750]
ENSG00000106436	MYL10	16.0689731258131	0.0622317301902515	4.00620583263515	-3.24202149992446	0.000681239414559085	0.0204300650100533	protein_coding	protein_coding	KNOWN	KNOWN	myosin. light chain 10. regulatory [Source:HGNC Symbol;Acc:HGNC:29825]
ENSG00000148773	MKI67	16.0621200220136	0.0622582821339567	4.00559042008317	5.76778932621008	2.96340214857749E-22	1.73428075838934E-19	protein_coding	protein_coding	KNOWN	KNOWN	marker of proliferation Ki-67 [Source:HGNC Symbol;Acc:HGNC:7107]
ENSG00000143365	RORC	16.0566946483233	0.0622793184962526	4.00510303224692	-3.24209118419947	0.000839790485702272	0.0240985960983258	protein_coding	processed_transcript	KNOWN	KNOWN	RAR-related orphan receptor C [Source:HGNC Symbol;Acc:HGNC:10260]
ENSG00000105011	ASF1B	16.0102418528421	0.0624600183552183	4.00092319644924	3.15033477837116	8.89959538222889E-22	4.78980991111942E-19	protein_coding	protein_coding	KNOWN	PUTATIVE	anti-silencing function 1B histone chaperone [Source:HGNC Symbol;Acc:HGNC:20996]
ENSG00000154639	CXADR	16.0029248947715	0.0624885767180424	4.00026370909582	-0.131724203653042	1.43172611716766E-06	0.000121896918950211	protein_coding	protein_coding	KNOWN	KNOWN	coxsackie virus and adenovirus receptor [Source:HGNC Symbol;Acc:HGNC:2559]
ENSG00000166803	KIAA0101	15.9817147959668	0.0625715082997455	3.99835030884222	3.05362913098341	1.39862344501174E-27	1.40512704403105E-24	protein_coding	protein_coding	KNOWN	KNOWN	KIAA0101 [Source:HGNC Symbol;Acc:HGNC:28961]
ENSG00000274267	HIST1H3B	15.9524453987901	0.0626863139162252	3.99570569093315	5.03119725423516	1.41025132686702E-20	6.74670950255691E-18	protein_coding	protein_coding	KNOWN	KNOWN	histone cluster 1. H3b [Source:HGNC Symbol;Acc:HGNC:4776]
ENSG00000269962		15.9397616048003	0.0627361954835541	3.99455814741874	-3.24365356630421	0.000937523210424633	0.0260668642071893
ENSG00000103546	SLC6A2	15.9250400959266	0.062794190405573	3.99322509977846	-2.87284095889361	0.00129649343133667	0.0332417386420857	protein_coding	protein_coding	KNOWN	KNOWN	solute carrier family 6 (neurotransmitter transporter). member 2 [Source:HGNC Symbol;Acc:HGNC:11048]
ENSG00000168078	PBK	15.8852499025508	0.0629514805328572	3.98961588121418	3.84261543947573	5.09195614520559E-24	3.56904679624242E-21	protein_coding	protein_coding	KNOWN	PUTATIVE	PDZ binding kinase [Source:HGNC Symbol;Acc:HGNC:18282]
ENSG00000186185	KIF18B	15.8654826083768	0.0630299137242764	3.98781950181088	2.76869574170354	3.35691665987377E-19	1.37654135605804E-16	protein_coding	retained_intron	KNOWN	KNOWN	kinesin family member 18B [Source:HGNC Symbol;Acc:HGNC:27102]
ENSG00000152766	ANKRD22	15.839330477021	0.0631339816699168	3.98543944937712	-1.84952054352238	0.000669335934089398	0.0201568361446316	protein_coding	processed_transcript	KNOWN	KNOWN	ankyrin repeat domain 22 [Source:HGNC Symbol;Acc:HGNC:28321]
ENSG00000276368	HIST1H2AJ	15.7410852594711	0.0635280213223113	3.97646310488668	3.29340454300204	5.08624732785434E-15	1.46695647213269E-12	protein_coding	protein_coding	KNOWN	KNOWN	histone cluster 1. H2aj [Source:HGNC Symbol;Acc:HGNC:4727]
ENSG00000011426	ANLN	15.737585631664	0.0635421482942086	3.97614232287397	6.53822478259107	1.26308118533271E-39	1.08767529672386E-35	protein_coding	retained_intron	KNOWN	KNOWN	anillin. actin binding protein [Source:HGNC Symbol;Acc:HGNC:14082]
ENSG00000137726	FXYD6	15.7037615365096	0.063679010769178	3.97303826547429	-1.71033335450118	0.000184867377139547	0.00714334655550946	protein_coding	protein_coding	KNOWN	KNOWN	FXYD domain containing ion transport regulator 6 [Source:HGNC Symbol;Acc:HGNC:4030]
ENSG00000187416	LHFPL3	15.6692606276439	0.0638192205595067	3.9698652010541	-2.1794865010307	0.00152301655361397	0.0377491426131976	protein_coding	protein_coding	KNOWN	PUTATIVE	lipoma HMGIC fusion partner-like 3 [Source:HGNC Symbol;Acc:HGNC:6589]
ENSG00000212724	KRTAP2-3	15.6371556320948	0.0639502492350672	3.96690620800175	1.3111340469423	1.23855623005417E-10	2.41614663402703E-08	protein_coding	protein_coding	KNOWN	KNOWN	keratin associated protein 2-3 [Source:HGNC Symbol;Acc:HGNC:18906]
ENSG00000226409	RP11-735G4.1	15.6357110983247	0.0639561573958183	3.96677292813803	-2.41828966292298	0.00210928917578292	0.0483995038026116	antisense	antisense	NOVEL	KNOWN
ENSG00000090889	KIF4A	15.6337892055337	0.0639640196534085	3.9665955856685	3.69971705468347	1.05681737315574E-37	5.79126313058683E-34	protein_coding	processed_transcript	KNOWN	KNOWN	kinesin family member 4A [Source:HGNC Symbol;Acc:HGNC:13339]
ENSG00000101447	FAM83D	15.4898749797412	0.0645583002643902	3.95325359493252	3.55171812188638	1.31595235871465E-24	9.44336812273339E-22	protein_coding	protein_coding	KNOWN	KNOWN	family with sequence similarity 83. member D [Source:HGNC Symbol;Acc:HGNC:16122]
ENSG00000255191	RP11-626H12.1	15.4368827608907	0.0647799180371764	3.94830954701109	-2.2300637590417	0.00210635216343648	0.0483506481568117	lincRNA	lincRNA	NOVEL	KNOWN
ENSG00000262406	MMP12	15.3592584698675	0.0651073098328183	3.94103666070757	-0.484084776817106	4.2760822250141E-10	7.74047929254129E-08	protein_coding	protein_coding	KNOWN	KNOWN	matrix metallopeptidase 12 [Source:HGNC Symbol;Acc:HGNC:7158]
ENSG00000092853	CLSPN	15.3450447127955	0.065167617215618	3.9397009444607	3.5423707411534	5.20923454112913E-20	2.30887830077002E-17	protein_coding	retained_intron	KNOWN	KNOWN	claspin [Source:HGNC Symbol;Acc:HGNC:19715]
ENSG00000156970	BUB1B	15.317713432554	0.065283895302203	3.93712904843482	3.67762511727842	1.82712206785672E-28	2.07805832317614E-25	protein_coding	retained_intron	KNOWN	KNOWN	BUB1 mitotic checkpoint serine/threonine kinase B [Source:HGNC Symbol;Acc:HGNC:1149]
ENSG00000130545	CRB3	15.2400004407439	0.0656167960026115	3.92979103944163	-1.65937064876691	0.000297444580068962	0.0106333215740271	protein_coding	protein_coding	KNOWN	KNOWN	crumbs family member 3 [Source:HGNC Symbol;Acc:HGNC:20237]
ENSG00000273786	RP11-133K1.11	15.2343259359201	0.0656412370462784	3.929253762262	-3.27815735558637	0.0000279785098802619	0.00152350189437426	sense_intronic	sense_intronic	NOVEL	KNOWN
ENSG00000100162	CENPM	15.1465509884552	0.0660216309813507	3.9209174108077	1.7491941472456	6.558974533679E-17	2.2986536390444E-14	protein_coding	retained_intron	KNOWN	KNOWN	centromere protein M [Source:HGNC Symbol;Acc:HGNC:18352]
ENSG00000186847	KRT14	15.063643037021	0.0663850037831063	3.91299881282911	4.92121247444671	0.000914750124269839	0.0256824512067357	protein_coding	retained_intron	KNOWN	KNOWN	keratin 14. type I [Source:HGNC Symbol;Acc:HGNC:6416]
ENSG00000058866	DGKG	15.0165933257001	0.0665930000440615	3.90848565410687	-0.282180357301768	2.26346258844079E-07	0.000024495379060794	protein_coding	retained_intron	KNOWN	KNOWN	diacylglycerol kinase. gamma 90kDa [Source:HGNC Symbol;Acc:HGNC:2853]
ENSG00000214041	PGAM1P4	15.0037426253123	0.0666500369256491	3.90725051517411	-3.27412581215051	0.000943102261362552	0.0261616480500107	processed_pseudogene	processed_pseudogene	KNOWN	KNOWN	phosphoglycerate mutase 1 pseudogene 4 [Source:HGNC Symbol;Acc:HGNC:42451]
ENSG00000276903	HIST1H2AL	14.9117963107723	0.0670610018511048	3.8983821534843	3.61977895907382	2.77966296357764E-20	1.27904812046944E-17	protein_coding	protein_coding	KNOWN	KNOWN	histone cluster 1. H2al [Source:HGNC Symbol;Acc:HGNC:4730]
ENSG00000076382	SPAG5	14.902275394115	0.0671038464632659	3.89746072417743	4.26757147127963	3.11406570840636E-43	1.87712766837027E-38	protein_coding	protein_coding	KNOWN	NOVEL	sperm associated antigen 5 [Source:HGNC Symbol;Acc:HGNC:13452]
ENSG00000089685	BIRC5	14.8511457426368	0.0673348721593284	3.8925023318701	4.65242322486509	1.70967395067972E-23	1.14508262303359E-20	protein_coding	processed_transcript	KNOWN	KNOWN	baculoviral IAP repeat containing 5 [Source:HGNC Symbol;Acc:HGNC:593]
ENSG00000169679	BUB1	14.8237144642542	0.0674594753164863	3.8898350923088	4.39061182402404	3.30839638676898E-27	3.02161857269769E-24	protein_coding	protein_coding	KNOWN	KNOWN	BUB1 mitotic checkpoint serine/threonine kinase [Source:HGNC Symbol;Acc:HGNC:1148]
ENSG00000175305	CCNE2	14.701400731564	0.0680207293345182	3.87788171472498	2.71035022316324	2.95484396060978E-18	1.13449069491463E-15	protein_coding	protein_coding	KNOWN	KNOWN	cyclin E2 [Source:HGNC Symbol;Acc:HGNC:1590]
ENSG00000183780	SLC35F3	14.6944124935258	0.0680530780281682	3.8771957737391	-2.94032523945996	0.000286860922176519	0.0103667203404547	protein_coding	protein_coding	KNOWN	KNOWN	solute carrier family 35. member F3 [Source:HGNC Symbol;Acc:HGNC:23616]
ENSG00000118193	KIF14	14.6931670058905	0.0680588466461385	3.87707348678205	3.88526418689544	8.44463508898865E-39	5.6559350947683E-35	protein_coding	protein_coding	KNOWN	KNOWN	kinesin family member 14 [Source:HGNC Symbol;Acc:HGNC:19181]
ENSG00000129195	FAM64A	14.66264143146	0.0682005356725434	3.87407311901374	3.07081341637682	1.3662834488725E-16	4.5004480882287E-14	protein_coding	protein_coding	KNOWN	NOVEL	family with sequence similarity 64. member A [Source:HGNC Symbol;Acc:HGNC:25483]
ENSG00000085840	ORC1	14.6485424832439	0.0682661774127955	3.87268521982133	1.99050631471167	5.95339619336321E-27	5.27742307558443E-24	protein_coding	protein_coding	KNOWN	KNOWN	origin recognition complex. subunit 1 [Source:HGNC Symbol;Acc:HGNC:8487]
ENSG00000224982	TMEM233	14.5904808077369	0.0685378373185433	3.86695552080994	-2.36019735136445	0.000149470883087543	0.00603604483252473	protein_coding	processed_transcript	KNOWN	KNOWN	transmembrane protein 233 [Source:HGNC Symbol;Acc:HGNC:37219]
ENSG00000135451	TROAP	14.5738601499357	0.0686160008200994	3.86531114672881	2.50568231047148	3.98076156450597E-20	1.79071885333474E-17	protein_coding	protein_coding	KNOWN	PUTATIVE	trophinin associated protein [Source:HGNC Symbol;Acc:HGNC:12327]
ENSG00000131747	TOP2A	14.5647183243551	0.0686590689727106	3.8644058955084	6.65110335227314	5.00484692665278E-34	1.67603982162057E-30	protein_coding	protein_coding	KNOWN	PUTATIVE	topoisomerase (DNA) II alpha 170kDa [Source:HGNC Symbol;Acc:HGNC:11989]
ENSG00000100558	PLEK2	14.5522572899127	0.0687178614339907	3.86317105065842	1.96254000501983	1.67400297029015E-15	5.09632449727879E-13	protein_coding	processed_transcript	KNOWN	KNOWN	pleckstrin 2 [Source:HGNC Symbol;Acc:HGNC:19238]
ENSG00000226056	MTND4P32	14.5271771411675	0.0688364979846068	3.86068248677133	-3.29810489642048	0.000117570295306961	0.00505493568531264	processed_pseudogene	processed_pseudogene	KNOWN	KNOWN	MT-ND4 pseudogene 32 [Source:HGNC Symbol;Acc:HGNC:42219]
ENSG00000008323	PLEKHG6	14.5184216804871	0.0688780104344268	3.85981271919213	-1.72760530260643	0.000696634398159584	0.0207986255010706	protein_coding	protein_coding	KNOWN	KNOWN	pleckstrin homology domain containing. family G (with RhoGef domain) member 6 [Source:HGNC Symbol;Acc:HGNC:25562]
ENSG00000175063	UBE2C	14.4859518872044	0.069032398270169	3.85658258362604	3.7661295214153	3.12686634147044E-17	1.13544804938251E-14	protein_coding	protein_coding	KNOWN	KNOWN	ubiquitin-conjugating enzyme E2C [Source:HGNC Symbol;Acc:HGNC:15937]
ENSG00000144354	CDCA7	14.4010213611748	0.0694395192479891	3.84809923019716	1.57367196020764	2.76474861276811E-11	5.80683908115153E-09	protein_coding	retained_intron	KNOWN	KNOWN	cell division cycle associated 7 [Source:HGNC Symbol;Acc:HGNC:14628]
ENSG00000124143	ARHGAP40	14.3772251602336	0.0695544507966622	3.84571335384512	-3.28340214462111	0.00148950951080359	0.0370863873613093	protein_coding	protein_coding	KNOWN	KNOWN	Rho GTPase activating protein 40 [Source:HGNC Symbol;Acc:HGNC:16226]
ENSG00000197299	BLM	14.3637228018024	0.0696198342030465	3.84435781143171	2.12632795132244	2.70052247997114E-30	3.87582844214715E-27	protein_coding	processed_transcript	KNOWN	KNOWN	Bloom syndrome. RecQ helicase-like [Source:HGNC Symbol;Acc:HGNC:1058]
ENSG00000102879	CORO1A	14.3384000618095	0.0697427882950145	3.84181214600745	-0.887219718825901	1.01358911769006E-09	1.70665191131952E-07	protein_coding	retained_intron	KNOWN	KNOWN	coronin. actin binding protein. 1A [Source:HGNC Symbol;Acc:HGNC:2252]
ENSG00000157456	CCNB2	14.2812978472697	0.0700216472406378	3.83605518859177	3.7793001702718	5.50894536251702E-28	5.82585469310813E-25	protein_coding	protein_coding	KNOWN	KNOWN	cyclin B2 [Source:HGNC Symbol;Acc:HGNC:1580]
ENSG00000152936	LMNTD1	14.1676017791055	0.0705835762178755	3.8245236615969	-2.78673158929084	0.0000290441110942726	0.00157017934766965	protein_coding	protein_coding	KNOWN	PUTATIVE	lamin tail domain containing 1 [Source:HGNC Symbol;Acc:HGNC:26683]
ENSG00000250748	RP11-230G5.2	14.1322881152735	0.0707599499701149	3.82092316178441	-2.94996694363506	0.00057418898231887	0.0178594105599583	lincRNA	lincRNA	NOVEL	KNOWN
ENSG00000261786	RP4-555D20.2	14.0880654937629	0.0709820663768722	3.81640161610462	1.87977941182438	1.12478891925279E-09	1.87814823444984E-07	lincRNA	lincRNA	NOVEL	KNOWN
ENSG00000167900	TK1	14.0646042691512	0.0711004718556755	3.8139970555055	4.4081237088273	2.46976393723401E-27	2.29038308265429E-24	protein_coding	retained_intron	KNOWN	KNOWN	thymidine kinase 1. soluble [Source:HGNC Symbol;Acc:HGNC:11830]
ENSG00000109805	NCAPG	14.056419738294	0.0711418710182434	3.81315727225934	4.63130867587641	1.14096922570143E-32	2.45630299843059E-29	protein_coding	protein_coding	KNOWN	NOVEL	non-SMC condensin I complex. subunit G [Source:HGNC Symbol;Acc:HGNC:24304]
ENSG00000158164	TMSB15A	14.0292005227665	0.0712798992627704	3.81036089182067	0.205211043034348	5.98381332363502E-10	1.04248058767455E-07	protein_coding	protein_coding	KNOWN	KNOWN	thymosin beta 15a [Source:HGNC Symbol;Acc:HGNC:30744]
ENSG00000075218	GTSE1	13.9564640096228	0.0716513867201975	3.80286156351491	3.08661263874525	2.62994837415427E-23	1.7231593265831E-20	protein_coding	retained_intron	KNOWN	KNOWN	G-2 and S-phase expressed 1 [Source:HGNC Symbol;Acc:HGNC:13698]
ENSG00000197153	HIST1H3J	13.9308765484461	0.0717829920121964	3.80021413188687	3.12793966999937	4.12471357696653E-18	1.55396006066229E-15	protein_coding	processed_transcript	KNOWN	PUTATIVE	histone cluster 1. H3j [Source:HGNC Symbol;Acc:HGNC:4774]
ENSG00000177494	ZBED2	13.9072739482225	0.0719048178473401	3.79776775079859	-1.74820622006242	0.00117005076632066	0.0307036222678945	protein_coding	protein_coding	KNOWN	KNOWN	zinc finger. BED-type containing 2 [Source:HGNC Symbol;Acc:HGNC:20710]
ENSG00000151725	CENPU	13.8649320562892	0.0721244068084987	3.79336864149954	3.61408248799658	9.0892084214986E-27	7.94041151361614E-24	protein_coding	protein_coding	KNOWN	PUTATIVE	centromere protein U [Source:HGNC Symbol;Acc:HGNC:21348]
ENSG00000239322	ATP6V1B1-AS1	13.8599732167326	0.0721502115741996	3.79285256447473	-3.30890775981859	0.00027237285456381	0.00995655748954026	antisense	antisense	NOVEL	KNOWN	ATP6V1B1 antisense RNA 1 [Source:HGNC Symbol;Acc:HGNC:51118]
ENSG00000132164	SLC6A11	13.817142734228	0.0723738633402685	3.78838740458283	-2.08732676719088	0.0021020788019719	0.0483025328844496	protein_coding	retained_intron	KNOWN	KNOWN	solute carrier family 6 (neurotransmitter transporter). member 11 [Source:HGNC Symbol;Acc:HGNC:11044]
ENSG00000275226	LINC00547	13.7985420628881	0.0724714245492322	3.78644393654613	-0.462645420007624	3.67755106434783E-07	0.0000376365196278137	lincRNA	lincRNA	KNOWN	KNOWN	long intergenic non-protein coding RNA 547 [Source:HGNC Symbol;Acc:HGNC:43682]
ENSG00000183856	IQGAP3	13.7754775952163	0.0725927644314313	3.78403043272596	4.43855590178215	8.63851860603134E-20	3.71943759323545E-17	protein_coding	processed_transcript	KNOWN	PUTATIVE	IQ motif containing GTPase activating protein 3 [Source:HGNC Symbol;Acc:HGNC:20669]
ENSG00000068489	PRR11	13.7493840079647	0.0727305310129328	3.78129508017473	4.10570015154925	1.85297663467907E-40	2.59711609494823E-36	protein_coding	protein_coding	KNOWN	KNOWN	proline rich 11 [Source:HGNC Symbol;Acc:HGNC:25619]
ENSG00000117595	IRF6	13.7067740904344	0.0729566266579003	3.77681716554111	2.24723440151627	6.69754210029223E-06	0.000460868881579355	protein_coding	protein_coding	KNOWN	KNOWN	interferon regulatory factor 6 [Source:HGNC Symbol;Acc:HGNC:6121]
ENSG00000142945	KIF2C	13.699189663492	0.0729970184050355	3.77601865208504	4.08667285132617	9.6883282978611E-29	1.1230821951284E-25	protein_coding	processed_transcript	KNOWN	KNOWN	kinesin family member 2C [Source:HGNC Symbol;Acc:HGNC:6393]
ENSG00000115165	CYTIP	13.6810327563635	0.07309389706233	3.77410523565545	0.645602160707076	0.00201739822711335	0.0467358753774656	protein_coding	protein_coding	KNOWN	PUTATIVE	cytohesin 1 interacting protein [Source:HGNC Symbol;Acc:HGNC:9506]
ENSG00000205177	C11orf91	13.6553878657994	0.0732311677872257	3.77139838768834	-2.66452272871712	4.34787584592008E-07	0.0000436796249248445	protein_coding	protein_coding	KNOWN	NOVEL	chromosome 11 open reading frame 91 [Source:HGNC Symbol;Acc:HGNC:34444]
ENSG00000187173	LCE2A	13.6025556304878	0.0735155971543076	3.76580582349941	-2.38568789152641	0.000133081931444474	0.00555566837867534	protein_coding	protein_coding	KNOWN	KNOWN	late cornified envelope 2A [Source:HGNC Symbol;Acc:HGNC:29469]
ENSG00000132854	KANK4	13.5892493310885	0.0735875820390073	3.76439385884937	1.33534830857638	4.77985368961233E-08	5.99012059368277E-06	protein_coding	protein_coding	KNOWN	KNOWN	KN motif and ankyrin repeat domains 4 [Source:HGNC Symbol;Acc:HGNC:27263]
ENSG00000254048	RP11-328K2.1	13.5783045103142	0.0736468974635525	3.76323143991383	-3.32257169926979	0.00183477384718136	0.0435255146533826	sense_intronic	sense_intronic	NOVEL	KNOWN
ENSG00000188056	TREML4	13.5416058031632	0.0738464857518162	3.75932692293581	-3.31501576047847	0.000062880625779786	0.00300179719071346	protein_coding	nonsense_mediated_decay	KNOWN	KNOWN	triggering receptor expressed on myeloid cells-like 4 [Source:HGNC Symbol;Acc:HGNC:30807]
ENSG00000185860	C1orf110	13.4866417515329	0.0741474429604643	3.75345924883948	0.298513768333882	0.000390255853524159	0.013218192856229	protein_coding	protein_coding	KNOWN	KNOWN	chromosome 1 open reading frame 110 [Source:HGNC Symbol;Acc:HGNC:28736]
ENSG00000168824	D4S234E	13.4850192087557	0.0741563645197263	3.75328567151144	-0.659757210569892	6.15770235888255E-06	0.000428120115906668	protein_coding	protein_coding	KNOWN	KNOWN	Neuron-specific protein family member 1 [Source:UniProtKB/Swiss-Prot;Acc:P42857]
ENSG00000131153	GINS2	13.4742036961884	0.0742158885636321	3.75212810942313	2.62806590420646	1.35845976734159E-23	9.20074115905432E-21	protein_coding	protein_coding	KNOWN	PUTATIVE	GINS complex subunit 2 (Psf2 homolog) [Source:HGNC Symbol;Acc:HGNC:24575]
ENSG00000256812	CAPNS2	13.4660377678753	0.0742608937564105	3.75125351112689	-1.99736678443697	4.19720201861611E-06	0.000307042646213787	protein_coding	protein_coding	KNOWN	KNOWN	calpain. small subunit 2 [Source:HGNC Symbol;Acc:HGNC:16371]
ENSG00000130762	ARHGEF16	13.4660321625118	0.0742609246682113	3.75125291059153	-1.73890406931599	0.000424484408661596	0.0140745300713489	protein_coding	retained_intron	KNOWN	KNOWN	Rho guanine nucleotide exchange factor (GEF) 16 [Source:HGNC Symbol;Acc:HGNC:15515]
ENSG00000051341	POLQ	13.4408205642684	0.0744002194820187	3.74854931245818	3.14688802292288	4.44108368940487E-31	7.04484430825358E-28	protein_coding	protein_coding	KNOWN	KNOWN	polymerase (DNA directed). theta [Source:HGNC Symbol;Acc:HGNC:9186]
ENSG00000101057	MYBL2	13.41358413497	0.0745512899414364	3.74562287447576	3.52699640038892	3.49065824566537E-23	2.26250955258562E-20	protein_coding	protein_coding	KNOWN	KNOWN	v-myb avian myeloblastosis viral oncogene homolog-like 2 [Source:HGNC Symbol;Acc:HGNC:7548]
ENSG00000101311	FERMT1	13.3829015881334	0.074722211279406	3.74231903993823	1.95317366347669	4.72356761160274E-12	1.0704207972173E-09	protein_coding	protein_coding	KNOWN	KNOWN	fermitin family member 1 [Source:HGNC Symbol;Acc:HGNC:15889]
ENSG00000146670	CDCA5	13.3423234494604	0.0749494646706712	3.73793801606758	3.33444803636491	5.90408159817296E-34	1.87311649819088E-30	protein_coding	retained_intron	KNOWN	KNOWN	cell division cycle associated 5 [Source:HGNC Symbol;Acc:HGNC:14626]
ENSG00000189052	CGB5	13.3230661247369	0.0750577975548212	3.73585423239496	-2.412395684855	0.000559480091070734	0.0175285345164516	protein_coding	protein_coding	KNOWN	KNOWN	chorionic gonadotropin. beta polypeptide 5 [Source:HGNC Symbol;Acc:HGNC:16452]
ENSG00000142731	PLK4	13.2818036442799	0.0752909790554442	3.73137917018435	3.17026277460137	1.18464709171356E-30	1.83100877029235E-27	protein_coding	retained_intron	KNOWN	KNOWN	polo-like kinase 4 [Source:HGNC Symbol;Acc:HGNC:11397]
ENSG00000138347	MYPN	13.2285723329629	0.0755939473157057	3.72558546494732	1.31832590920865	2.12017758879756E-08	2.85910928132277E-06	protein_coding	protein_coding	KNOWN	KNOWN	myopalladin [Source:HGNC Symbol;Acc:HGNC:23246]
ENSG00000205325	AC005863.1	13.2207755143289	0.075638528081517	3.72473490092065	-3.11878189441324	0.00135941935249872	0.0345320013271262	lincRNA	lincRNA	NOVEL	KNOWN
ENSG00000261447	RP11-109D9.4	13.2066922443689	0.0757191870225022	3.72319726849672	-3.31928847881213	0.000499046996647988	0.0159840881567184	lincRNA	lincRNA	NOVEL	KNOWN
ENSG00000141524	TMC6	13.2056066554566	0.0757254116445154	3.72307867422008	0.613532236412233	0.0003491678144417	0.0121101764595692	protein_coding	processed_transcript	KNOWN	PUTATIVE	transmembrane channel-like 6 [Source:HGNC Symbol;Acc:HGNC:18021]
ENSG00000196754	S100A2	13.1380574499142	0.0761147531750615	3.71568007415872	3.67306492954865	9.64347178367142E-11	1.90589782179649E-08	protein_coding	protein_coding	KNOWN	PUTATIVE	S100 calcium binding protein A2 [Source:HGNC Symbol;Acc:HGNC:10492]
ENSG00000152503	TRIM36	13.0876694070235	0.0764077979738205	3.71013630643434	0.0365829923519241	0.0000102492813604537	0.000668632501219468	protein_coding	protein_coding	KNOWN	KNOWN	tripartite motif containing 36 [Source:HGNC Symbol;Acc:HGNC:16280]
ENSG00000165244	ZNF367	13.0344850259751	0.0767195633741726	3.70426168005096	3.16898120241244	2.1455194779199E-19	8.91929438686439E-17	protein_coding	protein_coding	KNOWN	KNOWN	zinc finger protein 367 [Source:HGNC Symbol;Acc:HGNC:18320]
ENSG00000273983	HIST1H3G	12.99787852561	0.076935632074856	3.70020426503782	3.68278575013173	8.6172117369491E-15	2.4159856106584E-12	protein_coding	protein_coding	KNOWN	KNOWN	histone cluster 1. H3g [Source:HGNC Symbol;Acc:HGNC:4772]
ENSG00000174371	EXO1	12.9874643370269	0.0769973240387677	3.6990478824488	2.90288404840105	3.27390241419707E-22	1.87950060595605E-19	protein_coding	protein_coding	KNOWN	KNOWN	exonuclease 1 [Source:HGNC Symbol;Acc:HGNC:3511]
ENSG00000165891	E2F7	12.9480639563236	0.077231623459167	3.69466449168572	3.96174927425614	3.77553690028835E-26	3.03447451749975E-23	protein_coding	protein_coding	KNOWN	KNOWN	E2F transcription factor 7 [Source:HGNC Symbol;Acc:HGNC:23820]
ENSG00000242147	RP13-463N16.6	12.8971200645164	0.0775366899740106	3.68897704173758	-1.63791940744579	8.25096962841023E-09	1.18919015047135E-06	lincRNA	lincRNA	NOVEL	KNOWN
ENSG00000130294	KIF1A	12.8927742786799	0.0775628253768194	3.68849083239907	-1.87027983099319	0.000296971760670319	0.0106333215740271	protein_coding	protein_coding	KNOWN	KNOWN	kinesin family member 1A [Source:HGNC Symbol;Acc:HGNC:888]
ENSG00000267142	CTD-3162L10.5	12.8394574484198	0.0778849109487155	3.68251233527501	-3.33304998207246	0.000615123844257047	0.0188793534663801	processed_pseudogene	processed_pseudogene	KNOWN	KNOWN
ENSG00000103067	ESRP2	12.8231153968536	0.0779841691392228	3.68067490454804	-1.03140096691907	0.000119431354353853	0.0051239876221323	protein_coding	protein_coding	KNOWN	PUTATIVE	epithelial splicing regulatory protein 2 [Source:HGNC Symbol;Acc:HGNC:26152]
ENSG00000164181	ELOVL7	12.8042448623819	0.0780991000053378	3.67855026657158	-1.68101333985298	0.0000666143013538693	0.00313461629298196	protein_coding	protein_coding	KNOWN	KNOWN	ELOVL fatty acid elongase 7 [Source:HGNC Symbol;Acc:HGNC:26292]
ENSG00000267013	CTD-2171N6.1	12.7788657529042	0.0782542065419801	3.67568788381076	-1.49618586157859	0.0000256253894011697	0.00142235068850194	lincRNA	lincRNA	NOVEL	KNOWN
ENSG00000175544	CABP4	12.7386580715859	0.0785012043168458	3.6711414026671	-2.70125663241197	0.000179270037148949	0.0069762547251785	protein_coding	nonsense_mediated_decay	KNOWN	KNOWN	calcium binding protein 4 [Source:HGNC Symbol;Acc:HGNC:1386]
ENSG00000165490	DDIAS	12.716448837471	0.0786383063999241	3.66862393847697	2.22479045956253	1.19243660366957E-23	8.16805523097708E-21	protein_coding	protein_coding	KNOWN	KNOWN	DNA damage-induced apoptosis suppressor [Source:HGNC Symbol;Acc:HGNC:26351]
ENSG00000255276	RRM1-AS1	12.5979984779708	0.0793776885866929	3.65512263692383	-3.33723901448301	0.000608732824004585	0.0187404524505477	antisense	antisense	NOVEL	KNOWN	RRM1 antisense RNA 1 [Source:HGNC Symbol;Acc:HGNC:40512]
ENSG00000205426	KRT81	12.5751368469343	0.0795219974281065	3.65250219490379	0.0447130284530492	0.0000021352633203787	0.000172146813202308	protein_coding	protein_coding	KNOWN	KNOWN	keratin 81. type II [Source:HGNC Symbol;Acc:HGNC:6458]
ENSG00000184661	CDCA2	12.5462040650774	0.0797053829838078	3.64917902839717	3.65900051733999	4.51485422697564E-26	3.53442724607616E-23	protein_coding	processed_transcript	KNOWN	KNOWN	cell division cycle associated 2 [Source:HGNC Symbol;Acc:HGNC:14623]
ENSG00000130054	FAM155B	12.5446708279074	0.0797151247504522	3.64900270982129	-2.67978990296778	0.00180606785002542	0.0429628902650681	protein_coding	protein_coding	KNOWN	KNOWN	family with sequence similarity 155. member B [Source:HGNC Symbol;Acc:HGNC:30701]
ENSG00000135312	HTR1B	12.4130836380235	0.0805601596799701	3.63378964683131	-0.891931545947434	0.000140456565961459	0.00575483561322459	protein_coding	protein_coding	KNOWN	KNOWN	5-hydroxytryptamine (serotonin) receptor 1B. G protein-coupled [Source:HGNC Symbol;Acc:HGNC:5287]
ENSG00000115163	CENPA	12.3645863368673	0.080876138736507	3.62814206937195	2.21120801013096	1.80510868850349E-27	1.75500236506939E-24	protein_coding	processed_transcript	KNOWN	KNOWN	centromere protein A [Source:HGNC Symbol;Acc:HGNC:1851]
ENSG00000088325	TPX2	12.2925501369364	0.0813500851214934	3.61971233429742	5.66228677136478	3.59633968619149E-35	1.54845542817098E-31	protein_coding	protein_coding	KNOWN	KNOWN	TPX2. microtubule-associated [Source:HGNC Symbol;Acc:HGNC:1249]
ENSG00000062524	LTK	12.2915254383135	0.0813568669746174	3.61959206720681	-0.57013853099411	1.07197185750268E-07	0.0000125227503097682	protein_coding	retained_intron	KNOWN	KNOWN	leukocyte receptor tyrosine kinase [Source:HGNC Symbol;Acc:HGNC:6721]
ENSG00000241785	RN7SL390P	12.2513037078051	0.0816239662202575	3.61486337494846	-3.17275176774463	0.0000127932322936811	0.000801624999408319	misc_RNA	misc_RNA	KNOWN	KNOWN	RNA. 7SL. cytoplasmic 390. pseudogene [Source:HGNC Symbol;Acc:HGNC:46406]
ENSG00000132182	NUP210	12.2427611451395	0.0816809205166117	3.61385706477758	-2.12340804947088	0.000014209027368506	0.000874094427465792	protein_coding	retained_intron	KNOWN	KNOWN	nucleoporin 210kDa [Source:HGNC Symbol;Acc:HGNC:30052]
ENSG00000278954	RP13-415G19.2	12.2177346379057	0.0818482337059023	3.61090490626077	-3.35121176747038	0.000759002732085548	0.0222745499938582	TEC	TEC	KNOWN	KNOWN
ENSG00000182489	XKRX	12.2059327945854	0.0819273722729003	3.60951064700763	-2.50209621512156	0.0000297976281970292	0.00160659322905968	protein_coding	protein_coding	KNOWN	PUTATIVE	XK. Kell blood group complex subunit-related. X-linked [Source:HGNC Symbol;Acc:HGNC:29845]
ENSG00000066279	ASPM	12.2014111563524	0.0819577331823106	3.60897610747369	5.55832285927522	1.35117935221882E-30	2.03619350430996E-27	protein_coding	protein_coding	KNOWN	KNOWN	asp (abnormal spindle) homolog. microcephaly associated (Drosophila) [Source:HGNC Symbol;Acc:HGNC:19048]
ENSG00000071539	TRIP13	12.1437466782358	0.0823469087832844	3.60214169606755	3.60236958288937	5.08114191714539E-32	9.57144230073771E-29	protein_coding	processed_transcript	KNOWN	PUTATIVE	thyroid hormone receptor interactor 13 [Source:HGNC Symbol;Acc:HGNC:12307]
ENSG00000198829	SUCNR1	12.1096767417479	0.0825785874657178	3.59808844882945	-2.04511610272257	0.00110870506094479	0.0296149053529046	protein_coding	protein_coding	KNOWN	KNOWN	succinate receptor 1 [Source:HGNC Symbol;Acc:HGNC:4542]
ENSG00000147041	SYTL5	12.0796462191302	0.0827838814034413	3.59450629744932	0.027262439717658	0.0000548706759578746	0.00265880182963402	protein_coding	protein_coding	KNOWN	KNOWN	synaptotagmin-like 5 [Source:HGNC Symbol;Acc:HGNC:15589]
ENSG00000213030	CGB8	12.0751777775939	0.0828145157295781	3.59397252427678	-2.60050578314353	0.0000186415726259088	0.00109950621948841	protein_coding	protein_coding	KNOWN	KNOWN	chorionic gonadotropin. beta polypeptide 8 [Source:HGNC Symbol;Acc:HGNC:16453]
ENSG00000127129	EDN2	12.0592566837017	0.082923850634303	3.59206907909164	-3.35432513956597	0.000684280580604617	0.0204906851059442	protein_coding	processed_transcript	KNOWN	KNOWN	endothelin 2 [Source:HGNC Symbol;Acc:HGNC:3177]
ENSG00000078114	NEBL	12.0242522486642	0.0831652546303736	3.5878752748963	-0.110085105490627	0.000399731112478842	0.0134535967220056	protein_coding	processed_transcript	KNOWN	KNOWN	nebulette [Source:HGNC Symbol;Acc:HGNC:16932]
ENSG00000137699	TRIM29	11.9818009267749	0.0834599077477051	3.58277286385353	1.79595521148026	0.000225597873454275	0.00849395016486585	protein_coding	protein_coding	KNOWN	KNOWN	tripartite motif containing 29 [Source:HGNC Symbol;Acc:HGNC:17274]
ENSG00000135547	HEY2	11.9720516897236	0.0835278719067311	3.58159850773235	0.527089542137239	0.0000171755487256143	0.00102710803733264	protein_coding	protein_coding	KNOWN	KNOWN	hes-related family bHLH transcription factor with YRPW motif 2 [Source:HGNC Symbol;Acc:HGNC:4881]
ENSG00000134709	HOOK1	11.8924010730785	0.0840873086818234	3.57196811918099	-1.87875774869192	0.00153099755427666	0.0378700811503354	protein_coding	processed_transcript	KNOWN	KNOWN	hook microtubule-tethering protein 1 [Source:HGNC Symbol;Acc:HGNC:19884]
ENSG00000143248	RGS5	11.8855067709922	0.0841360843309264	3.57113151271635	3.84326344277246	5.46358111016235E-09	8.03266355462137E-07	protein_coding	protein_coding	KNOWN	KNOWN	regulator of G-protein signaling 5 [Source:HGNC Symbol;Acc:HGNC:10001]
ENSG00000167513	CDT1	11.8588508896541	0.0843252022733858	3.56789231589141	2.06025789347644	1.08394148693198E-21	5.73148323603269E-19	protein_coding	protein_coding	KNOWN	NOVEL	chromatin licensing and DNA replication factor 1 [Source:HGNC Symbol;Acc:HGNC:24576]
ENSG00000171368	TPPP	11.8530914929865	0.0843661757434086	3.56719148311777	-0.767348855518839	7.38987742517364E-06	0.000502770227214494	protein_coding	protein_coding	KNOWN	KNOWN	tubulin polymerization promoting protein [Source:HGNC Symbol;Acc:HGNC:24164]
ENSG00000231210	LINC01510	11.8332258956515	0.084507809520266	3.56477152014851	-3.35776122263232	0.000776716458933783	0.0226922777335297	lincRNA	lincRNA	NOVEL	KNOWN	long intergenic non-protein coding RNA 1510 [Source:HGNC Symbol;Acc:HGNC:51196]
ENSG00000128714	HOXD13	11.8258347982378	0.0845606265486653	3.56387012342187	-1.05227653208786	0.000030203932425424	0.0016255918238144	protein_coding	protein_coding	KNOWN	PUTATIVE	homeobox D13 [Source:HGNC Symbol;Acc:HGNC:5136]
ENSG00000234264	DEPDC1-AS1	11.8116148422904	0.0846624287493354	3.56213431328043	-2.52293050290795	1.29187314728764E-06	0.000111406039263736	antisense	antisense	NOVEL	KNOWN	DEPDC1 antisense RNA 1 [Source:HGNC Symbol;Acc:HGNC:50592]
ENSG00000184012	TMPRSS2	11.8110225084311	0.084666674649563	3.56206196258488	-2.39128658649884	0.0000940191445433594	0.00416566349347331	protein_coding	protein_coding	KNOWN	KNOWN	transmembrane protease. serine 2 [Source:HGNC Symbol;Acc:HGNC:11876]
ENSG00000145386	CCNA2	11.7921672076062	0.0848020539731642	3.55975698134224	5.02803078359387	1.52054952917887E-42	4.58286025346866E-38	protein_coding	protein_coding	KNOWN	KNOWN	cyclin A2 [Source:HGNC Symbol;Acc:HGNC:1578]
ENSG00000168772	CXXC4	11.7488530260744	0.0851146914324904	3.5544480164127	-3.05079265605478	0.000839946754302204	0.0240985960983258	protein_coding	processed_transcript	KNOWN	KNOWN	CXXC finger protein 4 [Source:HGNC Symbol;Acc:HGNC:24593]
ENSG00000267399	RP11-456O19.5	11.7331218772563	0.0852288087059264	3.55251502279731	-3.17609868052853	0.00039839285786578	0.0134160464130119	lincRNA	lincRNA	NOVEL	KNOWN
ENSG00000135747	ZNF670	11.7255055016308	0.0852841696130646	3.55157821540844	-3.19124531654266	0.000403865709469861	0.0135775912443579	protein_coding	nonsense_mediated_decay	NOVEL	KNOWN	zinc finger protein 670 [Source:HGNC Symbol;Acc:HGNC:28167]
ENSG00000158402	CDC25C	11.7067019351364	0.0854211549538652	3.54926278541503	1.55587528295195	3.26653092305057E-22	1.87950060595605E-19	protein_coding	protein_coding	KNOWN	KNOWN	cell division cycle 25C [Source:HGNC Symbol;Acc:HGNC:1727]
ENSG00000163814	CDCP1	11.6769446487008	0.0856388404745294	3.54559092759837	3.36827769678737	5.6661174376703E-13	1.38278499200538E-10	protein_coding	processed_transcript	KNOWN	KNOWN	CUB domain containing protein 1 [Source:HGNC Symbol;Acc:HGNC:24357]
ENSG00000187323	DCC	11.6407750142851	0.0859049332001382	3.54111520743291	-1.00374530477917	0.000633740748883206	0.0193033140990049	protein_coding	protein_coding	KNOWN	KNOWN	DCC netrin 1 receptor [Source:HGNC Symbol;Acc:HGNC:2701]
ENSG00000170178	HOXD12	11.6085374627364	0.0861434959580409	3.53711431617191	-3.37030964716744	0.00107528156710234	0.0289749206899248	protein_coding	protein_coding	KNOWN	NOVEL	homeobox D12 [Source:HGNC Symbol;Acc:HGNC:5135]
ENSG00000237870	AC073130.1	11.6028250285909	0.0861859070989926	3.53640420701027	-1.41290106319481	3.29476812185778E-07	0.0000344203340758172	processed_transcript	retained_intron	NOVEL	KNOWN
ENSG00000003989	SLC7A2	11.5987582761824	0.0862161255703951	3.53589845845723	1.83422724439956	0.000175410555343848	0.00685705114498822	protein_coding	protein_coding	KNOWN	KNOWN	solute carrier family 7 (cationic amino acid transporter. y+ system). member 2 [Source:HGNC Symbol;Acc:HGNC:11060]
ENSG00000161888	SPC24	11.481874131277	0.0870937957137124	3.52128624031762	3.4065042708776	3.94940110319971E-29	4.76131898199551E-26	protein_coding	protein_coding	KNOWN	PUTATIVE	SPC24. NDC80 kinetochore complex component [Source:HGNC Symbol;Acc:HGNC:26913]
ENSG00000144057	ST6GAL2	11.4764221781448	0.087135170219196	3.52060104087695	0.760566227972277	2.32807866728777E-06	0.000185137538239366	protein_coding	protein_coding	KNOWN	KNOWN	ST6 beta-galactosamide alpha-2.6-sialyltranferase 2 [Source:HGNC Symbol;Acc:HGNC:10861]
ENSG00000118513	MYB	11.4492153736979	0.0873422297826001	3.51717682724785	-1.88960936649933	9.1296401244012E-11	1.81028150348283E-08	protein_coding	protein_coding	KNOWN	KNOWN	v-myb avian myeloblastosis viral oncogene homolog [Source:HGNC Symbol;Acc:HGNC:7545]
ENSG00000200632	SNORD113-7	11.4226070123981	0.0875456889057465	3.51382005334818	-3.370992636957	0.000150465547948236	0.00606683128078376	snoRNA	snoRNA	KNOWN	KNOWN	small nucleolar RNA. C/D box 113-7 [Source:HGNC Symbol;Acc:HGNC:32986]
ENSG00000111665	CDCA3	11.4103547846343	0.0876396938460354	3.51227174524095	3.02732358127137	6.34854031227111E-39	4.78354576854238E-35	protein_coding	retained_intron	KNOWN	KNOWN	cell division cycle associated 3 [Source:HGNC Symbol;Acc:HGNC:14624]
ENSG00000119888	EPCAM	11.3952233150935	0.0877560686919981	3.51035729262976	-0.705662416600043	0.0000127400902143945	0.000799125804405294	protein_coding	retained_intron	KNOWN	KNOWN	epithelial cell adhesion molecule [Source:HGNC Symbol;Acc:HGNC:11529]
ENSG00000107165	TYRP1	11.3846297623669	0.0878377269066406	3.50901546948158	-1.59750620666179	0.0000203810203473367	0.00117980405044622	protein_coding	processed_transcript	KNOWN	KNOWN	tyrosinase-related protein 1 [Source:HGNC Symbol;Acc:HGNC:12450]
ENSG00000184357	HIST1H1B	11.3704340973396	0.087947389821641	3.50721542898772	5.96110492896885	2.04605321276665E-27	1.92709440019314E-24	protein_coding	protein_coding	KNOWN	KNOWN	histone cluster 1. H1b [Source:HGNC Symbol;Acc:HGNC:4719]
ENSG00000104140	RHOV	11.3066732227968	0.0884433449428583	3.49910260060863	-1.65926488261132	0.000254621350979516	0.0094221382024259	protein_coding	protein_coding	KNOWN	KNOWN	ras homolog family member V [Source:HGNC Symbol;Acc:HGNC:18313]
ENSG00000187741	FANCA	11.3055176649921	0.0884523849002098	3.49895514762416	2.77783793191665	4.53152548647727E-21	2.25748615536664E-18	protein_coding	protein_coding	KNOWN	KNOWN	Fanconi anemia. complementation group A [Source:HGNC Symbol;Acc:HGNC:3582]
ENSG00000181291	TMEM132E	11.2507019457099	0.0888833429972176	3.49194311072989	-1.3751640280865	0.000246125401072044	0.0091558878395429	protein_coding	retained_intron	KNOWN	KNOWN	transmembrane protein 132E [Source:HGNC Symbol;Acc:HGNC:26991]
ENSG00000259732	RP11-59H7.3	11.210703652652	0.0892004668916072	3.48680492827888	-3.2015804468685	0.0006588600521441	0.0199220057142311	sense_overlapping	sense_overlapping	NOVEL	KNOWN
ENSG00000131620	ANO1	11.2098382885172	0.0892073528861118	3.48669356107378	2.80149045951714	8.74529710020151E-06	0.000581494408883126	protein_coding	processed_transcript	KNOWN	KNOWN	anoctamin 1. calcium activated chloride channel [Source:HGNC Symbol;Acc:HGNC:21625]
ENSG00000165480	SKA3	11.181562323153	0.0894329406839116	3.48304987505351	3.23598207317267	1.3129516803084E-31	2.19842817603639E-28	protein_coding	retained_intron	KNOWN	KNOWN	spindle and kinetochore associated complex subunit 3 [Source:HGNC Symbol;Acc:HGNC:20262]
ENSG00000274641	HIST1H2BO	11.1605310611088	0.0896014709805978	3.48033377268165	4.21024764209164	7.31275737726343E-22	3.97122254003659E-19	protein_coding	protein_coding	KNOWN	KNOWN	histone cluster 1. H2bo [Source:HGNC Symbol;Acc:HGNC:4758]
ENSG00000070190	DAPP1	11.0341176184315	0.0906279989556744	3.46389935899407	0.378650313062317	0.00203841988572329	0.0470781273147563	protein_coding	retained_intron	KNOWN	KNOWN	dual adaptor of phosphotyrosine and 3-phosphoinositides [Source:HGNC Symbol;Acc:HGNC:16500]
ENSG00000226286	RP1-163G9.2	11.0222332748856	0.0907257154753316	3.46234466073594	-3.20771456620517	0.000316845839660223	0.0111690937829699	antisense	antisense	NOVEL	KNOWN
ENSG00000255327	RP11-555G19.1	11.0184135351585	0.0907571672463658	3.46184461010999	-2.65988115385304	0.0000245385722643546	0.00137852804988167	lincRNA	lincRNA	NOVEL	KNOWN
ENSG00000137804	NUSAP1	10.9291866528163	0.0914981170847067	3.45011413490817	4.67195256377775	2.47222632804927E-30	3.63471538606054E-27	protein_coding	retained_intron	KNOWN	KNOWN	nucleolar and spindle associated protein 1 [Source:HGNC Symbol;Acc:HGNC:18538]
ENSG00000166670	MMP10	10.8679220717962	0.092013909687036	3.4420042207829	-0.423666379717852	4.52495416836156E-11	9.34108603817352E-09	protein_coding	protein_coding	KNOWN	NOVEL	matrix metallopeptidase 10 [Source:HGNC Symbol;Acc:HGNC:7156]
ENSG00000143127	ITGA10	10.7882086738138	0.0926937947008103	3.43138342755839	2.21882202274501	1.43279035517905E-14	3.9437063844675E-12	protein_coding	protein_coding	KNOWN	KNOWN	integrin. alpha 10 [Source:HGNC Symbol;Acc:HGNC:6135]
ENSG00000103241	FOXF1	10.7850236925228	0.0927211685861475	3.43095744069937	1.03681740893622	2.26286829648833E-08	3.04471959919688E-06	protein_coding	protein_coding	KNOWN	KNOWN	forkhead box F1 [Source:HGNC Symbol;Acc:HGNC:3809]
ENSG00000187094	CCK	10.7467143352258	0.0930516964354564	3.42582373732254	-2.94925307987874	0.000281037169909149	0.0102165263689275	protein_coding	retained_intron	KNOWN	KNOWN	cholecystokinin [Source:HGNC Symbol;Acc:HGNC:1569]
ENSG00000197249	SERPINA1	10.6838493155535	0.0935992235068501	3.41735962842185	-1.56773610113286	1.08579039938455E-06	0.0000963922820095748	protein_coding	protein_coding	KNOWN	KNOWN	serpin peptidase inhibitor. clade A (alpha-1 antiproteinase. antitrypsin). member 1 [Source:HGNC Symbol;Acc:HGNC:8941]
ENSG00000183598	HIST2H3D	10.6669675835836	0.0937473552970196	3.41507819851824	2.19306302826744	1.26357414902822E-18	4.97823438753411E-16	protein_coding	protein_coding	KNOWN	KNOWN	histone cluster 2. H3d [Source:HGNC Symbol;Acc:HGNC:25311]
ENSG00000035499	DEPDC1B	10.5916960258043	0.0944135856583989	3.40486171841047	1.36464351956645	8.36380113753659E-13	2.02474525610268E-10	protein_coding	nonsense_mediated_decay	KNOWN	KNOWN	DEP domain containing 1B [Source:HGNC Symbol;Acc:HGNC:24902]
ENSG00000163808	KIF15	10.5274502036463	0.0949897630153253	3.39608414625545	3.14586768188941	2.65217276588974E-42	5.32901073850225E-38	protein_coding	nonsense_mediated_decay	KNOWN	KNOWN	kinesin family member 15 [Source:HGNC Symbol;Acc:HGNC:17273]
ENSG00000189001	SBSN	10.509752439046	0.0951497198244917	3.39365678139326	2.16509517323376	0.0000015967695821806	0.000134429711793666	protein_coding	protein_coding	KNOWN	KNOWN	suprabasin [Source:HGNC Symbol;Acc:HGNC:24950]
ENSG00000278272	HIST1H3C	10.5049456334486	0.0951932580037268	3.39299679049594	4.69130375936815	2.41437486233345E-20	1.12818683974107E-17	protein_coding	protein_coding	KNOWN	KNOWN	histone cluster 1. H3c [Source:HGNC Symbol;Acc:HGNC:4768]
ENSG00000134057	CCNB1	10.4878556423933	0.0953483756925362	3.3906478280619	5.27254725731829	8.23862052189181E-32	1.46063472482093E-28	protein_coding	retained_intron	KNOWN	KNOWN	cyclin B1 [Source:HGNC Symbol;Acc:HGNC:1579]
ENSG00000165238	WNK2	10.470438286451	0.0955069857289566	3.38824992879458	-3.06449517709551	0.00217444176243057	0.0495363473157793	protein_coding	protein_coding	KNOWN	KNOWN	WNK lysine deficient protein kinase 2 [Source:HGNC Symbol;Acc:HGNC:14542]
ENSG00000171246	NPTX1	10.4559738891262	0.095639106467161	3.38625553841002	4.46323358264199	0.0000162666816140849	0.000980539301015426	protein_coding	processed_transcript	KNOWN	KNOWN	neuronal pentraxin I [Source:HGNC Symbol;Acc:HGNC:7952]
ENSG00000087586	AURKA	10.4346053707973	0.0958349611187635	3.38330413473735	4.32745856607033	8.62568269380757E-33	1.92573158185195E-29	protein_coding	protein_coding	KNOWN	KNOWN	aurora kinase A [Source:HGNC Symbol;Acc:HGNC:11393]
ENSG00000253535	RP11-624C23.1	10.4312360020746	0.0958659165415408	3.38283820848951	-3.39764935917576	0.00171446516530158	0.0412889515378403	antisense	antisense	NOVEL	KNOWN
ENSG00000204618	RNF39	10.4060117420162	0.0960982963302179	3.37934533523494	-2.48187178839567	0.0000646610845240793	0.00305702393257018	protein_coding	protein_coding	KNOWN	KNOWN	ring finger protein 39 [Source:HGNC Symbol;Acc:HGNC:18064]
ENSG00000252311	RNU1-103P	10.3928585806858	0.0962199179596658	3.37752062044432	-3.3979620242718	0.00130159139716786	0.0333458083019103	snRNA	snRNA	KNOWN	KNOWN	RNA. U1 small nuclear 103. pseudogene [Source:HGNC Symbol;Acc:HGNC:48445]
ENSG00000135127	CCDC64	10.3643912336884	0.0964842003213466	3.37356347521011	-2.31239695721762	0.0000903895522497483	0.00403898578210717	protein_coding	processed_transcript	KNOWN	PUTATIVE	coiled-coil domain containing 64 [Source:HGNC Symbol;Acc:HGNC:28095]
ENSG00000124466	LYPD3	10.355333709657	0.0965685923832121	3.37230214130042	0.429340890403052	0.0000250896101204094	0.00139940985798421	protein_coding	retained_intron	KNOWN	KNOWN	LY6/PLAUR domain containing 3 [Source:HGNC Symbol;Acc:HGNC:24880]
ENSG00000250732	RPEP1	10.30048291347	0.0970828269315694	3.36464007118291	-3.39903967349788	0.000511686485598906	0.0162764905886103	processed_pseudogene	processed_pseudogene	KNOWN	KNOWN	ribulose-5-phosphate-3-epimerase pseudogene 1 [Source:HGNC Symbol;Acc:HGNC:44520]
ENSG00000182870	GALNT9	10.299711327776	0.0970900997296132	3.36453199813837	-1.4440620302607	0.000884650599132769	0.024988684847762	protein_coding	retained_intron	KNOWN	KNOWN	polypeptide N-acetylgalactosaminyltransferase 9 [Source:HGNC Symbol;Acc:HGNC:4131]
ENSG00000231298	LINC00704	10.2456791756103	0.0976021191821509	3.3569437171875	-0.647887959932436	0.0000102175787849848	0.000667286491419392	lincRNA	lincRNA	NOVEL	KNOWN	long intergenic non-protein coding RNA 704 [Source:HGNC Symbol;Acc:HGNC:44678]
ENSG00000200972	RNU5A-8P	10.203902746151	0.0980017180560845	3.35104914861559	-2.04959708815384	0.000083269047305394	0.00377396609212169	snRNA	snRNA	KNOWN	KNOWN	RNA. U5A small nuclear 8. pseudogene [Source:HGNC Symbol;Acc:HGNC:42530]
ENSG00000269421	ZNF92P3	10.1240063097654	0.0987751261114312	3.33970840660549	-3.11389245529705	0.0000495114447246467	0.00244230800045579	unprocessed_pseudogene	unprocessed_pseudogene	KNOWN	KNOWN	zinc finger protein 92 pseudogene 3 [Source:HGNC Symbol;Acc:HGNC:39555]
ENSG00000175315	CST6	10.1067245413357	0.0989440244374007	3.33724360907946	1.66532550790504	4.41426843858891E-07	0.0000440542528492882	protein_coding	protein_coding	KNOWN	KNOWN	cystatin E/M [Source:HGNC Symbol;Acc:HGNC:2478]
ENSG00000082684	SEMA5B	10.0925074616072	0.0990834045755321	3.33521274832156	1.09089426646377	0.00013726398073882	0.00566721609243517	protein_coding	protein_coding	KNOWN	KNOWN	sema domain. seven thrombospondin repeats (type 1 and type 1-like). transmembrane domain (TM) and short cytoplasmic domain. (semaphorin) 5B [Source:HGNC Symbol;Acc:HGNC:10737]
ENSG00000102575	ACP5	10.0825306464404	0.0991814490891771	3.33378588579361	-0.620524202686717	0.0000824236792813522	0.00374127783388602	protein_coding	protein_coding	KNOWN	KNOWN	acid phosphatase 5. tartrate resistant [Source:HGNC Symbol;Acc:HGNC:124]
ENSG00000113368	LMNB1	10.0776703684915	0.0992292825062593	3.33309026782581	3.97048341452904	3.66777487243079E-26	2.9877000207467E-23	protein_coding	retained_intron	KNOWN	KNOWN	lamin B1 [Source:HGNC Symbol;Acc:HGNC:6637]
ENSG00000130720	FIBCD1	10.026541565939	0.099735286930549	3.3257521608501	2.16437073338531	9.32042837917627E-10	1.58095786017268E-07	protein_coding	protein_coding	KNOWN	KNOWN	fibrinogen C domain containing 1 [Source:HGNC Symbol;Acc:HGNC:25922]
ENSG00000135476	ESPL1	10.014981392001	0.0998504101863542	3.32408783548952	2.78651311497684	1.22254248898137E-20	5.89549109546464E-18	protein_coding	protein_coding	KNOWN	KNOWN	extra spindle pole bodies homolog 1 (S. cerevisiae) [Source:HGNC Symbol;Acc:HGNC:16856]
ENSG00000165794	SLC39A2	9.96042469027417	0.100397325525331	3.31620725690081	-2.22398036413853	0.000420738579365644	0.0140042522504592	protein_coding	retained_intron	KNOWN	KNOWN	solute carrier family 39 (zinc transporter). member 2 [Source:HGNC Symbol;Acc:HGNC:17127]
ENSG00000104722	NEFM	9.95992913545584	0.100402320779588	3.31613547760559	1.49108748374263	0.0000628953674060801	0.00300179719071346	protein_coding	protein_coding	KNOWN	KNOWN	neurofilament. medium polypeptide [Source:HGNC Symbol;Acc:HGNC:7734]
ENSG00000131746	TNS4	9.95938407711545	0.10040781560958	3.31605652378259	-0.698880069900917	0.0000931458757860094	0.00413456571907575	protein_coding	retained_intron	KNOWN	KNOWN	tensin 4 [Source:HGNC Symbol;Acc:HGNC:24352]
ENSG00000224126	UBE2SP2	9.90524481625793	0.100956616272488	3.30819263294782	-3.40735952137853	0.00143588913621178	0.036109287126287	processed_pseudogene	processed_pseudogene	KNOWN	KNOWN	ubiquitin-conjugating enzyme E2S pseudogene 2 [Source:HGNC Symbol;Acc:HGNC:32196]
ENSG00000073350	LLGL2	9.88807062714337	0.101131963727579	3.3056890479617	-0.474448381720109	0.000762658762605317	0.0223709525796039	protein_coding	retained_intron	KNOWN	KNOWN	lethal giant larvae homolog 2 (Drosophila) [Source:HGNC Symbol;Acc:HGNC:6629]
ENSG00000234801	MORF4	9.87383799988454	0.101277740227427	3.30361097496756	-2.98172783855944	0.0000881820371484797	0.00395560503326022	processed_pseudogene	processed_pseudogene	KNOWN	KNOWN	mortality factor 4 (pseudogene) [Source:HGNC Symbol;Acc:HGNC:15773]
ENSG00000229091	HSPA8P8	9.8469255149347	0.101554540905515	3.29967334520502	-2.76157539716452	0.000027229464793445	0.00149350765084993	processed_pseudogene	processed_pseudogene	KNOWN	KNOWN	heat shock 70kDa protein 8 pseudogene 8 [Source:HGNC Symbol;Acc:HGNC:44923]
ENSG00000232679	RP11-400N13.3	9.82771754700643	0.101753026093491	3.2968563945958	-1.07451602666427	2.03029145055483E-06	0.00016560749438159	lincRNA	lincRNA	NOVEL	KNOWN
ENSG00000124610	HIST1H1A	9.75620010113223	0.102498922698802	3.28631934832994	2.06343569691165	1.25186483486622E-08	1.73873641430647E-06	protein_coding	protein_coding	KNOWN	KNOWN	histone cluster 1. H1a [Source:HGNC Symbol;Acc:HGNC:4715]
ENSG00000080986	NDC80	9.75253809182395	0.102537410321765	3.28577772819249	3.70375902273661	1.00354645394493E-29	1.34428392660769E-26	protein_coding	protein_coding	KNOWN	PUTATIVE	NDC80 kinetochore complex component [Source:HGNC Symbol;Acc:HGNC:16909]
ENSG00000111206	FOXM1	9.74612363890008	0.102604895756571	3.28482852461278	4.9060414963454	4.85972740497225E-28	5.23106264722004E-25	protein_coding	protein_coding	KNOWN	KNOWN	forkhead box M1 [Source:HGNC Symbol;Acc:HGNC:3818]
ENSG00000115008	IL1A	9.69780273208564	0.103116141627779	3.2776579074426	-0.300644876136218	0.000969937577334767	0.0268319721083811	protein_coding	protein_coding	KNOWN	KNOWN	interleukin 1. alpha [Source:HGNC Symbol;Acc:HGNC:5991]
ENSG00000276043	UHRF1	9.68118219611277	0.103293170166917	3.27518322976541	4.23422332704749	5.4706996650877E-20	2.40706792052424E-17	protein_coding	protein_coding	KNOWN	KNOWN	ubiquitin-like with PHD and ring finger domains 1 [Source:HGNC Symbol;Acc:HGNC:12556]
ENSG00000122952	ZWINT	9.67696679697677	0.103338165871605	3.27455491188985	4.07632043514029	3.67335762982791E-29	4.55457616042257E-26	protein_coding	protein_coding	KNOWN	KNOWN	ZW10 interacting kinetochore protein [Source:HGNC Symbol;Acc:HGNC:13195]
ENSG00000151136	BTBD11	9.64032729165934	0.103730918022377	3.26908212716462	1.58746248329168	3.34724500580652E-09	5.06956235439726E-07	protein_coding	protein_coding	KNOWN	KNOWN	BTB (POZ) domain containing 11 [Source:HGNC Symbol;Acc:HGNC:23844]
ENSG00000105131	EPHX3	9.57422934399445	0.104447048850701	3.25915636522631	-1.91235256621674	0.000375370113055296	0.012805282990866	protein_coding	protein_coding	KNOWN	KNOWN	epoxide hydrolase 3 [Source:HGNC Symbol;Acc:HGNC:23760]
ENSG00000111247	RAD51AP1	9.55303073352375	0.104678821611112	3.25595850598272	2.80028460611467	2.98693508495466E-33	7.82823739069488E-30	protein_coding	processed_transcript	KNOWN	PUTATIVE	RAD51 associated protein 1 [Source:HGNC Symbol;Acc:HGNC:16956]
ENSG00000248890	HHIP-AS1	9.52277214351881	0.105011438363628	3.25138161297972	0.0126339465271655	0.00004264558868536	0.0021565716781584	antisense	antisense	NOVEL	KNOWN	HHIP antisense RNA 1 [Source:HGNC Symbol;Acc:HGNC:44182]
ENSG00000180730	SHISA2	9.52148819046707	0.105025598939586	3.25118708164368	-0.985170912647058	0.000102032108396742	0.00446327537158724	protein_coding	protein_coding	KNOWN	KNOWN	shisa family member 2 [Source:HGNC Symbol;Acc:HGNC:20366]
ENSG00000163141	BNIPL	9.48565980407926	0.105422292244758	3.24574812819303	-1.13134192205225	0.0000403761225734835	0.0020610531686128	protein_coding	processed_transcript	KNOWN	KNOWN	BCL2/adenovirus E1B 19kD interacting protein like [Source:HGNC Symbol;Acc:HGNC:16976]
ENSG00000107719	PALD1	9.44187839167964	0.10591112896362	3.23907390161904	-0.945578114724146	0.0000980096155113462	0.00431550154376073	protein_coding	protein_coding	KNOWN	KNOWN	phosphatase domain containing. paladin 1 [Source:HGNC Symbol;Acc:HGNC:23530]
ENSG00000124882	EREG	9.4344998199755	0.105993960366899	3.23794603384385	3.34628127180938	0.0000607954404716518	0.00291079297552875	protein_coding	processed_transcript	KNOWN	PUTATIVE	epiregulin [Source:HGNC Symbol;Acc:HGNC:3443]
ENSG00000198901	PRC1	9.43202316691606	0.106021792175789	3.23756726186664	5.79840807128989	7.27900594736289E-33	1.68758153654264E-29	protein_coding	processed_transcript	KNOWN	KNOWN	protein regulator of cytokinesis 1 [Source:HGNC Symbol;Acc:HGNC:9341]
ENSG00000091651	ORC6	9.37561353715185	0.106659686434109	3.22891310308723	2.55285072070883	3.44981595541702E-22	1.96180618845832E-19	protein_coding	retained_intron	KNOWN	KNOWN	origin recognition complex. subunit 6 [Source:HGNC Symbol;Acc:HGNC:17151]
ENSG00000189056	RELN	9.37176848429734	0.106703446812149	3.22832131499046	3.89031878767026	0.0000679717209903443	0.00318357992974123	protein_coding	protein_coding	KNOWN	KNOWN	reelin [Source:HGNC Symbol;Acc:HGNC:9957]
ENSG00000103522	IL21R	9.33098623325187	0.107169807671177	3.22202957396301	2.60302826378239	1.80395549302422E-07	0.0000199158668798548	protein_coding	processed_transcript	KNOWN	KNOWN	interleukin 21 receptor [Source:HGNC Symbol;Acc:HGNC:6006]
ENSG00000254027	RP11-363E6.3	9.29936917271629	0.107534175859362	3.21713285361191	-3.00927838856397	0.0000408569296177651	0.0020800801186058	antisense	antisense	NOVEL	KNOWN
ENSG00000140534	TICRR	9.27140380910181	0.107858531522302	3.21278779786872	1.97268063722576	7.81587139851475E-15	2.20155566369659E-12	protein_coding	nonsense_mediated_decay	KNOWN	KNOWN	TOPBP1-interacting checkpoint and replication regulator [Source:HGNC Symbol;Acc:HGNC:28704]
ENSG00000170312	CDK1	9.27118761889299	0.107861046621706	3.21275415677347	4.51562802358248	1.14550594073996E-24	8.31927139781493E-22	protein_coding	protein_coding	KNOWN	KNOWN	cyclin-dependent kinase 1 [Source:HGNC Symbol;Acc:HGNC:1722]
ENSG00000237517	DGCR5	9.24410401515376	0.108177060574038	3.20853349317879	-2.39501555304984	0.000328321854776539	0.0114796479606003	antisense	antisense	KNOWN	KNOWN	DiGeorge syndrome critical region gene 5 (non-protein coding) [Source:HGNC Symbol;Acc:HGNC:16757]
ENSG00000234946	SDHCP3	9.21405216689601	0.108529882606132	3.20383576602429	-3.03398061221094	0.000706057607309132	0.021027888592385	processed_pseudogene	processed_pseudogene	KNOWN	KNOWN	succinate dehydrogenase complex. subunit C pseudogene 3 [Source:HGNC Symbol;Acc:HGNC:45178]
ENSG00000222881	Y_RNA	9.20860676347658	0.108594060500686	3.20298289709073	-3.14446056152939	0.00103213396011225	0.0280758136198586	misc_RNA	misc_RNA	NOVEL	NOVEL	Y RNA [Source:RFAM;Acc:RF00019]
ENSG00000165105	RASEF	9.20116032472524	0.108681944962182	3.20181580564485	-0.273863831959654	3.31438439270562E-07	0.0000344461684151555	protein_coding	protein_coding	KNOWN	KNOWN	RAS and EF-hand domain containing [Source:HGNC Symbol;Acc:HGNC:26464]
ENSG00000134955	SLC37A2	9.12599568347605	0.109577084483028	3.18998197140036	-0.325587251830322	4.00044597771029E-08	5.11980643504031E-06	protein_coding	processed_transcript	KNOWN	KNOWN	solute carrier family 37 (glucose-6-phosphate transporter). member 2 [Source:HGNC Symbol;Acc:HGNC:20644]
ENSG00000272196	HIST2H2AA4	9.09379038733706	0.109965147359508	3.18488175021897	-3.0688544166655	0.000831714121148014	0.0239596366630809	protein_coding	protein_coding	KNOWN	KNOWN	histone cluster 2. H2aa4 [Source:HGNC Symbol;Acc:HGNC:29668]
ENSG00000094804	CDC6	9.0518300482172	0.110474897857473	3.17820949767418	3.94781263693796	3.27600439779744E-21	1.67351075504095E-18	protein_coding	retained_intron	KNOWN	KNOWN	cell division cycle 6 [Source:HGNC Symbol;Acc:HGNC:1744]
ENSG00000146410	MTFR2	9.03865460892277	0.110635934579558	3.17610804548507	0.75218436516217	7.07933674140134E-15	2.00345229781658E-12	protein_coding	retained_intron	KNOWN	KNOWN	mitochondrial fission regulator 2 [Source:HGNC Symbol;Acc:HGNC:21115]
ENSG00000113494	PRLR	9.02882324635252	0.110756404540756	3.17453796918125	3.19137020421462	2.59332824338304E-06	0.000203281187494	protein_coding	protein_coding	KNOWN	KNOWN	prolactin receptor [Source:HGNC Symbol;Acc:HGNC:9446]
ENSG00000183090	FREM3	9.0198701171484	0.110866341423123	3.17310665934595	-2.50664477582576	0.000929722785331188	0.025892535182626	protein_coding	processed_transcript	KNOWN	KNOWN	FRAS1 related extracellular matrix 3 [Source:HGNC Symbol;Acc:HGNC:25172]
ENSG00000144554	FANCD2	9.00683473438765	0.111026795704605	3.17102018980005	3.32819058220921	6.0270828100813E-28	6.26390559842914E-25	protein_coding	protein_coding	KNOWN	KNOWN	Fanconi anemia. complementation group D2 [Source:HGNC Symbol;Acc:HGNC:3585]
ENSG00000121211	MND1	8.98174312193939	0.111336962817088	3.16699546159604	0.752395577461473	4.51544437299398E-19	1.83909777945746E-16	protein_coding	protein_coding	KNOWN	KNOWN	meiotic nuclear divisions 1 homolog (S. cerevisiae) [Source:HGNC Symbol;Acc:HGNC:24839]
ENSG00000275185	RP13-753N3.3	8.94131697035963	0.111840347827394	3.16048734222236	-1.9234939118928	5.58320086857785E-08	6.91067279583171E-06	antisense	antisense	NOVEL	KNOWN
ENSG00000117724	CENPF	8.91394406969889	0.112183786680836	3.15606390882793	6.15445999323066	7.73783291420332E-35	3.10952553490175E-31	protein_coding	protein_coding	KNOWN	KNOWN	centromere protein F. 350/400kDa [Source:HGNC Symbol;Acc:HGNC:1857]
ENSG00000275632	RP5-967N21.11	8.86852407768651	0.112758333995623	3.14869402752805	-2.03715695797841	2.07542005760633E-09	3.24104263348321E-07	lincRNA	lincRNA	NOVEL	KNOWN
ENSG00000121621	KIF18A	8.82085905623875	0.113367642950006	3.14091916551336	3.41952615946174	7.38580013447087E-25	5.42937373543621E-22	protein_coding	retained_intron	KNOWN	KNOWN	kinesin family member 18A [Source:HGNC Symbol;Acc:HGNC:29441]
ENSG00000104147	OIP5	8.79258313855739	0.113732220013341	3.13628707136521	1.21352295341446	3.06411755383362E-15	9.05401676605573E-13	protein_coding	protein_coding	KNOWN	NOVEL	Opa interacting protein 5 [Source:HGNC Symbol;Acc:HGNC:20300]
ENSG00000073282	TP63	8.77439476405207	0.113967974645603	3.13329961533007	0.556010139925192	0.00108647133411533	0.0292241881076028	protein_coding	protein_coding	KNOWN	KNOWN	tumor protein p63 [Source:HGNC Symbol;Acc:HGNC:15979]
ENSG00000251593	MSNP1	8.76483825764223	0.114092236571289	3.13172746838921	-2.42540058811382	1.07418993524856E-06	0.0000956441582080475	processed_pseudogene	processed_pseudogene	KNOWN	KNOWN	moesin pseudogene 1 [Source:HGNC Symbol;Acc:HGNC:7374]
ENSG00000101412	E2F1	8.74385315107591	0.114366056099301	3.12826917182483	3.21329631696475	2.43474469052527E-19	1.0052327068505E-16	protein_coding	protein_coding	KNOWN	KNOWN	E2F transcription factor 1 [Source:HGNC Symbol;Acc:HGNC:3113]
ENSG00000272563	RP11-480C16.1	8.73022843021648	0.114544540041915	3.12601940309057	-2.96010740421365	0.000936225981587728	0.0260428084652177	lincRNA	lincRNA	NOVEL	KNOWN
ENSG00000123219	CENPK	8.72836049652969	0.114569053420467	3.12571068871643	3.05201972761355	3.80550200370651E-28	4.17076100511681E-25	protein_coding	protein_coding	KNOWN	KNOWN	centromere protein K [Source:HGNC Symbol;Acc:HGNC:29479]
ENSG00000153253	SCN3A	8.71794610961354	0.114705916671964	3.12398828563346	2.51879360291238	0.000869842243127122	0.0246628506930667	protein_coding	protein_coding	KNOWN	KNOWN	sodium channel. voltage gated. type III alpha subunit [Source:HGNC Symbol;Acc:HGNC:10590]
ENSG00000255325	RP11-96B2.1	8.69521206229265	0.115005820770785	3.1202212129818	-2.85790712737022	0.000142861430431373	0.00582648455004921	lincRNA	lincRNA	NOVEL	KNOWN
ENSG00000154920	EME1	8.69212966448809	0.11504660406592	3.11970969602387	1.108378611347	2.37762185874656E-17	8.68610109232629E-15	protein_coding	protein_coding	KNOWN	KNOWN	essential meiotic structure-specific endonuclease 1 [Source:HGNC Symbol;Acc:HGNC:24965]
ENSG00000273489	RP11-180C16.1	8.66430934602933	0.115416008369816	3.11508475310497	-1.63978602850449	0.0000327480161374366	0.00173769160629273	antisense	antisense	NOVEL	KNOWN
ENSG00000102384	CENPI	8.63208521793091	0.115846863736095	3.10970910751354	3.37168061530071	5.23504583468025E-23	3.32171924072306E-20	protein_coding	protein_coding	KNOWN	KNOWN	centromere protein I [Source:HGNC Symbol;Acc:HGNC:3968]
ENSG00000115648	MLPH	8.62506339686907	0.11594117677593	3.10853506106947	2.70106458051326	9.27370412456791E-09	1.31841889369063E-06	protein_coding	retained_intron	KNOWN	KNOWN	melanophilin [Source:HGNC Symbol;Acc:HGNC:29643]
ENSG00000169908	TM4SF1	8.62024555402835	0.116005976132859	3.10772896612797	6.23778864695924	0.0000246887586213597	0.00138331551584014	protein_coding	protein_coding	KNOWN	KNOWN	transmembrane 4 L six family member 1 [Source:HGNC Symbol;Acc:HGNC:11853]
ENSG00000241634	RP11-381E24.1	8.59061203457114	0.116406141492097	3.10276091923174	-1.71207101369051	3.30546754059952E-07	0.0000344461684151555	processed_pseudogene	processed_pseudogene	KNOWN	KNOWN
ENSG00000101003	GINS1	8.56392483642891	0.116768890327743	3.09827213358107	2.79512210990846	1.24311168069753E-27	1.27005981357231E-24	protein_coding	processed_transcript	KNOWN	KNOWN	GINS complex subunit 1 (Psf1 homolog) [Source:HGNC Symbol;Acc:HGNC:28980]
ENSG00000173805	HAP1	8.55870707893591	0.116840077686632	3.09739287236352	-2.13003923446117	0.000621940725635199	0.0190497789637013	protein_coding	protein_coding	KNOWN	KNOWN	huntingtin-associated protein 1 [Source:HGNC Symbol;Acc:HGNC:4812]
ENSG00000175728	C11orf44	8.51739862868607	0.117406739263331	3.09041287193569	-2.7540156891138	0.000362423217905566	0.0124837195155026	protein_coding	protein_coding	KNOWN	KNOWN	chromosome 11 open reading frame 44 [Source:HGNC Symbol;Acc:HGNC:26805]
ENSG00000117152	RGS4	8.49724012724304	0.117685270161296	3.08699433521699	6.88919211470213	1.00844669828209E-08	1.42361026992379E-06	protein_coding	protein_coding	KNOWN	KNOWN	regulator of G-protein signaling 4 [Source:HGNC Symbol;Acc:HGNC:10000]
ENSG00000213082	PPP1R14BP2	8.48222645519761	0.117893574910068	3.0844429999621	-3.44800580711312	0.00202377726517103	0.0468116921593416	processed_pseudogene	processed_pseudogene	KNOWN	KNOWN	protein phosphatase 1. regulatory (inhibitor) subunit 14B pseudogene 2 [Source:HGNC Symbol;Acc:HGNC:16329]
ENSG00000165863	C10orf82	8.45536017229526	0.118268173043248	3.07986621030847	-3.04981958845357	0.000138178129735245	0.00569715422866679	protein_coding	retained_intron	KNOWN	KNOWN	chromosome 10 open reading frame 82 [Source:HGNC Symbol;Acc:HGNC:28500]
ENSG00000199512	RNU6-212P	8.42818724495899	0.118649475971018	3.0752223661691	-3.18354353086905	0.000412040314113248	0.0137908817848042	snRNA	snRNA	KNOWN	KNOWN	RNA. U6 small nuclear 212. pseudogene [Source:HGNC Symbol;Acc:HGNC:47175]
ENSG00000187475	HIST1H1T	8.41927575768204	0.118775061986486	3.07369613522282	-3.1954273358726	0.00114203277337833	0.0301858805238304	protein_coding	protein_coding	KNOWN	KNOWN	histone cluster 1. H1t [Source:HGNC Symbol;Acc:HGNC:4720]
ENSG00000262160	RP11-96D1.11	8.37961152119292	0.119337274463249	3.06688336212992	-2.40338897006042	0.000989074166464986	0.027236364403994	antisense	antisense	NOVEL	KNOWN
ENSG00000119969	HELLS	8.37045130857128	0.119467871341179	3.06530541047989	4.16487566367468	4.26438147235785E-21	2.14210542310216E-18	protein_coding	protein_coding	KNOWN	KNOWN	helicase. lymphoid-specific [Source:HGNC Symbol;Acc:HGNC:4861]
ENSG00000177675	CD163L1	8.36660431217729	0.119522803121517	3.06464220628873	2.24405404728329	6.70702113741429E-09	9.74198860583605E-07	protein_coding	protein_coding	KNOWN	PUTATIVE	CD163 molecule-like 1 [Source:HGNC Symbol;Acc:HGNC:30375]
ENSG00000171208	NETO2	8.35715613639243	0.119657929525255	3.06301208992317	3.61686388836909	5.0527557882192E-17	1.78114073776646E-14	protein_coding	protein_coding	KNOWN	PUTATIVE	neuropilin (NRP) and tolloid (TLL)-like 2 [Source:HGNC Symbol;Acc:HGNC:14644]
ENSG00000107105	ELAVL2	8.33644997953322	0.119955137073346	3.05943315258285	-0.562359681980739	6.85213132124766E-06	0.000470968784393943	protein_coding	protein_coding	KNOWN	KNOWN	ELAV like neuron-specific RNA binding protein 2 [Source:HGNC Symbol;Acc:HGNC:3313]
ENSG00000280228	RP11-67L14.1	8.33633513954029	0.119956789555745	3.05941327838821	-3.20893491654686	0.00109998093004052	0.0294169256796418	TEC	TEC	KNOWN	KNOWN
ENSG00000176208	ATAD5	8.3286918971798	0.120066873927539	3.05808992396477	2.48655621643427	6.73662327108074E-23	4.18635993976779E-20	protein_coding	retained_intron	KNOWN	KNOWN	ATPase family. AAA domain containing 5 [Source:HGNC Symbol;Acc:HGNC:25752]
ENSG00000189410	SH2D5	8.31931760444232	0.120202166517362	3.05646519554636	1.73905704221336	1.33250480500352E-07	0.000015183753712818	protein_coding	protein_coding	KNOWN	KNOWN	SH2 domain containing 5 [Source:HGNC Symbol;Acc:HGNC:28819]
ENSG00000136492	BRIP1	8.29725194328867	0.120521831425025	3.05263359377791	3.86201036741422	6.5204556288352E-19	2.62031029900371E-16	protein_coding	protein_coding	KNOWN	KNOWN	BRCA1 interacting protein C-terminal helicase 1 [Source:HGNC Symbol;Acc:HGNC:20473]
ENSG00000196747	HIST1H2AI	8.28659882060933	0.120676772418731	3.05078007862123	4.00229879654688	1.27803037962862E-16	4.23287875019966E-14	protein_coding	protein_coding	KNOWN	KNOWN	histone cluster 1. H2ai [Source:HGNC Symbol;Acc:HGNC:4725]
ENSG00000183018	SPNS2	8.27597206505601	0.120831727335372	3.04892877549357	-2.0863704628198	0.000337739520751136	0.0117747834420808	protein_coding	retained_intron	KNOWN	KNOWN	spinster homolog 2 (Drosophila) [Source:HGNC Symbol;Acc:HGNC:26992]
ENSG00000101213	PTK6	8.25797332867847	0.121095087159846	3.04578775895422	-2.09000494060139	0.000410432522739709	0.0137523413219716	protein_coding	protein_coding	KNOWN	KNOWN	protein tyrosine kinase 6 [Source:HGNC Symbol;Acc:HGNC:9617]
ENSG00000127423	AUNIP	8.24850348786565	0.121234112523696	3.04413239736138	0.620589267951733	3.2831022714954E-15	9.58272797680662E-13	protein_coding	protein_coding	KNOWN	KNOWN	aurora kinase A and ninein interacting protein [Source:HGNC Symbol;Acc:HGNC:28363]
ENSG00000239203	AC093484.4	8.23238931450303	0.121471417567473	3.04131120973698	-2.83819265195444	0.00126493269893973	0.0326547658070185	processed_transcript	retained_intron	NOVEL	KNOWN
ENSG00000156509	FBXO43	8.22642731090855	0.121559452506675	3.04026601267434	-0.630563495049483	7.22017480893606E-10	1.24349976373673E-07	protein_coding	retained_intron	KNOWN	KNOWN	F-box protein 43 [Source:HGNC Symbol;Acc:HGNC:28521]
ENSG00000141576	RNF157	8.21464063949199	0.121733870522891	3.03819746392	2.16245433930978	0.0000263463095764077	0.0014544542682852	protein_coding	protein_coding	KNOWN	PUTATIVE	ring finger protein 157 [Source:HGNC Symbol;Acc:HGNC:29402]
ENSG00000177602	GSG2	8.1940193461382	0.122040229313261	3.03457129903553	1.78943506084439	1.20226485175884E-26	1.03530461427387E-23	protein_coding	protein_coding	KNOWN	KNOWN	germ cell associated 2 (haspin) [Source:HGNC Symbol;Acc:HGNC:19682]
ENSG00000138160	KIF11	8.18418258289302	0.12218691236071	3.0328383308721	5.06859281969184	4.30125606263655E-33	1.08031422583195E-29	protein_coding	protein_coding	KNOWN	KNOWN	kinesin family member 11 [Source:HGNC Symbol;Acc:HGNC:6388]
ENSG00000040608	RTN4R	8.16800655610974	0.122428892916594	3.02998402420582	-2.05795993008475	0.0000161739704624319	0.00097592669219713	protein_coding	processed_transcript	KNOWN	PUTATIVE	reticulon 4 receptor [Source:HGNC Symbol;Acc:HGNC:18601]
ENSG00000256663	RP11-424C20.2	8.16465617501019	0.122479131829302	3.02939213317804	-0.774064993591422	5.32579374336781E-07	0.000052200572529507	processed_pseudogene	processed_pseudogene	KNOWN	KNOWN
ENSG00000277775	HIST1H3F	8.16296998140162	0.122504431876925	3.0290941519354	3.6949248825355	5.38433249278206E-12	1.21105290422541E-09	protein_coding	protein_coding	KNOWN	KNOWN	histone cluster 1. H3f [Source:HGNC Symbol;Acc:HGNC:4773]
ENSG00000132639	SNAP25	8.13754451140236	0.122887192641318	3.02459352967045	0.843408659449957	0.000665993111015535	0.0200853128932395	protein_coding	processed_transcript	KNOWN	KNOWN	synaptosomal-associated protein. 25kDa [Source:HGNC Symbol;Acc:HGNC:11132]
ENSG00000173868	PHOSPHO1	8.12526846741898	0.123072856485892	3.02241548197802	-2.10947516087583	0.0000175425854988943	0.00104182217860872	protein_coding	protein_coding	KNOWN	KNOWN	phosphatase. orphan 1 [Source:HGNC Symbol;Acc:HGNC:16815]
ENSG00000163909	HEYL	8.11968075077234	0.123157551472068	3.02142300470947	2.06871549127638	0.0000804663644102358	0.00366070338134687	protein_coding	protein_coding	KNOWN	KNOWN	hes-related family bHLH transcription factor with YRPW motif-like [Source:HGNC Symbol;Acc:HGNC:4882]
ENSG00000238297	U3	8.1139852231336	0.123244000635954	3.02041067516789	-3.00375295271916	0.00116142965098064	0.0305186651837238	snoRNA	snoRNA	NOVEL	NOVEL	Small nucleolar RNA U3 [Source:RFAM;Acc:RF00012]
ENSG00000160111	CPAMD8	8.08899698541796	0.123624721557283	3.01596082331352	2.17196420410701	0.0000549548826885299	0.00266074327195333	protein_coding	protein_coding	KNOWN	KNOWN	C3 and PZP-like. alpha-2-macroglobulin domain containing 8 [Source:HGNC Symbol;Acc:HGNC:23228]
ENSG00000186297	GABRA5	8.06845296228411	0.123939496787611	3.01229207900508	0.602591368735052	0.000128610292800158	0.00542892145637305	protein_coding	protein_coding	KNOWN	KNOWN	gamma-aminobutyric acid (GABA) A receptor. alpha 5 [Source:HGNC Symbol;Acc:HGNC:4079]
ENSG00000149968	MMP3	8.04767405522912	0.124259505682916	3.00857187467287	5.98038733560497	2.18030460099197E-06	0.000175235441390926	protein_coding	nonsense_mediated_decay	KNOWN	KNOWN	matrix metallopeptidase 3 [Source:HGNC Symbol;Acc:HGNC:7173]
ENSG00000260549	MT1L	8.02225616439675	0.124653212202081	3.00400803461469	2.08628154977884	1.16945788117378E-09	1.93664152800204E-07	unitary_pseudogene	unitary_pseudogene	KNOWN	KNOWN	metallothionein 1L (gene/pseudogene) [Source:HGNC Symbol;Acc:HGNC:7404]
ENSG00000144063	MALL	8.00741195728159	0.1248842953672	3.00133603043467	1.09396877650251	3.05577643773679E-08	4.03061592757847E-06	protein_coding	nonsense_mediated_decay	KNOWN	KNOWN	mal. T-cell differentiation protein-like [Source:HGNC Symbol;Acc:HGNC:6818]
ENSG00000268941	RP5-907D15.4	8.00564065694181	0.124911926834099	3.00101686003186	-2.29618168025533	3.62849121430255E-08	4.67354320313981E-06	lincRNA	lincRNA	NOVEL	KNOWN
ENSG00000267764	RP11-484L8.1	7.95570486933087	0.125695964898721	2.99198975788982	-2.89015995839739	0.0000670321700421443	0.00314560741495314	antisense	antisense	NOVEL	KNOWN
ENSG00000153404	PLEKHG4B	7.92338271499257	0.12620872119528	2.98611648892147	1.5673956162014	0.000628530138162323	0.0192125599382793	protein_coding	retained_intron	KNOWN	KNOWN	pleckstrin homology domain containing. family G (with RhoGef domain) member 4B [Source:HGNC Symbol;Acc:HGNC:29399]
ENSG00000148680	HTR7	7.90423846444476	0.126514401671742	2.98262647251498	1.03691725444927	5.49085465965016E-07	0.0000534706345765835	protein_coding	protein_coding	KNOWN	KNOWN	5-hydroxytryptamine (serotonin) receptor 7. adenylate cyclase-coupled [Source:HGNC Symbol;Acc:HGNC:5302]
ENSG00000137709	POU2F3	7.89519544718074	0.126659309030416	2.98097498073887	-2.0287012578672	7.52207448861712E-06	0.000510611630742513	protein_coding	retained_intron	KNOWN	KNOWN	POU class 2 homeobox 3 [Source:HGNC Symbol;Acc:HGNC:19864]
ENSG00000175874	CREG2	7.86569021225875	0.127134424699499	2.97557336730816	-1.95946797275233	6.80911740708329E-07	0.0000645356585191154	protein_coding	processed_transcript	KNOWN	KNOWN	cellular repressor of E1A-stimulated genes 2 [Source:HGNC Symbol;Acc:HGNC:14272]
ENSG00000155846	PPARGC1B	7.82793575118808	0.12774759933974	2.96863191490407	-0.247298025282995	1.16201534997758E-07	0.0000134961701890748	protein_coding	retained_intron	KNOWN	KNOWN	peroxisome proliferator-activated receptor gamma. coactivator 1 beta [Source:HGNC Symbol;Acc:HGNC:30022]
ENSG00000011332	DPF1	7.81884279747383	0.127896163908435	2.96695510192093	0.386606173203939	5.17600309562228E-14	1.38668573600451E-11	protein_coding	protein_coding	KNOWN	KNOWN	D4. zinc and double PHD fingers family 1 [Source:HGNC Symbol;Acc:HGNC:20225]
ENSG00000163235	TGFA	7.81157071041847	0.128015227291776	2.96561266722675	1.12547959678687	0.0000400984627367114	0.00205186352742464	protein_coding	processed_transcript	KNOWN	PUTATIVE	transforming growth factor. alpha [Source:HGNC Symbol;Acc:HGNC:11765]
ENSG00000133863	TEX15	7.79367309690091	0.128309205116345	2.96230341939882	-2.3120152798255	0.000435808698410353	0.0143709587152504	protein_coding	processed_transcript	KNOWN	KNOWN	testis expressed 15 [Source:HGNC Symbol;Acc:HGNC:11738]
ENSG00000138778	CENPE	7.78861126727162	0.12839259345271	2.96136611436829	4.94027772287517	6.21304951083304E-29	7.34345904830402E-26	protein_coding	protein_coding	KNOWN	KNOWN	centromere protein E. 312kDa [Source:HGNC Symbol;Acc:HGNC:1856]
ENSG00000171219	CDC42BPG	7.77856243809774	0.128558458964373	2.95950355430389	-0.956038034874311	0.0000374115842003924	0.00193573638112914	protein_coding	retained_intron	KNOWN	KNOWN	CDC42 binding protein kinase gamma (DMPK-like) [Source:HGNC Symbol;Acc:HGNC:29829]
ENSG00000137807	KIF23	7.70589789609672	0.129770730612267	2.94596307027325	5.16079190399847	7.37415099466951E-34	2.19732543962433E-30	protein_coding	protein_coding	KNOWN	KNOWN	kinesin family member 23 [Source:HGNC Symbol;Acc:HGNC:6392]
ENSG00000164611	PTTG1	7.6991421151552	0.129884600783193	2.9446977009812	4.1979179135034	1.42127228231334E-22	8.39930116721231E-20	protein_coding	processed_transcript	KNOWN	KNOWN	pituitary tumor-transforming 1 [Source:HGNC Symbol;Acc:HGNC:9690]
ENSG00000115297	TLX2	7.69312775059372	0.129986142492282	2.9435702656589	-2.01893360678432	0.000133469348099608	0.00556005448106168	protein_coding	protein_coding	KNOWN	KNOWN	T-cell leukemia homeobox 2 [Source:HGNC Symbol;Acc:HGNC:5057]
ENSG00000277918	U1	7.69060999353452	0.130028697442816	2.94309803248432	0.0229097792783174	1.07601708417919E-08	1.51191687219668E-06	snRNA	snRNA	NOVEL	NOVEL	U1 spliceosomal RNA [Source:RFAM;Acc:RF00003]
ENSG00000139973	SYT16	7.68415698211582	0.130137893112727	2.94188699258577	1.92006634482625	0.000290298036259524	0.0104720977424823	protein_coding	protein_coding	KNOWN	KNOWN	synaptotagmin XVI [Source:HGNC Symbol;Acc:HGNC:23142]
ENSG00000156475	PPP2R2B	7.67395049371368	0.130310978787155	2.93996945783826	0.660208421086559	0.000123383606390307	0.00525614163222706	protein_coding	protein_coding	KNOWN	KNOWN	protein phosphatase 2. regulatory subunit B. beta [Source:HGNC Symbol;Acc:HGNC:9305]
ENSG00000275126	HIST1H4L	7.67299885266576	0.130327140561552	2.93979053917615	3.47648039365713	1.92559907105083E-18	7.44058887204313E-16	protein_coding	protein_coding	KNOWN	KNOWN	histone cluster 1. H4l [Source:HGNC Symbol;Acc:HGNC:4791]
ENSG00000136167	LCP1	7.64855095164124	0.13074371947348	2.93518644938715	-0.323420507864197	2.88208017487477E-06	0.000223015289937454	protein_coding	protein_coding	KNOWN	KNOWN	lymphocyte cytosolic protein 1 (L-plastin) [Source:HGNC Symbol;Acc:HGNC:6528]
ENSG00000163898	LIPH	7.62871577700088	0.131083661946721	2.93144021327352	-1.32963732698173	0.00159717241754123	0.0390888981554884	protein_coding	nonsense_mediated_decay	KNOWN	KNOWN	lipase. member H [Source:HGNC Symbol;Acc:HGNC:18483]
ENSG00000197632	SERPINB2	7.61906743636024	0.131249658616713	2.92961442458567	5.41012251524791	0.000075340298926871	0.00347736437902975	protein_coding	protein_coding	KNOWN	KNOWN	serpin peptidase inhibitor. clade B (ovalbumin). member 2 [Source:HGNC Symbol;Acc:HGNC:8584]
ENSG00000128594	LRRC4	7.55559794084838	0.132352198704702	2.91754593304218	-0.043877194065847	2.62235504662056E-07	0.000027928081246509	protein_coding	protein_coding	KNOWN	KNOWN	leucine rich repeat containing 4 [Source:HGNC Symbol;Acc:HGNC:15586]
ENSG00000274825	RP4-616B8.5	7.5426260765957	0.132579818997383	2.91506690652733	-2.81213904031798	0.0000277012681658844	0.00151464888879453	lincRNA	lincRNA	NOVEL	KNOWN
ENSG00000276410	HIST1H2BB	7.54197808630822	0.132591209965912	2.91494295864447	3.91167036787125	1.29109248829227E-19	5.4423611259979E-17	protein_coding	protein_coding	KNOWN	KNOWN	histone cluster 1. H2bb [Source:HGNC Symbol;Acc:HGNC:4751]
ENSG00000163507	KIAA1524	7.46302536759572	0.133993916775625	2.89976059000172	3.75160630647174	2.02353709380836E-26	1.69412211774547E-23	protein_coding	protein_coding	KNOWN	KNOWN	KIAA1524 [Source:HGNC Symbol;Acc:HGNC:29302]
ENSG00000154451	GBP5	7.41925176138665	0.134784481260561	2.89127369701207	0.768814447451786	0.0000941228898639767	0.00416566349347331	protein_coding	protein_coding	KNOWN	KNOWN	guanylate binding protein 5 [Source:HGNC Symbol;Acc:HGNC:19895]
ENSG00000126878	AIF1L	7.41898502110559	0.134789327267165	2.89122182765773	1.31121150784856	0.0000496097270227331	0.00244515513916871	protein_coding	protein_coding	KNOWN	KNOWN	allograft inflammatory factor 1-like [Source:HGNC Symbol;Acc:HGNC:28904]
ENSG00000164045	CDC25A	7.41580602789416	0.134847108492125	2.89060350849217	2.3367261594109	5.74464332097838E-15	1.64895883212027E-12	protein_coding	protein_coding	KNOWN	KNOWN	cell division cycle 25A [Source:HGNC Symbol;Acc:HGNC:1725]
ENSG00000198771	RCSD1	7.41539778150631	0.134854532348077	2.89052408472496	-0.898431080460506	0.00133892051657063	0.0341119145470673	protein_coding	protein_coding	KNOWN	KNOWN	RCSD domain containing 1 [Source:HGNC Symbol;Acc:HGNC:28310]
ENSG00000201247	SNORD114-13	7.3925756439737	0.135270851210726	2.88607710068951	-2.81913114189489	0.00163126429151486	0.0396655829883922	snoRNA	snoRNA	KNOWN	KNOWN	small nucleolar RNA. C/D box 114-13 [Source:HGNC Symbol;Acc:HGNC:33001]
ENSG00000248682	ARHGAP22-IT1	7.37779396012103	0.135541871378527	2.88318949940651	-2.49105049857885	0.00121157379818975	0.0315747760402422	sense_intronic	sense_intronic	NOVEL	KNOWN	ARHGAP22 intronic transcript 1 [Source:HGNC Symbol;Acc:HGNC:42944]
ENSG00000129514	FOXA1	7.34398496092395	0.136165856183097	2.87656310439134	-2.53750318336536	0.000928415445494703	0.025892535182626	protein_coding	processed_transcript	KNOWN	KNOWN	forkhead box A1 [Source:HGNC Symbol;Acc:HGNC:5021]
ENSG00000256268	RP11-221N13.3	7.3309371623208	0.136408207826382	2.87399763942443	0.2178841975894	1.01331331138807E-10	1.99612787899221E-08	lincRNA	lincRNA	NOVEL	KNOWN
ENSG00000196787	HIST1H2AG	7.30506568040563	0.136891308545288	2.86889724446881	4.95578218236549	7.00328498298816E-22	3.84855538898884E-19	protein_coding	protein_coding	KNOWN	KNOWN	histone cluster 1. H2ag [Source:HGNC Symbol;Acc:HGNC:4737]
ENSG00000196584	XRCC2	7.27657551256957	0.137427282692607	2.86325965188096	1.94556507099282	5.88170070330533E-20	2.56915243981552E-17	protein_coding	protein_coding	KNOWN	KNOWN	X-ray repair complementing defective repair in Chinese hamster cells 2 [Source:HGNC Symbol;Acc:HGNC:12829]
ENSG00000132470	ITGB4	7.25189061913922	0.137895074887202	2.85835716495859	2.61029096336602	0.000940441678996887	0.0260998544973542	protein_coding	protein_coding	KNOWN	PUTATIVE	integrin. beta 4 [Source:HGNC Symbol;Acc:HGNC:6158]
ENSG00000152785	BMP3	7.24392544107863	0.138046699698099	2.85677169726272	-1.39549059596766	0.0000337102928636976	0.0017731437552625	protein_coding	protein_coding	KNOWN	KNOWN	bone morphogenetic protein 3 [Source:HGNC Symbol;Acc:HGNC:1070]
ENSG00000185739	SRL	7.23685440092824	0.138181583406146	2.85536274615912	-3.24202435958877	0.00176298916233357	0.0421543925887764	protein_coding	protein_coding	KNOWN	PUTATIVE	sarcalumenin [Source:HGNC Symbol;Acc:HGNC:11295]
ENSG00000124479	NDP	7.23126882784195	0.138288317556358	2.85424881052766	-0.0378831560479758	0.0000270091449508935	0.00148547625630868	protein_coding	processed_transcript	KNOWN	KNOWN	Norrie disease (pseudoglioma) [Source:HGNC Symbol;Acc:HGNC:7678]
ENSG00000123360	PDE1B	7.22633201499239	0.13838279197874	2.85326354114997	-1.45663864766285	0.00122625556522465	0.0319022266794029	protein_coding	retained_intron	KNOWN	KNOWN	phosphodiesterase 1B. calmodulin-dependent [Source:HGNC Symbol;Acc:HGNC:8775]
ENSG00000205336	ADGRG1	7.19666303488194	0.138953289205433	2.84732810947302	1.73997133509024	0.0000473774122633243	0.00235050455458512	protein_coding	protein_coding	KNOWN	KNOWN	adhesion G protein-coupled receptor G1 [Source:HGNC Symbol;Acc:HGNC:4512]
ENSG00000183508	FAM46C	7.13086946931373	0.140235353388994	2.83407799568608	2.60195619858759	4.67472417490623E-08	5.88283295488878E-06	protein_coding	protein_coding	KNOWN	KNOWN	family with sequence similarity 46. member C [Source:HGNC Symbol;Acc:HGNC:24712]
ENSG00000127585	FBXL16	7.12257281822996	0.140398705007345	2.83239846614017	-2.34614757946395	0.000155887487936287	0.0062353960751901	protein_coding	protein_coding	KNOWN	KNOWN	F-box and leucine-rich repeat protein 16 [Source:HGNC Symbol;Acc:HGNC:14150]
ENSG00000235641	LINC00484	7.11677806617796	0.140513022986123	2.83122424681262	-2.67498529755112	0.000808793091753255	0.0233828483346736	lincRNA	lincRNA	KNOWN	KNOWN	long intergenic non-protein coding RNA 484 [Source:HGNC Symbol;Acc:HGNC:27862]
ENSG00000226801	OSTCP8	7.09605849166591	0.140923302869398	2.82701790159058	-3.06447059307974	0.00143369082164711	0.0360921180066305	processed_pseudogene	processed_pseudogene	KNOWN	KNOWN	oligosaccharyltransferase complex subunit pseudogene 8 [Source:HGNC Symbol;Acc:HGNC:42869]
ENSG00000159753	RLTPR	7.0956288162142	0.140931836473027	2.8269305419088	-0.943189692672572	1.88297100016889E-06	0.0001554843957797	protein_coding	retained_intron	NOVEL	KNOWN	RGD motif. leucine rich repeats. tropomodulin domain and proline-rich containing [Source:HGNC Symbol;Acc:HGNC:27089]
ENSG00000250508	RP11-757G1.6	7.08754124752972	0.141092653301812	2.8252852261654	-1.38251347803039	0.000246463361543885	0.00915941120253013	lincRNA	lincRNA	NOVEL	KNOWN
ENSG00000183742	MACC1	7.04566753067702	0.1419311932682	2.81673639888054	0.536345578717109	0.0000915738293982321	0.00407980699356691	protein_coding	retained_intron	KNOWN	KNOWN	metastasis associated in colon cancer 1 [Source:HGNC Symbol;Acc:HGNC:30215]
ENSG00000259977	AL121578.2	7.04106980448432	0.142023872475049	2.81579464539209	-3.03278093758703	0.00152131583799322	0.0377491426131976	lincRNA	lincRNA	NOVEL	KNOWN
ENSG00000135083	CCNJL	7.03782357793734	0.14208938160014	2.81512934949181	0.0410452392551964	4.17444001249961E-07	0.0000422199781062859	protein_coding	protein_coding	KNOWN	KNOWN	cyclin J-like [Source:HGNC Symbol;Acc:HGNC:25876]
ENSG00000255040	RP11-677N16.1	6.98180814040042	0.143229372662573	2.80360071227652	-3.25879393773815	0.00102818407139329	0.0280043933741755	processed_pseudogene	processed_pseudogene	KNOWN	KNOWN
ENSG00000171860	C3AR1	6.98095518428176	0.143246872899512	2.80342444980821	-2.05970344113413	0.000370568719786775	0.0126773620090959	protein_coding	protein_coding	KNOWN	KNOWN	complement component 3a receptor 1 [Source:HGNC Symbol;Acc:HGNC:1319]
ENSG00000197046	SIGLEC15	6.97611509201963	0.143346258886118	2.80242384190903	0.178397773652345	3.80374238580159E-08	0.0000048888227563696	protein_coding	retained_intron	KNOWN	KNOWN	sialic acid binding Ig-like lectin 15 [Source:HGNC Symbol;Acc:HGNC:27596]
ENSG00000149609	C20orf144	6.93133329949223	0.144272386969655	2.79313289342291	-2.78991117377657	0.000211992770167173	0.00804704798042005	protein_coding	retained_intron	KNOWN	KNOWN	chromosome 20 open reading frame 144 [Source:HGNC Symbol;Acc:HGNC:16137]
ENSG00000165304	MELK	6.93132962931614	0.144272463362655	2.79313212950838	4.36532032608203	2.43886412386555E-23	1.61551967607133E-20	protein_coding	protein_coding	KNOWN	KNOWN	maternal embryonic leucine zipper kinase [Source:HGNC Symbol;Acc:HGNC:16870]
ENSG00000137310	TCF19	6.92673315404547	0.144368200385482	2.79217509641863	4.87701859741656	2.38446778874909E-21	1.23908046412074E-18	protein_coding	processed_transcript	KNOWN	PUTATIVE	transcription factor 19 [Source:HGNC Symbol;Acc:HGNC:11629]
ENSG00000101306	MYLK2	6.8833216445275	0.145278697065542	2.78310492592281	-2.08572169289512	3.71889520773794E-07	0.0000379951329198704	protein_coding	processed_transcript	KNOWN	KNOWN	myosin light chain kinase 2 [Source:HGNC Symbol;Acc:HGNC:16243]
ENSG00000269927	RP6-91H8.3	6.87801823933048	0.145390716512165	2.7819929416508	-2.72199693803854	0.00162446740458974	0.0395636431604536	lincRNA	lincRNA	NOVEL	KNOWN
ENSG00000111348	ARHGDIB	6.87542465261957	0.145445561623455	2.78144882266042	2.93617006511636	4.37856825119725E-07	0.0000437704337668191	protein_coding	protein_coding	KNOWN	KNOWN	Rho GDP dissociation inhibitor (GDI) beta [Source:HGNC Symbol;Acc:HGNC:679]
ENSG00000143217	PVRL4	6.87528124726478	0.145448595342603	2.78141873108611	0.0339884204031758	0.000277322701312585	0.0101129674001339	protein_coding	processed_transcript	KNOWN	KNOWN	poliovirus receptor-related 4 [Source:HGNC Symbol;Acc:HGNC:19688]
ENSG00000101210	EEF1A2	6.86954702436033	0.145570005773869	2.78021497134985	-1.49732746898876	9.31349891869093E-06	0.000613561094338547	protein_coding	protein_coding	KNOWN	KNOWN	eukaryotic translation elongation factor 1 alpha 2 [Source:HGNC Symbol;Acc:HGNC:3192]
ENSG00000277610	RNVU1-4	6.84223236755165	0.146151131134096	2.77446709998742	-2.43260449266978	0.000294246161885804	0.0105945435578179	snRNA	snRNA	KNOWN	KNOWN	RNA. variant U1 small nuclear 4 [Source:HGNC Symbol;Acc:HGNC:48312]
ENSG00000183199	HSP90AB3P	6.83792983903109	0.146243091628693	2.77355961999254	-0.815891366234792	7.70352513033234E-07	0.0000716606159461887	processed_pseudogene	processed_pseudogene	KNOWN	KNOWN	heat shock protein 90kDa alpha (cytosolic). class B member 3. pseudogene [Source:HGNC Symbol;Acc:HGNC:5259]
ENSG00000013810	TACC3	6.81869309170563	0.146655669429735	2.76949525086331	3.7808735470839	4.02825357670666E-26	3.19498812303028E-23	protein_coding	protein_coding	KNOWN	KNOWN	transforming. acidic coiled-coil containing protein 3 [Source:HGNC Symbol;Acc:HGNC:11524]
ENSG00000242396	RP11-67L3.5	6.8101460504486	0.146839728926831	2.76768573861892	-3.06366759059199	0.000939252592315792	0.0260845882402516	antisense	antisense	NOVEL	KNOWN
ENSG00000184292	TACSTD2	6.7492918835461	0.1481636914293	2.75473614665443	2.92552361685566	0.0000366192472397795	0.00190784062607318	protein_coding	protein_coding	KNOWN	KNOWN	tumor-associated calcium signal transducer 2 [Source:HGNC Symbol;Acc:HGNC:11530]
ENSG00000127533	F2RL3	6.73518346959609	0.148474054866388	2.75171724592087	-2.92489831898713	0.00147884116494826	0.0368969646448328	protein_coding	protein_coding	KNOWN	PUTATIVE	coagulation factor II (thrombin) receptor-like 3 [Source:HGNC Symbol;Acc:HGNC:3540]
ENSG00000178773	CPNE7	6.73037589366916	0.148580111393278	2.75068708207011	2.35440391214112	7.2079374554833E-07	0.0000678886346686059	protein_coding	processed_transcript	KNOWN	KNOWN	copine VII [Source:HGNC Symbol;Acc:HGNC:2320]
ENSG00000273464	RP11-313P22.1	6.72989393335106	0.148590751935085	2.75058376738622	-3.16261572053015	0.00141202698910271	0.0356430380553277	antisense	antisense	NOVEL	KNOWN
ENSG00000259432	RP11-37C7.2	6.71426690288004	0.148936587488212	2.74722988761753	-2.98400403567905	0.00177900096484065	0.0424315407050493	sense_intronic	sense_intronic	NOVEL	KNOWN
ENSG00000164109	MAD2L1	6.70365970817503	0.149172249716153	2.74494891667023	4.07693167321142	1.6873670108306E-29	2.16410204352889E-26	protein_coding	retained_intron	KNOWN	KNOWN	MAD2 mitotic arrest deficient-like 1 (yeast) [Source:HGNC Symbol;Acc:HGNC:6763]
ENSG00000184363	PKP3	6.67262246514561	0.1498661141438	2.73825387893403	0.836040001620254	9.49313593719002E-07	0.0000852811834810547	protein_coding	protein_coding	KNOWN	PUTATIVE	plakophilin 3 [Source:HGNC Symbol;Acc:HGNC:9025]
ENSG00000233728	RP11-109P14.9	6.63258804030323	0.15077070879775	2.72957192076922	-3.26314121018144	0.00118505362311171	0.0310177365816546	antisense	antisense	NOVEL	KNOWN
ENSG00000207954	MIR138-1	6.56615528701708	0.15229612403125	2.71504886949059	-2.28757438655564	0.000278889972381529	0.0101516960417791	miRNA	miRNA	KNOWN	KNOWN	microRNA 138-1 [Source:HGNC Symbol;Acc:HGNC:31524]
ENSG00000186638	KIF24	6.55898555922179	0.152462601262176	2.71347269870739	2.25279132044653	4.80307637685396E-22	2.69800907463264E-19	protein_coding	protein_coding	KNOWN	KNOWN	kinesin family member 24 [Source:HGNC Symbol;Acc:HGNC:19916]
ENSG00000214357	NEURL1B	6.52926249629948	0.153156654456267	2.7069200433766	3.2613276097083	8.81658051124797E-11	1.75397576448025E-08	protein_coding	protein_coding	KNOWN	KNOWN	neuralized E3 ubiquitin protein ligase 1B [Source:HGNC Symbol;Acc:HGNC:35422]
ENSG00000174611	KY	6.52014455639534	0.153370832709398	2.70490395041997	-0.502645989689196	8.58958495558268E-07	0.0000783315569648364	protein_coding	processed_transcript	KNOWN	KNOWN	kyphoscoliosis peptidase [Source:HGNC Symbol;Acc:HGNC:26576]
ENSG00000101670	LIPG	6.50874143184949	0.153639533920745	2.70237860244343	1.90623421592423	0.00123116496959444	0.0319891184786889	protein_coding	TEC	KNOWN	KNOWN	lipase. endothelial [Source:HGNC Symbol;Acc:HGNC:6623]
ENSG00000006432	MAP3K9	6.4735412268913	0.154474956588825	2.69455512687837	-0.47428270057784	8.97859451632506E-06	0.0005947480207138	protein_coding	protein_coding	KNOWN	KNOWN	mitogen-activated protein kinase kinase kinase 9 [Source:HGNC Symbol;Acc:HGNC:6861]
ENSG00000183760	PAPL	6.46041922640163	0.154788716483495	2.69162778662609	-1.42852819914293	0.00174233516350423	0.0417599289546208	protein_coding	protein_coding	KNOWN	NOVEL	Iron/zinc purple acid phosphatase-like protein [Source:UniProtKB/Swiss-Prot;Acc:Q6ZNF0]
ENSG00000215458	AATBC	6.44892808356074	0.155064529646275	2.68905938114884	-2.62365097845832	0.000455510248338165	0.0149064615958611	antisense	antisense	NOVEL	KNOWN	apoptosis associated transcript in bladder cancer [Source:HGNC Symbol;Acc:HGNC:51526]
ENSG00000100479	POLE2	6.43817285535139	0.155323571216141	2.68665131154851	1.70720317684239	1.21574355267003E-20	5.89549109546464E-18	protein_coding	protein_coding	KNOWN	PUTATIVE	polymerase (DNA directed). epsilon 2. accessory subunit [Source:HGNC Symbol;Acc:HGNC:9178]
ENSG00000214338	SOGA3	6.40975188659235	0.15601227905432	2.6802685130202	-3.28212383667046	0.0019177625131159	0.0449633630992273	protein_coding	protein_coding	KNOWN	KNOWN	SOGA family member 3 [Source:HGNC Symbol;Acc:HGNC:21494]
ENSG00000267374	RP11-244M2.1	6.38884317955251	0.156522858973984	2.67555472769651	-1.57886823757928	0.0000650105664581749	0.00306873291740981	lincRNA	lincRNA	NOVEL	KNOWN
ENSG00000082126	MPP4	6.36437091874914	0.157124720222394	2.67001791911428	0.655721916172654	1.48363324301959E-09	2.38485142015942E-07	protein_coding	protein_coding	KNOWN	KNOWN	membrane protein. palmitoylated 4 (MAGUK p55 subfamily member 4) [Source:HGNC Symbol;Acc:HGNC:13680]
ENSG00000115339	GALNT3	6.34964099752847	0.157489218743113	2.66667502562863	1.30091165611291	0.000625684711596592	0.0191547225649218	protein_coding	protein_coding	KNOWN	KNOWN	polypeptide N-acetylgalactosaminyltransferase 3 [Source:HGNC Symbol;Acc:HGNC:4125]
ENSG00000066032	CTNNA2	6.34437036200308	0.157620054148963	2.66547699295693	-2.61732384352302	0.00101445257210413	0.0277955393608477	protein_coding	protein_coding	KNOWN	KNOWN	catenin (cadherin-associated protein). alpha 2 [Source:HGNC Symbol;Acc:HGNC:2510]
ENSG00000270172		6.34278906211641	0.157659349886425	2.66511736422678	0.145845042240079	1.91002638024934E-10	3.6434962080712E-08
ENSG00000147536	GINS4	6.34045371764635	0.157717419688257	2.66458608212767	3.08285083503827	9.18447890451842E-26	7.00798992260083E-23	protein_coding	protein_coding	KNOWN	KNOWN	GINS complex subunit 4 (Sld5 homolog) [Source:HGNC Symbol;Acc:HGNC:28226]
ENSG00000186603	HPDL	6.3309940642433	0.157953078118945	2.66243204293289	-1.89527460427233	8.50553884081726E-06	0.000568409507522864	protein_coding	protein_coding	KNOWN	KNOWN	4-hydroxyphenylpyruvate dioxygenase-like [Source:HGNC Symbol;Acc:HGNC:28242]
ENSG00000109511	ANXA10	6.32007230462722	0.158226037899575	2.65994106361289	-2.37917082786674	0.000313062878557954	0.0110616162113686	protein_coding	protein_coding	KNOWN	KNOWN	annexin A10 [Source:HGNC Symbol;Acc:HGNC:534]
ENSG00000125538	IL1B	6.29665012774471	0.158814604545635	2.65458450648243	1.21267140304399	0.00103896023580461	0.0282232915971457	protein_coding	retained_intron	KNOWN	KNOWN	interleukin 1. beta [Source:HGNC Symbol;Acc:HGNC:5992]
ENSG00000230311	TOMM20P4	6.29091454952329	0.158959399643376	2.65326976593626	-3.08643431525496	0.000383451593719175	0.0130367053681885	processed_pseudogene	processed_pseudogene	KNOWN	KNOWN	TOMM20 pseudogene 4 [Source:HGNC Symbol;Acc:HGNC:50522]
ENSG00000214826	DDX12P	6.28110452682484	0.159207667334508	2.65101827810689	-0.6507876149074	5.77680791331847E-10	1.00933392523746E-07	unprocessed_pseudogene	unprocessed_pseudogene	KNOWN	KNOWN	DEAD/H (Asp-Glu-Ala-Asp/His) box polypeptide 12. pseudogene [Source:HGNC Symbol;Acc:HGNC:2737]
ENSG00000175567	UCP2	6.27079101513536	0.159469514704982	2.64864744009802	-1.1044832267747	0.0000117103906075375	0.000747765503635329	protein_coding	retained_intron	KNOWN	KNOWN	uncoupling protein 2 (mitochondrial. proton carrier) [Source:HGNC Symbol;Acc:HGNC:12518]
ENSG00000162063	CCNF	6.26616918463396	0.159587136978718	2.64758372255565	4.05243826765451	5.17688421210641E-23	3.31975961086769E-20	protein_coding	nonsense_mediated_decay	KNOWN	KNOWN	cyclin F [Source:HGNC Symbol;Acc:HGNC:1591]
ENSG00000233924	AL160471.6	6.26452813034687	0.159628942386859	2.64720584400095	-3.10615623973711	0.00106661995140839	0.0288318695771387	processed_pseudogene	processed_pseudogene	KNOWN	KNOWN
ENSG00000128052	KDR	6.25559845658155	0.159856807776384	2.64514790981746	-0.678800585456866	0.000518016945828172	0.0164431508570702	protein_coding	retained_intron	KNOWN	KNOWN	kinase insert domain receptor [Source:HGNC Symbol;Acc:HGNC:6307]
ENSG00000128408	RIBC2	6.23804574787868	0.160306615311384	2.64109413302558	-0.435025385098838	1.05882697018009E-07	0.0000124173211936743	protein_coding	processed_transcript	KNOWN	KNOWN	RIB43A domain with coiled-coils 2 [Source:HGNC Symbol;Acc:HGNC:13241]
ENSG00000277224	HIST1H2BF	6.23183510301172	0.16046637683284	2.63965705958465	3.16236525491078	9.48340811503903E-14	2.46401016278637E-11	protein_coding	protein_coding	KNOWN	KNOWN	histone cluster 1. H2bf [Source:HGNC Symbol;Acc:HGNC:4752]
ENSG00000181649	PHLDA2	6.20729582739155	0.161100747863055	2.633964903538	2.00616422040568	5.28873831339689E-10	9.29445646627555E-08	protein_coding	protein_coding	KNOWN	KNOWN	pleckstrin homology-like domain. family A. member 2 [Source:HGNC Symbol;Acc:HGNC:12385]
ENSG00000280018	CH507-154B10.2	6.18876936424488	0.161583012897107	2.62965255829066	-2.78075630653665	0.000151906143684053	0.00611673375760255	lincRNA	lincRNA	NOVEL	KNOWN
ENSG00000154928	EPHB1	6.18812264164668	0.161599899987421	2.62950178966706	1.5996314937871	1.44818785376119E-08	1.97500714110567E-06	protein_coding	retained_intron	KNOWN	KNOWN	EPH receptor B1 [Source:HGNC Symbol;Acc:HGNC:3392]
ENSG00000116703	PDC	6.13191188942141	0.163081273513595	2.61633696679316	-2.34833990073325	8.03748805484271E-06	0.00054012457353162	protein_coding	protein_coding	KNOWN	KNOWN	phosducin [Source:HGNC Symbol;Acc:HGNC:8759]
ENSG00000074211	PPP2R2C	6.12752844179365	0.163197936900523	2.61530527558162	-1.56709246145358	0.000013932126106012	0.00086134833799415	protein_coding	processed_transcript	KNOWN	KNOWN	protein phosphatase 2. regulatory subunit B. gamma [Source:HGNC Symbol;Acc:HGNC:9306]
ENSG00000260318	COX6CP1	6.08572841844179	0.164318867232009	2.60542995361762	-2.48574656946235	0.0000140149513085936	0.000865581198699503	processed_pseudogene	processed_pseudogene	KNOWN	KNOWN	cytochrome c oxidase subunit VIc pseudogene 1 [Source:HGNC Symbol;Acc:HGNC:2286]
ENSG00000207031	SNORD59A	6.07807133900625	0.164525874117742	2.60361360803338	-2.79435495540028	0.000531503294552411	0.0167810460199224	snoRNA	snoRNA	KNOWN	KNOWN	small nucleolar RNA. C/D box 59A [Source:HGNC Symbol;Acc:HGNC:10210]
ENSG00000121068	TBX2	6.05762041500474	0.165081324264392	2.59875117824097	3.90420868995972	2.39273631859951E-09	3.68879162529053E-07	protein_coding	processed_transcript	KNOWN	KNOWN	T-box 2 [Source:HGNC Symbol;Acc:HGNC:11597]
ENSG00000119139	TJP2	6.05525704297191	0.165145755647262	2.59818820298317	4.35358798580842	1.39562427139092E-11	3.01529876183417E-09	protein_coding	protein_coding	KNOWN	KNOWN	tight junction protein 2 [Source:HGNC Symbol;Acc:HGNC:11828]
ENSG00000260955	RP11-30L15.6	6.05194963305545	0.165236008333257	2.59739998087198	-2.77633290923481	0.000715611485904783	0.0212703869619598	lincRNA	lincRNA	NOVEL	KNOWN
ENSG00000157193	LRP8	6.04049099777563	0.165549456222721	2.59466582293875	3.06939944251473	4.15467100346567E-18	1.55552430694352E-15	protein_coding	protein_coding	KNOWN	KNOWN	low density lipoprotein receptor-related protein 8. apolipoprotein e receptor [Source:HGNC Symbol;Acc:HGNC:6700]
ENSG00000196460	RFX8	6.01228628549328	0.166326078385995	2.58791370732944	2.69787609206893	3.5770472987025E-10	6.57380591824659E-08	protein_coding	nonsense_mediated_decay	KNOWN	KNOWN	RFX family member 8. lacking RFX DNA binding domain [Source:HGNC Symbol;Acc:HGNC:37253]
ENSG00000225554	RP11-527D7.1	6.01038940898179	0.166378570830306	2.58745846518059	-0.102181725332227	0.0000502140668244795	0.00246888559063034	lincRNA	lincRNA	NOVEL	KNOWN
ENSG00000214391	TUBAP2	5.95872469705213	0.167821144765207	2.57500359409148	-2.23957360750436	0.0000045047051905088	0.000326761882284814	processed_pseudogene	processed_pseudogene	KNOWN	KNOWN	tubulin. alpha pseudogene 2 [Source:HGNC Symbol;Acc:HGNC:14531]
ENSG00000223573	TINCR	5.95857215421225	0.167825441082068	2.57496666074974	-1.15270240845637	0.00212951310893319	0.0486783923751929	lincRNA	lincRNA	KNOWN	KNOWN	tissue differentiation-inducing non-protein coding RNA [Source:HGNC Symbol;Acc:HGNC:14607]
ENSG00000248840	RP11-357G3.2	5.95538559483813	0.167915239756559	2.5741949216496	-3.10053209699998	0.00185816979226485	0.0438986062189976	transcribed_processed_pseudogene	processed_transcript	KNOWN	KNOWN
ENSG00000128833	MYO5C	5.94884649622237	0.168099815760084	2.57260995152779	-1.14619014306737	0.000324112234060083	0.0113588147423882	protein_coding	protein_coding	KNOWN	PUTATIVE	myosin VC [Source:HGNC Symbol;Acc:HGNC:7604]
ENSG00000073111	MCM2	5.94550592022326	0.168194265285073	2.5717995782707	4.59356262219291	1.48532146691966E-20	7.04989706334256E-18	protein_coding	processed_transcript	KNOWN	KNOWN	minichromosome maintenance complex component 2 [Source:HGNC Symbol;Acc:HGNC:6944]
ENSG00000185130	HIST1H2BL	5.93713033199014	0.168431539158211	2.56976578352127	3.45723557057747	2.02101863171374E-17	7.47392528227437E-15	protein_coding	protein_coding	KNOWN	KNOWN	histone cluster 1. H2bl [Source:HGNC Symbol;Acc:HGNC:4748]
ENSG00000277945	RP11-677M24.1	5.9087331238627	0.169241016481427	2.56284883905854	-2.39011930216207	0.0000879144713160672	0.00395477344512031	sense_intronic	sense_intronic	NOVEL	KNOWN
ENSG00000274092	CTD-3203P2.3	5.8968305574346	0.169582624133437	2.55993973961329	-2.4481625307258	0.000303480517337763	0.0107862630333744	antisense	antisense	NOVEL	KNOWN
ENSG00000169994	MYO7B	5.89535069381808	0.169625193128648	2.55957763664583	-1.46406931233181	0.00177950753831956	0.0424315407050493	protein_coding	protein_coding	KNOWN	KNOWN	myosin VIIB [Source:HGNC Symbol;Acc:HGNC:7607]
ENSG00000160957	RECQL4	5.8803406848178	0.170058174109173	2.55589974180635	2.59777695114666	9.63051579805659E-20	4.11714795596492E-17	protein_coding	retained_intron	KNOWN	KNOWN	RecQ protein-like 4 [Source:HGNC Symbol;Acc:HGNC:9949]
ENSG00000140525	FANCI	5.87627213364219	0.170175917189898	2.55490120950294	4.61429466097163	1.23076837664969E-26	1.04492235177559E-23	protein_coding	processed_transcript	KNOWN	KNOWN	Fanconi anemia. complementation group I [Source:HGNC Symbol;Acc:HGNC:25568]
ENSG00000122966	CIT	5.873104804333	0.170267692015683	2.55412338265782	4.71232715132255	4.65270366018352E-10	8.27316589770508E-08	protein_coding	protein_coding	KNOWN	KNOWN	citron rho-interacting serine/threonine kinase [Source:HGNC Symbol;Acc:HGNC:1985]
ENSG00000249279	CTC-436P18.3	5.85384033546405	0.170828027874581	2.54938339651954	-2.78019846139214	0.00187767295774757	0.0441839370378188	lincRNA	lincRNA	NOVEL	KNOWN
ENSG00000180998	GPR137C	5.84099745860054	0.171203635524196	2.54621475706747	0.596866068466446	9.93336380003035E-13	2.36669263439537E-10	protein_coding	retained_intron	KNOWN	KNOWN	G protein-coupled receptor 137C [Source:HGNC Symbol;Acc:HGNC:25445]
ENSG00000163535	SGOL2	5.82834849229286	0.171575190008345	2.54308714251421	3.91110547696389	8.69542965079903E-30	1.19125409981935E-26	protein_coding	processed_transcript	KNOWN	KNOWN	shugoshin-like 2 (S. pombe) [Source:HGNC Symbol;Acc:HGNC:30812]
ENSG00000100297	MCM5	5.80928472934871	0.172138231570569	2.53836054212438	4.95760096421008	8.14604402667647E-21	3.99215762507342E-18	protein_coding	processed_transcript	KNOWN	KNOWN	minichromosome maintenance complex component 5 [Source:HGNC Symbol;Acc:HGNC:6948]
ENSG00000152495	CAMK4	5.80623520332025	0.172228641276564	2.53760301491855	2.10418589596643	1.2345886402883E-12	2.92991215149365E-10	protein_coding	processed_transcript	KNOWN	KNOWN	calcium/calmodulin-dependent protein kinase IV [Source:HGNC Symbol;Acc:HGNC:1464]
ENSG00000164087	POC1A	5.80593470816935	0.172237555236873	2.53752834793255	2.83608794394011	8.02811478339021E-24	5.5623762187124E-21	protein_coding	protein_coding	KNOWN	PUTATIVE	POC1 centriolar protein A [Source:HGNC Symbol;Acc:HGNC:24488]
ENSG00000149948	HMGA2	5.80197394870521	0.172355134449227	2.53654381774236	4.23162996516459	2.1015244283228E-09	3.27332793320077E-07	protein_coding	nonsense_mediated_decay	KNOWN	KNOWN	high mobility group AT-hook 2 [Source:HGNC Symbol;Acc:HGNC:5009]
ENSG00000101638	ST8SIA5	5.78112219899868	0.172976796818653	2.53134956777533	0.655934519640422	0.0000226610452909531	0.00128745065890043	protein_coding	nonsense_mediated_decay	KNOWN	KNOWN	ST8 alpha-N-acetyl-neuraminide alpha-2.8-sialyltransferase 5 [Source:HGNC Symbol;Acc:HGNC:17827]
ENSG00000278463	HIST1H2AB	5.77626291988258	0.173122313487131	2.53013641130021	3.32817850187434	4.64121121369995E-19	1.87763470302429E-16	protein_coding	protein_coding	KNOWN	KNOWN	histone cluster 1. H2ab [Source:HGNC Symbol;Acc:HGNC:4734]
ENSG00000150048	CLEC1A	5.75726489542669	0.173693588563964	2.52538359309977	-2.52071255022835	0.00153558315098475	0.0379513803846698	protein_coding	protein_coding	KNOWN	KNOWN	C-type lectin domain family 1. member A [Source:HGNC Symbol;Acc:HGNC:24355]
ENSG00000198768	APCDD1L	5.74609139637323	0.1740313425281	2.5225809403201	3.90539671009315	8.76562090597435E-10	1.50536428088669E-07	protein_coding	protein_coding	KNOWN	PUTATIVE	adenomatosis polyposis coli down-regulated 1-like [Source:HGNC Symbol;Acc:HGNC:26892]
ENSG00000127586	CHTF18	5.71523709859802	0.17497086870557	2.5148133503866	2.34925503309348	1.64990872388474E-18	6.41644180432569E-16	protein_coding	protein_coding	KNOWN	KNOWN	CTF18. chromosome transmission fidelity factor 18 homolog (S. cerevisiae) [Source:HGNC Symbol;Acc:HGNC:18435]
ENSG00000257219	RP11-54A9.1	5.70086103786435	0.175412098866844	2.5111798352848	0.223963294011108	4.38150224121368E-08	5.54858347895209E-06	lincRNA	lincRNA	NOVEL	KNOWN
ENSG00000222032	AC112721.2	5.68866629048102	0.175788128347997	2.50809045189064	-0.659654949227536	0.00128393215832416	0.0329834352148451	lincRNA	lincRNA	NOVEL	KNOWN
ENSG00000270722	U1	5.67891822864871	0.176089874820745	2.50561613839205	-0.0221500855017575	9.33693323083452E-10	1.58095786017268E-07	snRNA	snRNA	NOVEL	NOVEL	U1 spliceosomal RNA [Source:RFAM;Acc:RF00003]
ENSG00000231290	APCDD1L-AS1	5.66940906543698	0.176385226124607	2.50319836783189	1.78179843393335	1.30558659947385E-09	2.13277654822992E-07	processed_transcript	lincRNA	NOVEL	KNOWN	APCDD1L antisense RNA 1 (head to head) [Source:HGNC Symbol;Acc:HGNC:27152]
ENSG00000118640	VAMP8	5.6667185950338	0.176468971103732	2.50251356107997	0.253137691481232	0.0000926888343305684	0.00412034678806219	protein_coding	protein_coding	KNOWN	PUTATIVE	vesicle-associated membrane protein 8 [Source:HGNC Symbol;Acc:HGNC:12647]
ENSG00000124772	CPNE5	5.66287296151493	0.176588810449401	2.50153416538117	-1.6769238827156	0.00065549990938243	0.0198557181093787	protein_coding	protein_coding	KNOWN	KNOWN	copine V [Source:HGNC Symbol;Acc:HGNC:2318]
ENSG00000235489	DBF4P1	5.65043408458613	0.176977553410969	2.4983617042754	-2.85939281327432	0.000450063394715791	0.0147683023244819	processed_pseudogene	processed_pseudogene	KNOWN	KNOWN	DBF4 zinc finger pseudogene 1 [Source:HGNC Symbol;Acc:HGNC:45059]
ENSG00000226604	PAPPA-AS2	5.64032917079399	0.17729461698407	2.49577936106634	-2.64436687027687	0.000152964017186419	0.00615111273647774	antisense	antisense	NOVEL	KNOWN	PAPPA antisense RNA 2 [Source:HGNC Symbol;Acc:HGNC:35160]
ENSG00000164687	FABP5	5.5970147090318	0.178666673572667	2.484657539161	2.04575828725002	1.61725858018561E-08	2.19564707105875E-06	protein_coding	retained_intron	KNOWN	KNOWN	fatty acid binding protein 5 (psoriasis-associated) [Source:HGNC Symbol;Acc:HGNC:3560]
ENSG00000123473	STIL	5.59334663881953	0.17878384169143	2.48371174183955	3.99001865490696	4.83393852021974E-22	2.69800907463264E-19	protein_coding	protein_coding	KNOWN	KNOWN	SCL/TAL1 interrupting locus [Source:HGNC Symbol;Acc:HGNC:10879]
ENSG00000051180	RAD51	5.59117360957981	0.178853326658757	2.48315114228272	2.36426093822488	3.48636017859881E-18	1.32172518997332E-15	protein_coding	nonsense_mediated_decay	KNOWN	KNOWN	RAD51 recombinase [Source:HGNC Symbol;Acc:HGNC:9817]
ENSG00000091128	LAMB4	5.58550717523194	0.179034771351534	2.481688286254	-2.59686213069169	0.0011438294528997	0.0302027567616395	protein_coding	protein_coding	KNOWN	KNOWN	laminin. beta 4 [Source:HGNC Symbol;Acc:HGNC:6491]
ENSG00000111012	CYP27B1	5.58373418777047	0.179091619760519	2.48123026405597	-1.12408384979093	5.33014218101347E-06	0.000374907398517282	protein_coding	processed_transcript	KNOWN	KNOWN	cytochrome P450. family 27. subfamily B. polypeptide 1 [Source:HGNC Symbol;Acc:HGNC:2606]
ENSG00000145040	UCN2	5.57348019444949	0.17942110945256	2.47857845707767	-0.259396546669546	7.81445810661289E-08	9.38342072128522E-06	protein_coding	protein_coding	KNOWN	KNOWN	urocortin 2 [Source:HGNC Symbol;Acc:HGNC:18414]
ENSG00000118777	ABCG2	5.57146982875953	0.179485850365387	2.47805798015554	0.989151937254493	1.78915528355998E-06	0.000148551640961036	protein_coding	protein_coding	KNOWN	PUTATIVE	ATP-binding cassette. sub-family G (WHITE). member 2 (Junior blood group) [Source:HGNC Symbol;Acc:HGNC:74]
ENSG00000228389	AC068039.4	5.5710841196775	0.179498276909502	2.4779580998978	-2.38915421236866	0.00113980201815644	0.0301607224988814	antisense	antisense	NOVEL	KNOWN
ENSG00000102048	ASB9	5.55727783776733	0.179944215350182	2.47437837006148	-1.37953892723755	3.92135527834718E-06	0.000289531613857386	protein_coding	protein_coding	KNOWN	KNOWN	ankyrin repeat and SOCS box containing 9 [Source:HGNC Symbol;Acc:HGNC:17184]
ENSG00000149926	FAM57B	5.55364848826596	0.1800618101979	2.47343586633859	-2.4852952837682	0.0000155534210634649	0.000942255948024726	protein_coding	protein_coding	KNOWN	PUTATIVE	family with sequence similarity 57. member B [Source:HGNC Symbol;Acc:HGNC:25295]
ENSG00000066735	KIF26A	5.52896364635672	0.180865721672622	2.46700908581651	-1.13554675664078	0.00109921091115111	0.0294093806095329	protein_coding	protein_coding	KNOWN	PUTATIVE	kinesin family member 26A [Source:HGNC Symbol;Acc:HGNC:20226]
ENSG00000073905	VDAC1P1	5.52718761254221	0.180923838686209	2.46654558361965	-2.54936523943254	0.000117555430111742	0.00505493568531264	processed_pseudogene	processed_pseudogene	KNOWN	KNOWN	voltage-dependent anion channel 1 pseudogene 1 [Source:HGNC Symbol;Acc:HGNC:12671]
ENSG00000132185	FCRLA	5.51656757794225	0.181272138131409	2.46377089770712	0.443009395590587	5.13267702234709E-06	0.000363948661641796	protein_coding	protein_coding	KNOWN	KNOWN	Fc receptor-like A [Source:HGNC Symbol;Acc:HGNC:18504]
ENSG00000197472	ZNF695	5.49036809807871	0.182137150394331	2.45690287700284	-1.04567687400426	2.74762870637066E-08	3.63211207875695E-06	protein_coding	protein_coding	KNOWN	KNOWN	zinc finger protein 695 [Source:HGNC Symbol;Acc:HGNC:30954]
ENSG00000184792	OSBP2	5.48595082377719	0.182283806786201	2.45574168988383	1.76051394829583	0.000186767199961808	0.00719265914528542	protein_coding	protein_coding	KNOWN	KNOWN	oxysterol binding protein 2 [Source:HGNC Symbol;Acc:HGNC:8504]
ENSG00000206384	COL6A6	5.48592735004162	0.182284586760416	2.45573551674895	1.40958182074848	0.0014001648237456	0.0353880651616607	protein_coding	protein_coding	KNOWN	PUTATIVE	collagen. type VI. alpha 6 [Source:HGNC Symbol;Acc:HGNC:27023]
ENSG00000187634	SAMD11	5.48464115951359	0.182327333897754	2.45539723333122	4.3553849080267	0.0000103981583204064	0.000675420889435103	protein_coding	protein_coding	KNOWN	KNOWN	sterile alpha motif domain containing 11 [Source:HGNC Symbol;Acc:HGNC:28706]
ENSG00000068615	REEP1	5.44782462937405	0.183559506414379	2.44568026237998	0.235638905706102	0.000526780681066256	0.0166424594727426	protein_coding	protein_coding	KNOWN	KNOWN	receptor accessory protein 1 [Source:HGNC Symbol;Acc:HGNC:25786]
ENSG00000181773	GPR3	5.44520125519588	0.183647941211684	2.44498537208402	-0.718367766608767	8.77126935622481E-06	0.000582294433396338	protein_coding	protein_coding	KNOWN	KNOWN	G protein-coupled receptor 3 [Source:HGNC Symbol;Acc:HGNC:4484]
ENSG00000275713	HIST1H2BH	5.43820540778791	0.183884190650086	2.44313064477943	3.35853760671656	2.61613892070783E-07	0.0000279111925666101	protein_coding	protein_coding	KNOWN	KNOWN	histone cluster 1. H2bh [Source:HGNC Symbol;Acc:HGNC:4755]
ENSG00000278828	HIST1H3H	5.43021868510187	0.184154646063069	2.44101029923757	4.39804148530193	7.61761536878877E-16	2.3547807016165E-13	protein_coding	protein_coding	KNOWN	KNOWN	histone cluster 1. H3h [Source:HGNC Symbol;Acc:HGNC:4775]
ENSG00000250697	CTD-2066L21.3	5.39923326300941	0.185211483054656	2.43275454687002	-1.74198836594052	0.000145338612368797	0.00590752947739631	lincRNA	lincRNA	NOVEL	KNOWN
ENSG00000173705	SUSD5	5.39740949603807	0.185274065407496	2.43226714728683	3.63073444049313	0.0000728168265404681	0.0033738089831152	protein_coding	protein_coding	KNOWN	NOVEL	sushi domain containing 5 [Source:HGNC Symbol;Acc:HGNC:29061]
ENSG00000272163	GS1-72M22.1	5.38974499878681	0.185537534748878	2.43021701737697	-2.07703431499019	0.00124432161224244	0.032253796582837	antisense	antisense	NOVEL	KNOWN
ENSG00000274997	HIST1H2AH	5.37577868646912	0.186019562620204	2.42647374553749	4.67431770619081	7.98050867600889E-21	3.94309084000935E-18	protein_coding	protein_coding	NOVEL	KNOWN	histone cluster 1. H2ah [Source:HGNC Symbol;Acc:HGNC:13671]
ENSG00000222022	AC112721.1	5.36569505682326	0.186369144986791	2.42376506568492	-1.38059328028138	0.00190438138317459	0.044701793378653	lincRNA	lincRNA	NOVEL	KNOWN
ENSG00000198153	ZNF849P	5.35461479242913	0.186754797266443	2.420782792148	-2.78294443626052	0.000215449992909636	0.00814749694015052	unprocessed_pseudogene	unprocessed_pseudogene	KNOWN	KNOWN	zinc finger protein 849. pseudogene [Source:HGNC Symbol;Acc:HGNC:34389]
ENSG00000198826	ARHGAP11A	5.35385080071121	0.186781447078644	2.42057693500535	5.09481894988056	2.1200313736964E-25	1.57769594043266E-22	protein_coding	retained_intron	KNOWN	KNOWN	Rho GTPase activating protein 11A [Source:HGNC Symbol;Acc:HGNC:15783]
ENSG00000275379	HIST1H3I	5.3495143539491	0.186932856673575	2.41940792498081	3.47759408790519	1.95085708942867E-16	6.2219954758556E-14	protein_coding	protein_coding	KNOWN	KNOWN	histone cluster 1. H3i [Source:HGNC Symbol;Acc:HGNC:4771]
ENSG00000041353	RAB27B	5.34391734515337	0.187128642793651	2.41789769369154	1.10347526466492	9.22585479702116E-06	0.000608452189616672	protein_coding	protein_coding	KNOWN	PUTATIVE	RAB27B. member RAS oncogene family [Source:HGNC Symbol;Acc:HGNC:9767]
ENSG00000160949	TONSL	5.33128889719355	0.187571902270464	2.41448436240205	2.33218903334927	1.55132972116529E-12	3.66716095145578E-10	protein_coding	protein_coding	KNOWN	KNOWN	tonsoku-like. DNA repair protein [Source:HGNC Symbol;Acc:HGNC:7801]
ENSG00000275714	HIST1H3A	5.31915431479728	0.187999809897997	2.41119689181081	3.37229573536413	9.26747491291371E-17	3.12086100712584E-14	protein_coding	protein_coding	KNOWN	KNOWN	histone cluster 1. H3a [Source:HGNC Symbol;Acc:HGNC:4766]
ENSG00000140557	ST8SIA2	5.30831651461687	0.188383642393294	2.4082543956618	2.77803250024577	0.000141372479710396	0.00576966262996816	protein_coding	retained_intron	KNOWN	KNOWN	ST8 alpha-N-acetyl-neuraminide alpha-2.8-sialyltransferase 2 [Source:HGNC Symbol;Acc:HGNC:10870]
ENSG00000161800	RACGAP1	5.28285696445266	0.189291515316203	2.4013183488514	5.47327967849387	2.63575062254832E-28	2.94222984771464E-25	protein_coding	protein_coding	KNOWN	KNOWN	Rac GTPase activating protein 1 [Source:HGNC Symbol;Acc:HGNC:9804]
ENSG00000100526	CDKN3	5.2707916412642	0.189724820873426	2.39801966227116	3.16831602603258	9.67771168474189E-15	2.70075362335443E-12	protein_coding	protein_coding	KNOWN	KNOWN	cyclin-dependent kinase inhibitor 3 [Source:HGNC Symbol;Acc:HGNC:1791]
ENSG00000278588	HIST1H2BI	5.23842664960064	0.190897012956407	2.38913356640792	4.20958904102643	8.55157731029348E-14	2.23151744020425E-11	protein_coding	protein_coding	KNOWN	KNOWN	histone cluster 1. H2bi [Source:HGNC Symbol;Acc:HGNC:4756]
ENSG00000163701	IL17RE	5.2243152464236	0.191412645070484	2.38524195483415	1.9819909595406	0.0000568142685552476	0.00273976583539342	protein_coding	retained_intron	KNOWN	KNOWN	interleukin 17 receptor E [Source:HGNC Symbol;Acc:HGNC:18439]
ENSG00000077152	UBE2T	5.21056812193822	0.191917652086664	2.38144068191227	3.21567223798142	1.08488396166262E-16	3.63309557361451E-14	protein_coding	retained_intron	KNOWN	KNOWN	ubiquitin-conjugating enzyme E2T [Source:HGNC Symbol;Acc:HGNC:25009]
ENSG00000058085	LAMC2	5.20547518588972	0.192105420598423	2.38002986708574	4.77440885155194	0.000148112957264008	0.00599603824776167	protein_coding	processed_transcript	KNOWN	KNOWN	laminin. gamma 2 [Source:HGNC Symbol;Acc:HGNC:6493]
ENSG00000138678	AGPAT9	5.20419130201249	0.192152813370503	2.37967399537471	1.66237294783378	3.27028640498054E-07	0.0000342238878829552	protein_coding	protein_coding	KNOWN	KNOWN	1-acylglycerol-3-phosphate O-acyltransferase 9 [Source:HGNC Symbol;Acc:HGNC:28157]
ENSG00000175832	ETV4	5.20158633364076	0.192249044014245	2.37895167068901	1.08024138548499	2.07572297086716E-06	0.00016848480588478	protein_coding	protein_coding	KNOWN	KNOWN	ets variant 4 [Source:HGNC Symbol;Acc:HGNC:3493]
ENSG00000162062	C16orf59	5.18843746630458	0.192736253736183	2.3753001264401	1.29720306071738	3.936507186141E-11	8.21068223783369E-09	protein_coding	retained_intron	KNOWN	KNOWN	chromosome 16 open reading frame 59 [Source:HGNC Symbol;Acc:HGNC:25849]
ENSG00000197467	COL13A1	5.18711312269022	0.192785462037767	2.37493183292954	3.45860163660881	7.09654787444316E-09	1.02583407511645E-06	protein_coding	protein_coding	KNOWN	KNOWN	collagen. type XIII. alpha 1 [Source:HGNC Symbol;Acc:HGNC:2190]
ENSG00000165272	AQP3	5.18031066349929	0.193038615820099	2.37303861900265	1.40840591252196	0.000877787267218797	0.0248403820265544	protein_coding	processed_transcript	KNOWN	KNOWN	aquaporin 3 (Gill blood group) [Source:HGNC Symbol;Acc:HGNC:636]
ENSG00000278637	HIST1H4A	5.1616893216336	0.193735023107418	2.36784330926856	2.95680511220354	1.574620472036E-16	5.10304018461603E-14	protein_coding	protein_coding	KNOWN	KNOWN	histone cluster 1. H4a [Source:HGNC Symbol;Acc:HGNC:4781]
ENSG00000271840	RP1-224A6.9	5.1534371166777	0.194045251229276	2.36553496767384	-1.9780147394792	0.0000484996473245704	0.00240025471352855	lincRNA	lincRNA	NOVEL	KNOWN
ENSG00000272796		5.15119560702064	0.194129688773046	2.36490732474778	-1.42138197573742	0.000421199563162249	0.0140118589778461
ENSG00000137135	ARHGEF39	5.14384943151481	0.194406934595189	2.36284841335285	0.250739034142977	6.25685811049666E-12	1.39687833349122E-09	protein_coding	processed_transcript	KNOWN	KNOWN	Rho guanine nucleotide exchange factor (GEF) 39 [Source:HGNC Symbol;Acc:HGNC:25909]
ENSG00000251144	CTD-2532K18.2	5.13107820524127	0.194890812418046	2.35926201450885	-2.41011428805438	0.00162537197236896	0.0395636431604536	lincRNA	lincRNA	NOVEL	KNOWN
ENSG00000176887	SOX11	5.12526967804699	0.195111684421854	2.35762791738786	1.84855167429344	0.000571756051934974	0.017815978875177	protein_coding	protein_coding	KNOWN	KNOWN	SRY (sex determining region Y)-box 11 [Source:HGNC Symbol;Acc:HGNC:11191]
ENSG00000105486	LIG1	5.1193403550267	0.195337666701159	2.35595792588116	3.80374559326406	3.14517541353715E-20	1.4362729450955E-17	protein_coding	protein_coding	KNOWN	KNOWN	ligase I. DNA. ATP-dependent [Source:HGNC Symbol;Acc:HGNC:6598]
ENSG00000150551	LYPD1	5.10571006532786	0.195859143430579	2.3521116146761	1.74495397009984	0.000763101301055892	0.0223730463649553	protein_coding	nonsense_mediated_decay	KNOWN	KNOWN	LY6/PLAUR domain containing 1 [Source:HGNC Symbol;Acc:HGNC:28431]
ENSG00000155974	GRIP1	5.10017287797776	0.196071785001238	2.35054615021631	-1.24258303085264	0.000321258014577323	0.0112718928176405	protein_coding	protein_coding	KNOWN	KNOWN	glutamate receptor interacting protein 1 [Source:HGNC Symbol;Acc:HGNC:18708]
ENSG00000109674	NEIL3	5.09450340961314	0.196289985420961	2.34894152550698	2.52047257539697	5.29898153813951E-16	1.64648096978099E-13	protein_coding	nonsense_mediated_decay	KNOWN	KNOWN	nei endonuclease VIII-like 3 (E. coli) [Source:HGNC Symbol;Acc:HGNC:24573]
ENSG00000153044	CENPH	5.09281956421374	0.196354885028091	2.34846460425187	2.62179707516423	1.95661339765966E-27	1.87210633329407E-24	protein_coding	retained_intron	KNOWN	KNOWN	centromere protein H [Source:HGNC Symbol;Acc:HGNC:17268]
ENSG00000153898	MCOLN2	5.08547744092527	0.19663837105097	2.34638322527663	-1.1362985634196	0.0000446353930725098	0.00223469838788856	protein_coding	processed_transcript	KNOWN	KNOWN	mucolipin 2 [Source:HGNC Symbol;Acc:HGNC:13357]
ENSG00000234690	AC073283.4	5.0791217853922	0.196884430469072	2.3445790668027	-2.4468068320155	0.00219775260435792	0.0499231587693487	lincRNA	lincRNA	NOVEL	KNOWN
ENSG00000171224	C10orf35	5.07538718896106	0.197029302941654	2.34351788619664	-1.50661056239039	0.000415482154900407	0.0138752625015189	protein_coding	protein_coding	KNOWN	KNOWN	chromosome 10 open reading frame 35 [Source:HGNC Symbol;Acc:HGNC:23519]
ENSG00000114378	HYAL1	5.07369091324483	0.197095175307094	2.34303563380643	0.37474639618854	0.00012914586709545	0.00544010043511295	protein_coding	protein_coding	KNOWN	KNOWN	hyaluronoglucosaminidase 1 [Source:HGNC Symbol;Acc:HGNC:5320]
ENSG00000023892	DEF6	5.06972135822811	0.197249499398425	2.34190645607487	-1.31901953319113	0.0000287255324622564	0.00155574696432377	protein_coding	processed_transcript	KNOWN	KNOWN	differentially expressed in FDCP 6 homolog (mouse) [Source:HGNC Symbol;Acc:HGNC:2760]
ENSG00000092470	WDR76	5.03929384100413	0.1984405020924	2.3332215822453	3.86136992627017	2.99874264832441E-18	1.14405827910346E-15	protein_coding	processed_transcript	KNOWN	KNOWN	WD repeat domain 76 [Source:HGNC Symbol;Acc:HGNC:25773]
ENSG00000251692	PTX4	5.01881439455729	0.199250245453281	2.32734659343692	-3.09654480688168	0.00136933079429032	0.0347544803995899	protein_coding	protein_coding	KNOWN	KNOWN	pentraxin 4. long [Source:HGNC Symbol;Acc:HGNC:14171]
ENSG00000140030	GPR65	5.00715306149398	0.199714286285794	2.32399055721579	-0.0744170840981334	0.0000846557959267081	0.00382531238580662	protein_coding	protein_coding	KNOWN	KNOWN	G protein-coupled receptor 65 [Source:HGNC Symbol;Acc:HGNC:4517]
ENSG00000196878	LAMB3	4.99988028085999	0.200004788880264	2.32189355083188	3.45819632763425	2.86097623557328E-06	0.000221952106182911	protein_coding	protein_coding	KNOWN	KNOWN	laminin. beta 3 [Source:HGNC Symbol;Acc:HGNC:6490]
ENSG00000169436	COL22A1	4.98640538094517	0.200545267302445	2.3180001747078	1.31996095981554	0.00134069496465572	0.034128273553413	protein_coding	protein_coding	KNOWN	KNOWN	collagen. type XXII. alpha 1 [Source:HGNC Symbol;Acc:HGNC:22989]
ENSG00000255062	RP11-712L6.5	4.98482817309886	0.200608720155411	2.31754377581895	-2.63715492093772	0.0000701350836013278	0.00326713501113171	antisense	antisense	NOVEL	KNOWN
ENSG00000168496	FEN1	4.97313519432733	0.201080397158851	2.31415565123608	4.63064275409121	2.62233434277603E-20	1.21593609113997E-17	protein_coding	protein_coding	KNOWN	PUTATIVE	flap structure-specific endonuclease 1 [Source:HGNC Symbol;Acc:HGNC:3650]
ENSG00000138798	EGF	4.956261410755	0.201764983144355	2.30925228232394	-0.0447526089770459	1.12979501787681E-06	0.0000995301485301489	protein_coding	retained_intron	KNOWN	KNOWN	epidermal growth factor [Source:HGNC Symbol;Acc:HGNC:3229]
ENSG00000236453	AC003092.1	4.94396501327777	0.202266803530031	2.30566853382699	-1.52440827093936	0.00126469736747063	0.0326547658070185	lincRNA	lincRNA	NOVEL	KNOWN
ENSG00000138182	KIF20B	4.94172304510004	0.202358568230882	2.30501415824722	4.61681786731352	4.2102825059391E-17	1.5017255572515E-14	protein_coding	processed_transcript	KNOWN	KNOWN	kinesin family member 20B [Source:HGNC Symbol;Acc:HGNC:7212]
ENSG00000110031	LPXN	4.92642477881421	0.202986962127269	2.30054102894683	4.69260471792931	3.95396761000478E-12	8.99400805899918E-10	protein_coding	retained_intron	KNOWN	KNOWN	leupaxin [Source:HGNC Symbol;Acc:HGNC:14061]
ENSG00000131037	EPS8L1	4.90632068271461	0.203818719702339	2.29464153317031	-0.40166676799032	0.000239242079309918	0.00892405525911049	protein_coding	retained_intron	KNOWN	KNOWN	EPS8-like 1 [Source:HGNC Symbol;Acc:HGNC:21295]
ENSG00000064195	DLX3	4.90540962189513	0.203856574084361	2.29437361244906	-0.304857521559685	0.000376571734677966	0.012831751042766	protein_coding	protein_coding	KNOWN	PUTATIVE	distal-less homeobox 3 [Source:HGNC Symbol;Acc:HGNC:2916]
ENSG00000128578	STRIP2	4.89506051365853	0.204287566458011	2.29132669480659	1.52449703539579	3.24495245051587E-10	6.05580460571661E-08	protein_coding	retained_intron	KNOWN	KNOWN	striatin interacting protein 2 [Source:HGNC Symbol;Acc:HGNC:22209]
ENSG00000138675	FGF5	4.89461186681409	0.204306291736857	2.29119446145845	5.53952903435216	1.26374408738469E-09	2.08655568342292E-07	protein_coding	processed_transcript	KNOWN	KNOWN	fibroblast growth factor 5 [Source:HGNC Symbol;Acc:HGNC:3683]
ENSG00000213347	MXD3	4.85639142986147	0.205914209025883	2.27988470890026	2.11599722920326	3.68147404120991E-13	9.09490056270869E-11	protein_coding	protein_coding	KNOWN	NOVEL	MAX dimerization protein 3 [Source:HGNC Symbol;Acc:HGNC:14008]
ENSG00000124635	HIST1H2BJ	4.84941603844308	0.206210395658495	2.27781102994608	4.6745317867042	1.61043039134592E-14	4.37275376396129E-12	protein_coding	protein_coding	KNOWN	KNOWN	histone cluster 1. H2bj [Source:HGNC Symbol;Acc:HGNC:4761]
ENSG00000104738	MCM4	4.84767077547972	0.20628463571787	2.27729172300415	5.91177039266352	1.63217153557166E-21	8.55527547762819E-19	protein_coding	retained_intron	KNOWN	KNOWN	minichromosome maintenance complex component 4 [Source:HGNC Symbol;Acc:HGNC:6947]
ENSG00000144959	NCEH1	4.81300814841653	0.207770269478766	2.26693886578568	5.2077806171138	1.56579268631711E-16	5.10186039667618E-14	protein_coding	protein_coding	KNOWN	KNOWN	neutral cholesterol ester hydrolase 1 [Source:HGNC Symbol;Acc:HGNC:29260]
ENSG00000197943	PLCG2	4.81263530519888	0.207786365802483	2.26682710202381	-0.995752105993669	0.0000392218108178896	0.0020155597052784	protein_coding	protein_coding	KNOWN	KNOWN	phospholipase C. gamma 2 (phosphatidylinositol-specific) [Source:HGNC Symbol;Acc:HGNC:9066]
ENSG00000169684	CHRNA5	4.80993333388155	0.207903089416213	2.26601689824792	-0.363525256100238	0.0000383339484460188	0.00197498468237399	protein_coding	protein_coding	KNOWN	PUTATIVE	cholinergic receptor. nicotinic. alpha 5 (neuronal) [Source:HGNC Symbol;Acc:HGNC:1959]
ENSG00000104889	RNASEH2A	4.79836679348465	0.208404243159949	2.26254344335781	3.4333321693049	2.67960053549115E-21	1.38054393742625E-18	protein_coding	retained_intron	KNOWN	KNOWN	ribonuclease H2. subunit A [Source:HGNC Symbol;Acc:HGNC:18518]
ENSG00000175592	FOSL1	4.79384552240792	0.208600797694813	2.26118342011621	4.81016714847734	8.44717387065685E-17	2.87676380649336E-14	protein_coding	protein_coding	KNOWN	PUTATIVE	FOS-like antigen 1 [Source:HGNC Symbol;Acc:HGNC:13718]
ENSG00000175294	CATSPER1	4.78908708980618	0.208808063258769	2.25975067129934	-1.46765855366307	0.0000670566122234075	0.00314560741495314	protein_coding	retained_intron	KNOWN	KNOWN	cation channel. sperm associated 1 [Source:HGNC Symbol;Acc:HGNC:17116]
ENSG00000144191	CNGA3	4.78435200962307	0.209014720904448	2.25832354000733	-0.091276817895315	0.00145405425494976	0.0364596241406474	protein_coding	protein_coding	KNOWN	KNOWN	cyclic nucleotide gated channel alpha 3 [Source:HGNC Symbol;Acc:HGNC:2150]
ENSG00000203760	CENPW	4.77536486808834	0.209408082444665	2.25561096838843	2.755122845011	1.57594614000218E-18	6.16860112812931E-16	protein_coding	protein_coding	KNOWN	KNOWN	centromere protein W [Source:HGNC Symbol;Acc:HGNC:21488]
ENSG00000198208	RPS6KL1	4.77309468391463	0.209507681330942	2.2549249554262	-1.10908736586633	2.87527094769065E-06	0.000222774366909826	protein_coding	protein_coding	KNOWN	KNOWN	ribosomal protein S6 kinase-like 1 [Source:HGNC Symbol;Acc:HGNC:20222]
ENSG00000099958	DERL3	4.75989003329556	0.210088887139193	2.2509282436484	-1.85312525485813	0.0000367313560606832	0.00191202885317955	protein_coding	retained_intron	KNOWN	KNOWN	derlin 3 [Source:HGNC Symbol;Acc:HGNC:14236]
ENSG00000127951	FGL2	4.74223302083735	0.21087112244506	2.24556655479522	2.2046112411757	0.0011510803006114	0.0303392957763683	protein_coding	protein_coding	KNOWN	KNOWN	fibrinogen-like 2 [Source:HGNC Symbol;Acc:HGNC:3696]
ENSG00000266467	RN7SL220P	4.73194155122441	0.211329744709388	2.24243225366936	-2.84896028809593	0.00186550293401994	0.0439603797340845	misc_RNA	misc_RNA	KNOWN	KNOWN	RNA. 7SL. cytoplasmic 220. pseudogene [Source:HGNC Symbol;Acc:HGNC:46236]
ENSG00000265112	MIR3153	4.73137413492139	0.211355088708624	2.24225924693164	-2.86846929928331	0.00102408372941593	0.027919829545664	miRNA	miRNA	KNOWN	KNOWN	microRNA 3153 [Source:HGNC Symbol;Acc:HGNC:38289]
ENSG00000154127	UBASH3B	4.71209089234567	0.21222001503078	2.23636736783383	5.34661477132498	3.8214606479343E-10	7.00163606069398E-08	protein_coding	retained_intron	KNOWN	KNOWN	ubiquitin associated and SH3 domain containing B [Source:HGNC Symbol;Acc:HGNC:29884]
ENSG00000279476	RP11-391L3.3	4.70839567235399	0.212386568501802	2.23523556306053	-1.91131175222266	0.0000871070118287816	0.0039243075979276	TEC	TEC	KNOWN	KNOWN
ENSG00000197506	SLC28A3	4.70234048994793	0.212660057717571	2.23337900631857	-0.235788729031975	0.0000143598298239182	0.00088056580056558	protein_coding	processed_transcript	KNOWN	KNOWN	solute carrier family 28 (concentrative nucleoside transporter). member 3 [Source:HGNC Symbol;Acc:HGNC:16484]
ENSG00000133216	EPHB2	4.70041217143219	0.212747300349047	2.23278726989858	3.78686121509291	3.96599791537645E-10	7.24443601033264E-08	protein_coding	protein_coding	KNOWN	KNOWN	EPH receptor B2 [Source:HGNC Symbol;Acc:HGNC:3393]
ENSG00000256802	RP11-680F8.1	4.69857343983719	0.212830556509222	2.23222279856153	-2.12703683647145	0.00014567048465346	0.00591665496669615	antisense	antisense	NOVEL	KNOWN
ENSG00000126215	XRCC3	4.6664632448779	0.214295055489324	2.22232953233593	2.15186663598461	2.22224253223585E-14	6.00693083410962E-12	protein_coding	protein_coding	KNOWN	KNOWN	X-ray repair complementing defective repair in Chinese hamster cells 3 [Source:HGNC Symbol;Acc:HGNC:12830]
ENSG00000149548	CCDC15	4.61392818666709	0.216735059485692	2.20599554941632	1.8549347368614	6.32447972829827E-14	1.67207593658812E-11	protein_coding	retained_intron	KNOWN	KNOWN	coiled-coil domain containing 15 [Source:HGNC Symbol;Acc:HGNC:25798]
ENSG00000152977	ZIC1	4.61381575127291	0.216740341164276	2.20596039239707	3.62965659588543	0.000128561241695678	0.00542892145637305	protein_coding	processed_transcript	KNOWN	PUTATIVE	Zic family member 1 [Source:HGNC Symbol;Acc:HGNC:12872]
ENSG00000131470	PSMC3IP	4.60460141665765	0.217174063401534	2.20307627920506	2.5850028195625	3.22004054449356E-15	9.46833287714768E-13	protein_coding	retained_intron	KNOWN	KNOWN	PSMC3 interacting protein [Source:HGNC Symbol;Acc:HGNC:17928]
ENSG00000120756	PLS1	4.59014798904676	0.217857899655142	2.19854066771797	0.070803021863179	6.66599259156821E-06	0.000459222134202446	protein_coding	retained_intron	KNOWN	KNOWN	plastin 1 [Source:HGNC Symbol;Acc:HGNC:9090]
ENSG00000054356	PTPRN	4.58350813467536	0.218173497377425	2.19645223394251	4.49461145812726	0.000266853440202969	0.00980235132358001	protein_coding	retained_intron	KNOWN	KNOWN	protein tyrosine phosphatase. receptor type. N [Source:HGNC Symbol;Acc:HGNC:9676]
ENSG00000171488	LRRC8C	4.58213433583681	0.218238909361302	2.19601975519532	3.56793072498716	1.87200496389724E-12	4.35685664937304E-10	protein_coding	processed_transcript	KNOWN	KNOWN	leucine rich repeat containing 8 family. member C [Source:HGNC Symbol;Acc:HGNC:25075]
ENSG00000138395	CDK15	4.57443959059157	0.218606012866962	2.19359501128814	2.9936632141241	1.77775326802984E-07	0.0000196626035309305	protein_coding	retained_intron	KNOWN	KNOWN	cyclin-dependent kinase 15 [Source:HGNC Symbol;Acc:HGNC:14434]
ENSG00000203711	C6orf99	4.57402266057925	0.218625939180057	2.19346351315324	-2.36699705091349	0.00160951597276852	0.0392952666352831	lincRNA	lincRNA	KNOWN	KNOWN	chromosome 6 open reading frame 99 [Source:HGNC Symbol;Acc:HGNC:21179]
ENSG00000125319	C17orf53	4.57254750801611	0.218696470238287	2.19299815941591	1.39471523680739	9.82904564168636E-15	2.73034581675213E-12	protein_coding	retained_intron	KNOWN	KNOWN	chromosome 17 open reading frame 53 [Source:HGNC Symbol;Acc:HGNC:28460]
ENSG00000127824	TUBA4A	4.56300516889307	0.21915381705399	2.1899842880444	3.62731694703833	3.71964016336081E-09	5.60540473518065E-07	protein_coding	protein_coding	KNOWN	PUTATIVE	tubulin. alpha 4a [Source:HGNC Symbol;Acc:HGNC:12407]
ENSG00000176890	TYMS	4.55837740723309	0.219376306668516	2.18852037633706	3.80476319804406	7.05958154692766E-17	2.44565813831754E-14	protein_coding	processed_transcript	KNOWN	KNOWN	thymidylate synthetase [Source:HGNC Symbol;Acc:HGNC:12441]
ENSG00000227619	RP11-492E3.2	4.55131963646657	0.219716495406671	2.1862849094773	-0.879965934295992	0.00109612245048999	0.0293528055055913	antisense	antisense	NOVEL	KNOWN
ENSG00000198576	ARC	4.54577740091994	0.219984374905297	2.18452703953374	0.297275213966625	0.000464067452792536	0.0151371872223384	protein_coding	processed_transcript	KNOWN	KNOWN	activity-regulated cytoskeleton-associated protein [Source:HGNC Symbol;Acc:HGNC:648]
ENSG00000105699	LSR	4.53335783075065	0.220587043276576	2.18058004171689	1.07585195788393	1.69840796808797E-07	0.0000188542051396638	protein_coding	protein_coding	KNOWN	KNOWN	lipolysis stimulated lipoprotein receptor [Source:HGNC Symbol;Acc:HGNC:29572]
ENSG00000204410	MSH5	4.5188378828517	0.221295834443375	2.175951800027	-0.785880967274323	0.0000322129051515666	0.00171685385466957	protein_coding	retained_intron	KNOWN	KNOWN	mutS homolog 5 [Source:HGNC Symbol;Acc:HGNC:7328]
ENSG00000128917	DLL4	4.5177638736953	0.221348443158463	2.17560886852845	-2.62499743958383	0.0015874745608722	0.0388989345751283	protein_coding	retained_intron	KNOWN	KNOWN	delta-like 4 (Drosophila) [Source:HGNC Symbol;Acc:HGNC:2910]
ENSG00000196611	MMP1	4.50620728107239	0.221916112070641	2.17191367764286	7.55676256001141	0.00037827603087762	0.0128680027456389	protein_coding	protein_coding	KNOWN	KNOWN	matrix metallopeptidase 1 [Source:HGNC Symbol;Acc:HGNC:7155]
ENSG00000112029	FBXO5	4.50589971506331	0.221931259734206	2.17181520478709	3.74039081396183	6.43474162687075E-20	2.79050209011613E-17	protein_coding	protein_coding	KNOWN	KNOWN	F-box protein 5 [Source:HGNC Symbol;Acc:HGNC:13584]
ENSG00000276216	CH17-373J23.1	4.50555919337124	0.221948032881521	2.17170617272875	-1.03427945196192	9.16872571634345E-07	0.0000829852278461662	lincRNA	lincRNA	NOVEL	KNOWN
ENSG00000231066	NPM1P9	4.50417461789346	0.222016259322488	2.17126275892029	-2.19854959201917	0.000666598293894918	0.0200909392788459	processed_pseudogene	processed_pseudogene	KNOWN	KNOWN	nucleophosmin 1 (nucleolar phosphoprotein B23. numatrin) pseudogene 9 [Source:HGNC Symbol;Acc:HGNC:7929]
ENSG00000113070	HBEGF	4.47362949031508	0.223532145915278	2.16144577615125	3.60082048466165	3.51914460218166E-06	0.000264172499968753	protein_coding	retained_intron	KNOWN	KNOWN	heparin-binding EGF-like growth factor [Source:HGNC Symbol;Acc:HGNC:3059]
ENSG00000117632	STMN1	4.46481188378868	0.223973602030336	2.15859939146241	6.34236589368389	8.35092817825385E-18	3.10731851640101E-15	protein_coding	protein_coding	KNOWN	KNOWN	stathmin 1 [Source:HGNC Symbol;Acc:HGNC:6510]
ENSG00000101945	SUV39H1	4.46424451474653	0.224002067247156	2.15841604834797	2.30132701772197	1.53764190011678E-16	5.03736500527931E-14	protein_coding	protein_coding	KNOWN	KNOWN	suppressor of variegation 3-9 homolog 1 (Drosophila) [Source:HGNC Symbol;Acc:HGNC:11479]
ENSG00000012048	BRCA1	4.46416394640532	0.224006109991823	2.15839001111036	4.27402658946339	6.91371445210504E-15	1.96581034650207E-12	protein_coding	protein_coding	KNOWN	KNOWN	breast cancer 1. early onset [Source:HGNC Symbol;Acc:HGNC:1100]
ENSG00000181885	CLDN7	4.46325672113456	0.2240516426637	2.15809679105221	0.0972889074491194	0.000655088578360265	0.0198557181093787	protein_coding	protein_coding	KNOWN	KNOWN	claudin 7 [Source:HGNC Symbol;Acc:HGNC:2049]
ENSG00000120217	CD274	4.45079403650447	0.224679010486266	2.15406274064893	2.25857125957274	9.38732290104143E-07	0.0000845827260316706	protein_coding	protein_coding	KNOWN	KNOWN	CD274 molecule [Source:HGNC Symbol;Acc:HGNC:17635]
ENSG00000233384	RP11-100E13.1	4.44726340382499	0.224857380639951	2.15291785558623	-1.56625990031349	0.00108708998279102	0.0292277863838805	antisense	antisense	NOVEL	KNOWN
ENSG00000146197	SCUBE3	4.43379870883987	0.225540234383274	2.14854327441126	7.99669133810695	0.000944469683439336	0.0261875290009383	protein_coding	protein_coding	NOVEL	KNOWN	signal peptide. CUB domain. EGF-like 3 [Source:HGNC Symbol;Acc:HGNC:13655]
ENSG00000155066	PROM2	4.42700939924836	0.225886125330971	2.14633243651113	0.175550907990942	0.000121833689915127	0.00521365428536908	protein_coding	protein_coding	KNOWN	KNOWN	prominin 2 [Source:HGNC Symbol;Acc:HGNC:20685]
ENSG00000129194	SOX15	4.42162997008857	0.226160942178517	2.1445782963764	-0.397829324208977	0.00117663066063151	0.0308374433009596	protein_coding	protein_coding	KNOWN	PUTATIVE	SRY (sex determining region Y)-box 15 [Source:HGNC Symbol;Acc:HGNC:11196]
ENSG00000104783	KCNN4	4.40225399893437	0.227156361319012	2.13824238749012	1.42321159090247	2.67045640830165E-06	0.000208783971252938	protein_coding	protein_coding	KNOWN	KNOWN	potassium channel. calcium activated intermediate/small conductance subfamily N alpha. member 4 [Source:HGNC Symbol;Acc:HGNC:6293]
ENSG00000134222	PSRC1	4.39288841174591	0.227640656049025	2.13516985252298	2.97155260241776	7.90272344289401E-17	2.70663787735345E-14	protein_coding	protein_coding	KNOWN	KNOWN	proline/serine-rich coiled-coil 1 [Source:HGNC Symbol;Acc:HGNC:24472]
ENSG00000185306	C12orf56	4.38878245082266	0.227853627106204	2.13382075848691	-1.35263245336821	0.0000750130397440257	0.00346491266109588	protein_coding	protein_coding	KNOWN	NOVEL	chromosome 12 open reading frame 56 [Source:HGNC Symbol;Acc:HGNC:26967]
ENSG00000257167	TMPO-AS1	4.36206378490577	0.229249284125634	2.12501086614887	1.02661575629782	1.97668713216416E-10	3.75876099809854E-08	antisense	antisense	NOVEL	KNOWN	TMPO antisense RNA 1 [Source:HGNC Symbol;Acc:HGNC:44158]
ENSG00000259091	LINC00517	4.35423930491303	0.229661240454025	2.12242069887292	-0.0911221378528817	0.0000937903737985267	0.00416011033274569	antisense	antisense	NOVEL	KNOWN	long intergenic non-protein coding RNA 517 [Source:HGNC Symbol;Acc:HGNC:19831]
ENSG00000188610	FAM72B	4.31794168144076	0.231591826332016	2.11034375830614	-0.362527501825794	3.14013165283294E-10	5.87838496587318E-08	protein_coding	processed_transcript	KNOWN	KNOWN	family with sequence similarity 72. member B [Source:HGNC Symbol;Acc:HGNC:24805]
ENSG00000059377	TBXAS1	4.31762642166287	0.231608736453596	2.11023842100512	-1.3152967995069	4.53262911833574E-06	0.000328357360640344	protein_coding	protein_coding	KNOWN	KNOWN	thromboxane A synthase 1 (platelet) [Source:HGNC Symbol;Acc:HGNC:11609]
ENSG00000261061	RP11-303E16.2	4.31344528902347	0.231833240714731	2.10884065720517	1.71543625639966	4.556165502237E-20	2.03437852080996E-17	sense_intronic	sense_intronic	NOVEL	KNOWN
ENSG00000249992	TMEM158	4.30713346026223	0.232172977509528	2.10672802742825	3.89406079163373	9.47741095423583E-07	0.0000852669932702062	protein_coding	protein_coding	KNOWN	KNOWN	transmembrane protein 158 (gene/pseudogene) [Source:HGNC Symbol;Acc:HGNC:30293]
ENSG00000160886	LY6K	4.30604711745797	0.232231550822031	2.10636410579197	3.04178523390241	0.000599412181497595	0.018529213788971	protein_coding	processed_transcript	KNOWN	PUTATIVE	lymphocyte antigen 6 complex. locus K [Source:HGNC Symbol;Acc:HGNC:24225]
ENSG00000106462	EZH2	4.30178529831574	0.232461624802969	2.10493552178915	3.38256244917947	8.58819384966935E-17	2.90835807339449E-14	protein_coding	nonsense_mediated_decay	KNOWN	KNOWN	enhancer of zeste 2 polycomb repressive complex 2 subunit [Source:HGNC Symbol;Acc:HGNC:3527]
ENSG00000139618	BRCA2	4.27511155239246	0.233912024924911	2.09596206537484	3.97011914703106	2.28274685086202E-17	8.39034740384829E-15	protein_coding	protein_coding	KNOWN	KNOWN	breast cancer 2. early onset [Source:HGNC Symbol;Acc:HGNC:1101]
ENSG00000081059	TCF7	4.27277810137864	0.234039769038636	2.09517439533562	2.1474686764658	2.35627741452313E-08	3.16334178775145E-06	protein_coding	protein_coding	KNOWN	PUTATIVE	transcription factor 7 (T-cell specific. HMG-box) [Source:HGNC Symbol;Acc:HGNC:11639]
ENSG00000106537	TSPAN13	4.27223115350506	0.234069731732463	2.09498970765129	3.78883567201287	6.35913537501951E-07	0.0000608448129001272	protein_coding	processed_transcript	KNOWN	KNOWN	tetraspanin 13 [Source:HGNC Symbol;Acc:HGNC:21643]
ENSG00000162174	ASRGL1	4.2637089189628	0.234537586642585	2.09210894947066	-1.66437280810046	0.0000212867038327292	0.00121740153731791	protein_coding	protein_coding	KNOWN	KNOWN	asparaginase like 1 [Source:HGNC Symbol;Acc:HGNC:16448]
ENSG00000134516	DOCK2	4.24333347394454	0.235663778522317	2.08519806121202	2.59340405627037	5.10741450617397E-11	1.04717632318932E-08	protein_coding	protein_coding	KNOWN	KNOWN	dedicator of cytokinesis 2 [Source:HGNC Symbol;Acc:HGNC:2988]
ENSG00000178401	DNAJC22	4.24222267526314	0.235725485564703	2.08482035025706	-0.260569991446977	0.0000232601575427847	0.00131652491692161	protein_coding	processed_transcript	KNOWN	KNOWN	DnaJ (Hsp40) homolog. subfamily C. member 22 [Source:HGNC Symbol;Acc:HGNC:25802]
ENSG00000251468	RP11-369K16.1	4.24152939226498	0.235764015174253	2.08458455931512	-2.47246593798249	0.000916617577092611	0.0257131364913996	unprocessed_pseudogene	unprocessed_pseudogene	KNOWN	KNOWN
ENSG00000273143	RP11-525A16.4	4.23983363219812	0.235858311138863	2.08400765565835	-2.4259859995418	0.000148827894809103	0.00602093736322008	lincRNA	lincRNA	NOVEL	KNOWN
ENSG00000178726	THBD	4.23960674518585	0.235870933344353	2.0839304503823	2.84358620955073	0.0012169043335347	0.0316862964670142	protein_coding	protein_coding	KNOWN	KNOWN	thrombomodulin [Source:HGNC Symbol;Acc:HGNC:11784]
ENSG00000133055	MYBPH	4.23699284863296	0.236016447448724	2.08304069366511	-1.65602236541836	0.000232538111254889	0.00869551166770067	protein_coding	protein_coding	KNOWN	KNOWN	myosin binding protein H [Source:HGNC Symbol;Acc:HGNC:7552]
ENSG00000139354	GAS2L3	4.19862342058401	0.238173301062781	2.06991639697995	3.73534211795071	8.8059737932952E-10	1.5079979951308E-07	protein_coding	protein_coding	KNOWN	KNOWN	growth arrest-specific 2 like 3 [Source:HGNC Symbol;Acc:HGNC:27475]
ENSG00000187583	PLEKHN1	4.18705512545654	0.238831343279954	2.06593591227436	-0.959402961624226	1.32163572862408E-07	0.0000150884242586612	protein_coding	protein_coding	KNOWN	PUTATIVE	pleckstrin homology domain containing. family N member 1 [Source:HGNC Symbol;Acc:HGNC:25284]
ENSG00000255243	CTD-2507G9.1	4.18650213321175	0.238862890351099	2.06574536024355	-2.56651488869285	0.00120244698199586	0.0314048100640072	lincRNA	lincRNA	NOVEL	KNOWN
ENSG00000166451	CENPN	4.18415690110361	0.238996773695614	2.06493695201504	3.97890802091362	5.31374294947599E-23	3.33653240886941E-20	protein_coding	protein_coding	KNOWN	PUTATIVE	centromere protein N [Source:HGNC Symbol;Acc:HGNC:30873]
ENSG00000114115	RBP1	4.16896679393325	0.239867585766146	2.05968988104085	1.39085788551552	0.00189445741897076	0.0445208572156486	protein_coding	protein_coding	KNOWN	KNOWN	retinol binding protein 1. cellular [Source:HGNC Symbol;Acc:HGNC:9919]
ENSG00000165731	RET	4.16641229227974	0.240014652859242	2.05880561004496	-0.931940617743315	0.00088592688015419	0.0250130147113885	protein_coding	protein_coding	KNOWN	KNOWN	ret proto-oncogene [Source:HGNC Symbol;Acc:HGNC:9967]
ENSG00000166510	CCDC68	4.15826928613383	0.240484665900451	2.05598318897795	-0.427145746034429	0.00139449320640405	0.0352595033510191	protein_coding	protein_coding	KNOWN	KNOWN	coiled-coil domain containing 68 [Source:HGNC Symbol;Acc:HGNC:24350]
ENSG00000261253	AC137932.6	4.15766436643645	0.240519655235447	2.0557732992204	-1.94432429199743	0.00181385832295625	0.0431149253134838	antisense	antisense	NOVEL	KNOWN
ENSG00000197594	ENPP1	4.13695339770898	0.241723776862895	2.04856870587548	6.85766648281929	2.20690008995128E-06	0.000176901237396507	protein_coding	retained_intron	KNOWN	KNOWN	ectonucleotide pyrophosphatase/phosphodiesterase 1 [Source:HGNC Symbol;Acc:HGNC:3356]
ENSG00000251257	CTD-2263F21.1	4.11995615003981	0.242721029929005	2.04262898244326	-1.60084244604025	0.00153728436367201	0.0379622958450574	antisense	antisense	NOVEL	KNOWN
ENSG00000121743	GJA3	4.11052695277648	0.243277811212148	2.039323353378	-0.00539655713428986	0.00112645581505567	0.0299521967691842	protein_coding	protein_coding	KNOWN	KNOWN	gap junction protein. alpha 3. 46kDa [Source:HGNC Symbol;Acc:HGNC:4277]
ENSG00000181938	GINS3	4.09893982213476	0.24396552362147	2.03525080945426	2.27733590017131	1.9390062310271E-13	4.93170281013006E-11	protein_coding	retained_intron	KNOWN	KNOWN	GINS complex subunit 3 (Psf3 homolog) [Source:HGNC Symbol;Acc:HGNC:25851]
ENSG00000260641	RP11-1299A16.3	4.09167013882932	0.24439897794061	2.03268984296761	-0.511574166983124	0.0000542684116492622	0.00263385312866818	antisense	antisense	NOVEL	KNOWN
ENSG00000029153	ARNTL2	4.08301947332587	0.244916784387863	2.02963644828892	5.21087663502014	2.86420737311165E-12	6.61500215493476E-10	protein_coding	protein_coding	KNOWN	KNOWN	aryl hydrocarbon receptor nuclear translocator-like 2 [Source:HGNC Symbol;Acc:HGNC:18984]
ENSG00000053747	LAMA3	4.07230426841666	0.245561218928468	2.02584535859838	3.91925485566711	0.000314573558344332	0.0111019786436991	protein_coding	protein_coding	KNOWN	PUTATIVE	laminin. alpha 3 [Source:HGNC Symbol;Acc:HGNC:6483]
ENSG00000263513	FAM72C	4.07127943708195	0.245623032133785	2.02548224595765	-1.80022742267105	0.0000180332250282588	0.00106780429418311	protein_coding	protein_coding	KNOWN	NOVEL	family with sequence similarity 72. member C [Source:HGNC Symbol;Acc:HGNC:30602]
ENSG00000274290	HIST1H2BE	4.06957733082795	0.245725764301068	2.02487896294764	3.60089524994934	4.7546331037413E-10	8.40482489326751E-08	protein_coding	protein_coding	KNOWN	KNOWN	histone cluster 1. H2be [Source:HGNC Symbol;Acc:HGNC:4753]
ENSG00000127589	TUBBP1	4.06732143752137	0.245862053285221	2.02407901046889	-1.42265722337002	0.0000147527365806995	0.000900993118893605	transcribed_processed_pseudogene	transcribed_processed_pseudogene	KNOWN	KNOWN	tubulin. beta pseudogene 1 [Source:HGNC Symbol;Acc:HGNC:12414]
ENSG00000148798	INA	4.06258547375149	0.246148667261534	2.02239816656943	2.02562693193465	0.000197305469175339	0.00753699390140702	protein_coding	protein_coding	KNOWN	KNOWN	internexin neuronal intermediate filament protein. alpha [Source:HGNC Symbol;Acc:HGNC:6057]
ENSG00000144395	CCDC150	4.06152914646345	0.24621268589707	2.02202299752767	0.905096772028437	1.14410589545351E-11	2.49875214753776E-09	protein_coding	processed_transcript	KNOWN	PUTATIVE	coiled-coil domain containing 150 [Source:HGNC Symbol;Acc:HGNC:26834]
ENSG00000125885	MCM8	4.05120739238856	0.246839991919152	2.01835194242051	3.97550446659936	2.5997082324273E-15	7.71959667696973E-13	protein_coding	protein_coding	KNOWN	KNOWN	minichromosome maintenance complex component 8 [Source:HGNC Symbol;Acc:HGNC:16147]
ENSG00000171872	KLF17	4.04638179124569	0.24713436635255	2.01663244998779	-1.56226196094293	0.00106110267759882	0.0287212430637535	protein_coding	processed_transcript	KNOWN	KNOWN	Kruppel-like factor 17 [Source:HGNC Symbol;Acc:HGNC:18830]
ENSG00000159259	CHAF1B	4.04632771145926	0.247137669341014	2.01661316827758	2.86698705867852	3.27034621483951E-13	8.11247734503337E-11	protein_coding	processed_transcript	KNOWN	KNOWN	chromatin assembly factor 1. subunit B (p60) [Source:HGNC Symbol;Acc:HGNC:1911]
ENSG00000215784	FAM72D	4.03006147196309	0.24813517286447	2.0108018448624	-1.5481000144038	3.78454607568277E-06	0.000281293036863233	protein_coding	protein_coding	KNOWN	KNOWN	family with sequence similarity 72. member D [Source:HGNC Symbol;Acc:HGNC:33593]
ENSG00000115687	PASK	4.02916061078754	0.248190652247178	2.01047931548114	1.40920672735086	1.7877583752779E-09	2.82845897909125E-07	protein_coding	protein_coding	KNOWN	KNOWN	PAS domain containing serine/threonine kinase [Source:HGNC Symbol;Acc:HGNC:17270]
ENSG00000198879	SFMBT2	4.02070008462824	0.24871290545225	2.00744672545517	-0.0901029929654799	0.000586992914004304	0.0181811682457995	protein_coding	protein_coding	KNOWN	KNOWN	Scm-like with four mbt domains 2 [Source:HGNC Symbol;Acc:HGNC:20256]
ENSG00000163376	KBTBD8	4.02045240391661	0.248728227456649	2.00735785069871	1.2280394680311	0.000051661578140951	0.00252973864237074	protein_coding	protein_coding	KNOWN	PUTATIVE	kelch repeat and BTB (POZ) domain containing 8 [Source:HGNC Symbol;Acc:HGNC:30691]
ENSG00000136108	CKAP2	3.99229970631092	0.250482196619464	1.99722002943727	5.26619531364408	1.21468586344897E-22	7.24950981810301E-20	protein_coding	retained_intron	KNOWN	KNOWN	cytoskeleton associated protein 2 [Source:HGNC Symbol;Acc:HGNC:1990]
ENSG00000169429	CXCL8	3.99176504366454	0.250515746558563	1.99702680576642	2.22492732115292	0.000287488011231316	0.0103831574769398	protein_coding	retained_intron	KNOWN	KNOWN	chemokine (C-X-C motif) ligand 8 [Source:HGNC Symbol;Acc:HGNC:6025]
ENSG00000173898	SPTBN2	3.97462152889372	0.25159628224485	1.99081749074069	0.904745993799651	0.000442858482500583	0.0145477201453148	protein_coding	protein_coding	KNOWN	KNOWN	spectrin. beta. non-erythrocytic 2 [Source:HGNC Symbol;Acc:HGNC:11276]
ENSG00000213526	SETP8	3.96996952238438	0.251891102529018	1.98912793178292	-2.6962864172622	0.00169189364047354	0.040876014731104	processed_pseudogene	processed_pseudogene	KNOWN	KNOWN	SET pseudogene 8 [Source:HGNC Symbol;Acc:HGNC:42927]
ENSG00000234883	MIR155HG	3.96752220792849	0.252046478278471	1.9882382984678	-0.76569049620372	5.18410832587932E-07	0.0000510609257803398	lincRNA	lincRNA	KNOWN	KNOWN	MIR155 host gene [Source:HGNC Symbol;Acc:HGNC:35460]
ENSG00000105825	TFPI2	3.94062813163814	0.253766650035129	1.97842561195874	4.85551415681323	4.62871568633072E-06	0.0003337492259047	protein_coding	retained_intron	KNOWN	KNOWN	tissue factor pathway inhibitor 2 [Source:HGNC Symbol;Acc:HGNC:11761]
ENSG00000204187	LINC00619	3.92608796154053	0.254706468575304	1.97309249584451	-0.955919605677276	0.000606447623010188	0.0186874240269674	lincRNA	lincRNA	KNOWN	KNOWN	long intergenic non-protein coding RNA 619 [Source:HGNC Symbol;Acc:HGNC:31657]
ENSG00000079616	KIF22	3.92566413101018	0.254733967712789	1.97293674507763	4.26255025879838	1.28625754957501E-19	5.4423611259979E-17	protein_coding	nonsense_mediated_decay	KNOWN	KNOWN	kinesin family member 22 [Source:HGNC Symbol;Acc:HGNC:6391]
ENSG00000267458	CTC-425F1.4	3.91489366823838	0.255434779266937	1.96897312325362	-2.80391853120213	0.00180013093152452	0.042838567872628	antisense	antisense	NOVEL	KNOWN
ENSG00000226380	AC058791.1	3.89979704800275	0.256423600431243	1.96339904565215	3.16465042753529	8.37541022550863E-09	1.20205084043675E-06	lincRNA	lincRNA	NOVEL	KNOWN
ENSG00000276180	HIST1H4I	3.89790698187105	0.25654793832971	1.96269966309592	2.11999636506534	0.0000100430420929923	0.00065731219796252	protein_coding	protein_coding	KNOWN	KNOWN	histone cluster 1. H4i [Source:HGNC Symbol;Acc:HGNC:4793]
ENSG00000137877	SPTBN5	3.89444201564694	0.256776194377073	1.96141663793382	0.368030107827204	0.0000300021416140736	0.00161617434705518	protein_coding	retained_intron	KNOWN	KNOWN	spectrin. beta. non-erythrocytic 5 [Source:HGNC Symbol;Acc:HGNC:15680]
ENSG00000186281	GPAT2	3.89414851356176	0.25679554760621	1.96130790606471	1.9613974773211	0.000496335500981966	0.0159142177287644	protein_coding	processed_transcript	KNOWN	PUTATIVE	glycerol-3-phosphate acyltransferase 2. mitochondrial [Source:HGNC Symbol;Acc:HGNC:27168]
ENSG00000143786	CNIH3	3.8845865957955	0.257427650366285	1.95776107278217	3.60786946659597	0.0000123418405699617	0.000779009222740019	protein_coding	protein_coding	KNOWN	KNOWN	cornichon family AMPA receptor auxiliary protein 3 [Source:HGNC Symbol;Acc:HGNC:26802]
ENSG00000180458	CTD-3064H18.4	3.88399547270222	0.257466829461639	1.9575415191109	-1.22792026064371	0.00093945886742624	0.0260845882402516	antisense	antisense	NOVEL	KNOWN
ENSG00000123975	CKS2	3.88140700781025	0.257638531075916	1.956579723348	4.01613278361471	8.86332789384646E-16	2.72588031690393E-13	protein_coding	protein_coding	KNOWN	KNOWN	CDC28 protein kinase regulatory subunit 2 [Source:HGNC Symbol;Acc:HGNC:2000]
ENSG00000188375	H3F3C	3.87950266346289	0.257764998956693	1.95587171660199	-2.51871153395321	0.000397619481244728	0.0133974872610123	protein_coding	protein_coding	KNOWN	KNOWN	H3 histone. family 3C [Source:HGNC Symbol;Acc:HGNC:33164]
ENSG00000145861	C1QTNF2	3.87663165103655	0.25795589832029	1.95480365991008	0.89405648540653	0.000282257851755035	0.0102310409175837	protein_coding	protein_coding	KNOWN	KNOWN	C1q and tumor necrosis factor related protein 2 [Source:HGNC Symbol;Acc:HGNC:14325]
ENSG00000102385	DRP2	3.87653394308474	0.257962400092969	1.95476729727192	0.469949093750153	0.000451395500912184	0.0147959050568165	protein_coding	protein_coding	KNOWN	KNOWN	dystrophin related protein 2 [Source:HGNC Symbol;Acc:HGNC:3032]
ENSG00000132932	ATP8A2	3.86781926738344	0.258543621319849	1.95152038319598	-1.37339819696846	0.002045560288797	0.04719261132252	protein_coding	protein_coding	KNOWN	KNOWN	ATPase. aminophospholipid transporter. class I. type 8A. member 2 [Source:HGNC Symbol;Acc:HGNC:13533]
ENSG00000164171	ITGA2	3.8457164922034	0.260029568489343	1.94325241052799	5.16391521409297	8.71571556871147E-09	1.24496355157905E-06	protein_coding	nonsense_mediated_decay	KNOWN	KNOWN	integrin. alpha 2 (CD49B. alpha 2 subunit of VLA-2 receptor) [Source:HGNC Symbol;Acc:HGNC:6137]
ENSG00000275538	RNVU1-19	3.83567022864742	0.260710629535175	1.93947869013026	-0.000483149898003045	0.0000788201160682907	0.00359666750679826	snRNA	snRNA	KNOWN	KNOWN	RNA. variant U1 small nuclear 19 [Source:HGNC Symbol;Acc:HGNC:48324]
ENSG00000117245	KIF17	3.8307949201751	0.261042426138096	1.93764379382084	-0.145080561498821	0.00004471528280692	0.00223684027578285	protein_coding	processed_transcript	KNOWN	KNOWN	kinesin family member 17 [Source:HGNC Symbol;Acc:HGNC:19167]
ENSG00000182578	CSF1R	3.82727238471435	0.261282683718534	1.93631658041394	-0.558252147754105	3.70970610464063E-06	0.00027607083244646	protein_coding	protein_coding	KNOWN	KNOWN	colony stimulating factor 1 receptor [Source:HGNC Symbol;Acc:HGNC:2433]
ENSG00000121904	CSMD2	3.82529371876869	0.261417834424983	1.93557052697974	4.13864771456387	0.0000350672507566185	0.00183014615442269	protein_coding	protein_coding	KNOWN	KNOWN	CUB and Sushi multiple domains 2 [Source:HGNC Symbol;Acc:HGNC:19290]
ENSG00000178295	GEN1	3.82416047706983	0.261495302301285	1.93514306584351	3.66220709674875	1.22267216762352E-16	4.07190362387725E-14	protein_coding	protein_coding	KNOWN	KNOWN	GEN1 Holliday junction 5' flap endonuclease [Source:HGNC Symbol;Acc:HGNC:26881]
ENSG00000230453	ANKRD18B	3.81922813928695	0.261833010108346	1.93328110105165	-1.588166595142	0.000750578241395291	0.022124257121304	protein_coding	protein_coding	KNOWN	PUTATIVE	ankyrin repeat domain 18B [Source:HGNC Symbol;Acc:HGNC:23644]
ENSG00000070808	CAMK2A	3.81624152782068	0.262037922052346	1.93215248160607	-0.993702305580995	0.0000195098954554433	0.00113846755872088	protein_coding	processed_transcript	KNOWN	KNOWN	calcium/calmodulin-dependent protein kinase II alpha [Source:HGNC Symbol;Acc:HGNC:1460]
ENSG00000183763	TRAIP	3.79682539136183	0.263377926800401	1.92479365373481	1.40237840905344	1.80814802777723E-15	5.47705301338612E-13	protein_coding	processed_transcript	KNOWN	KNOWN	TRAF interacting protein [Source:HGNC Symbol;Acc:HGNC:30764]
ENSG00000188219	POTEE	3.79416575837929	0.263562549367152	1.92378270815582	-2.3059795629081	0.0000847700858323206	0.00382760749354791	protein_coding	protein_coding	KNOWN	KNOWN	POTE ankyrin domain family. member E [Source:HGNC Symbol;Acc:HGNC:33895]
ENSG00000138092	CENPO	3.79278759308216	0.263658318705731	1.92325857885926	4.16241317045886	2.05110805389903E-15	6.15118121298405E-13	protein_coding	protein_coding	KNOWN	KNOWN	centromere protein O [Source:HGNC Symbol;Acc:HGNC:28152]
ENSG00000135119	RNFT2	3.78224692004539	0.264393103131405	1.91924355120324	-0.262084962290674	7.95584185843901E-07	0.0000736666960652604	protein_coding	protein_coding	KNOWN	KNOWN	ring finger protein. transmembrane 2 [Source:HGNC Symbol;Acc:HGNC:25905]
ENSG00000251194	RP1-68D18.2	3.77651462108338	0.264794420341243	1.91705537240548	-1.17102688190361	0.0000483142341218027	0.00239304331851121	sense_intronic	sense_intronic	NOVEL	KNOWN
ENSG00000117600	LPPR4	3.77349134120168	0.26500657072703	1.9158999637482	5.72212687994431	0.000874306976596753	0.0247777857274451	protein_coding	protein_coding	KNOWN	KNOWN	Lipid phosphate phosphatase-related protein type 4 [Source:UniProtKB/Swiss-Prot;Acc:Q7Z2D5]
ENSG00000185347	C14orf80	3.76804996891913	0.265389261885731	1.91381809696604	1.42387905376662	2.47675020650711E-11	5.2201407586728E-09	protein_coding	protein_coding	KNOWN	KNOWN	chromosome 14 open reading frame 80 [Source:HGNC Symbol;Acc:HGNC:20127]
ENSG00000235587	GAPDHP65	3.76736755291504	0.265437334147617	1.91355679274905	-2.12002529454815	0.000187228951428709	0.00720228076781822	processed_pseudogene	processed_pseudogene	KNOWN	KNOWN	glyceraldehyde 3 phosphate dehydrogenase pseudogene 65 [Source:HGNC Symbol;Acc:HGNC:4143]
ENSG00000132688	NES	3.74657025806391	0.266910782694561	1.90557050605886	5.6757240684354	0.0000197185515146216	0.00114841987125592	protein_coding	protein_coding	KNOWN	KNOWN	nestin [Source:HGNC Symbol;Acc:HGNC:7756]
ENSG00000166840	GLYATL1	3.74543426064768	0.2669917372484	1.90513300022252	-1.80552820803616	0.00114552399663839	0.0302325048132074	protein_coding	protein_coding	KNOWN	KNOWN	glycine-N-acyltransferase-like 1 [Source:HGNC Symbol;Acc:HGNC:30519]
ENSG00000184445	KNTC1	3.74195140406313	0.267240242327618	1.9037908227229	4.82596625016439	1.14352743907151E-15	3.49901982232446E-13	protein_coding	protein_coding	KNOWN	PUTATIVE	kinetochore associated 1 [Source:HGNC Symbol;Acc:HGNC:17255]
ENSG00000133119	RFC3	3.74180190499456	0.267250919581071	1.90373318277782	3.42098925724434	1.11323648876398E-13	2.86772573958136E-11	protein_coding	protein_coding	KNOWN	KNOWN	replication factor C (activator 1) 3. 38kDa [Source:HGNC Symbol;Acc:HGNC:9971]
ENSG00000275630	RP6-65G23.5	3.73250349792708	0.267916694667632	1.90014361238653	-1.69619799779976	0.00112178141568702	0.0298674301926669	lincRNA	lincRNA	NOVEL	KNOWN
ENSG00000133808	MICALCL	3.7200640872794	0.268812573261697	1.89532747552787	-0.300272347173094	0.0018779217752599	0.0441839370378188	protein_coding	protein_coding	KNOWN	KNOWN	MICAL C-terminal like [Source:HGNC Symbol;Acc:HGNC:25933]
ENSG00000174442	ZWILCH	3.71569316501821	0.269128788516395	1.89363137158507	4.53766719544609	1.71556950697276E-20	8.07912611803211E-18	protein_coding	protein_coding	KNOWN	KNOWN	zwilch kinetochore protein [Source:HGNC Symbol;Acc:HGNC:25468]
ENSG00000171729	TMEM51	3.71177962839274	0.269412546033348	1.89211105893999	0.503579846296996	0.000122048084763044	0.00521768546200818	protein_coding	protein_coding	KNOWN	KNOWN	transmembrane protein 51 [Source:HGNC Symbol;Acc:HGNC:25488]
ENSG00000267316	RP11-879F14.3	3.70104870059249	0.270193688572624	1.8879341195995	-2.22176218305414	0.0019820328780277	0.0460581957805056	lincRNA	lincRNA	NOVEL	KNOWN
ENSG00000120437	ACAT2	3.69631841399973	0.270539463324513	1.88608904098333	4.53137236847758	1.11987206129598E-11	2.45471883574038E-09	protein_coding	processed_transcript	KNOWN	KNOWN	acetyl-CoA acetyltransferase 2 [Source:HGNC Symbol;Acc:HGNC:94]
ENSG00000164929	BAALC	3.6851888922806	0.27135651094974	1.88173856965202	4.75172975135212	0.0000248099976142524	0.00138731154563035	protein_coding	processed_transcript	KNOWN	KNOWN	brain and acute leukemia. cytoplasmic [Source:HGNC Symbol;Acc:HGNC:14333]
ENSG00000216775	RP1-152L7.5	3.67956989717278	0.271770893866796	1.87953714033667	3.23161341879872	4.51178418363711E-09	6.73182769320449E-07	transcribed_unprocessed_pseudogene	transcribed_unprocessed_pseudogene	KNOWN	KNOWN
ENSG00000198805	PNP	3.67935541029418	0.271786736666476	1.87945304132948	4.41286967051694	1.66153126706528E-07	0.0000184788640677912	protein_coding	retained_intron	KNOWN	KNOWN	purine nucleoside phosphorylase [Source:HGNC Symbol;Acc:HGNC:7892]
ENSG00000139289	PHLDA1	3.67852895509023	0.271847799000259	1.87912894739974	6.75108865183922	4.40057534186876E-16	1.38157438037764E-13	protein_coding	protein_coding	KNOWN	KNOWN	pleckstrin homology-like domain. family A. member 1 [Source:HGNC Symbol;Acc:HGNC:8933]
ENSG00000115844	DLX2	3.66945147887246	0.272520295133396	1.8755644206014	0.142571572204857	0.000420238915031358	0.0139953489277211	protein_coding	protein_coding	KNOWN	PUTATIVE	distal-less homeobox 2 [Source:HGNC Symbol;Acc:HGNC:2915]
ENSG00000113645	WWC1	3.66851740123337	0.272589684231509	1.87519712845094	2.05629684664088	0.0000717873232075464	0.0033325165412126	protein_coding	protein_coding	KNOWN	KNOWN	WW and C2 domain containing 1 [Source:HGNC Symbol;Acc:HGNC:29435]
ENSG00000257453	RP11-290L1.3	3.66692383784417	0.272708145634111	1.87457030152664	-2.3582770512083	0.000893597267673558	0.025194176659539	antisense	antisense	NOVEL	KNOWN
ENSG00000006634	DBF4	3.66254981809765	0.273033828798377	1.87284838324372	3.49956308200083	5.22105794458255E-14	1.39256704354642E-11	protein_coding	retained_intron	KNOWN	KNOWN	DBF4 zinc finger [Source:HGNC Symbol;Acc:HGNC:17364]
ENSG00000101342	TLDC2	3.65372187669831	0.273693519579999	1.86936681941168	-1.34926460304229	0.000978539012097188	0.0270203175035302	protein_coding	protein_coding	KNOWN	PUTATIVE	TBC/LysM-associated domain containing 2 [Source:HGNC Symbol;Acc:HGNC:16112]
ENSG00000137642	SORL1	3.65198709047871	0.273823530922974	1.86868166550416	0.889660108803121	0.0000142336936894771	0.00087461041988582	protein_coding	retained_intron	KNOWN	KNOWN	sortilin-related receptor. L(DLR class) A repeats containing [Source:HGNC Symbol;Acc:HGNC:11185]
ENSG00000182901	RGS7	3.65145161757264	0.273863686208381	1.86847011471599	1.46100455612915	0.00018470778165662	0.00714334655550946	protein_coding	protein_coding	KNOWN	KNOWN	regulator of G-protein signaling 7 [Source:HGNC Symbol;Acc:HGNC:10003]
ENSG00000229676	ZNF492	3.64774678946745	0.274141835416705	1.86700558743624	-1.24970899406554	0.0000435248790026775	0.0021973502356804	protein_coding	protein_coding	KNOWN	KNOWN	zinc finger protein 492 [Source:HGNC Symbol;Acc:HGNC:23707]
ENSG00000084710	EFR3B	3.64758906418485	0.274153689575083	1.86694320525463	1.6585654853875	4.67543219951767E-07	0.000046506662962826	protein_coding	protein_coding	KNOWN	PUTATIVE	EFR3 homolog B (S. cerevisiae) [Source:HGNC Symbol;Acc:HGNC:29155]
ENSG00000167670	CHAF1A	3.64476322187024	0.274366245247303	1.86582509446191	3.59184637045312	2.2576552430983E-12	5.23420001533548E-10	protein_coding	protein_coding	KNOWN	PUTATIVE	chromatin assembly factor 1. subunit A (p150) [Source:HGNC Symbol;Acc:HGNC:1910]
ENSG00000150636	CCDC102B	3.63905722008977	0.274796448508532	1.86356473611795	2.71257700218937	0.0000439187631956046	0.00221538002231619	protein_coding	protein_coding	KNOWN	KNOWN	coiled-coil domain containing 102B [Source:HGNC Symbol;Acc:HGNC:26295]
ENSG00000260190	RP11-229P13.25	3.63115805491516	0.275394236460292	1.86042972828727	-2.44503800865594	0.00202295303573735	0.0468116921593416	sense_overlapping	sense_overlapping	NOVEL	KNOWN
ENSG00000183150	GPR19	3.62642572520664	0.275753614102497	1.8585483005899	-1.56670552336345	0.00111925921943071	0.0298472884518902	protein_coding	protein_coding	KNOWN	KNOWN	G protein-coupled receptor 19 [Source:HGNC Symbol;Acc:HGNC:4473]
ENSG00000257642	RP11-474B16.1	3.62500538233982	0.275861659370705	1.85798313721563	-1.23570618688412	0.000299204799986647	0.0106783695313174	antisense	antisense	NOVEL	KNOWN
ENSG00000090530	P3H2	3.61346558994871	0.276742638087276	1.85338315596996	3.83222423734229	0.0000212065580752516	0.0012139697191055	protein_coding	protein_coding	KNOWN	PUTATIVE	prolyl 3-hydroxylase 2 [Source:HGNC Symbol;Acc:HGNC:19317]
ENSG00000156802	ATAD2	3.58455044665394	0.278975010920398	1.84179219590037	5.67165844733891	3.47736614566782E-17	1.25516259817192E-14	protein_coding	retained_intron	KNOWN	KNOWN	ATPase family. AAA domain containing 2 [Source:HGNC Symbol;Acc:HGNC:30123]
ENSG00000174343	CHRNA9	3.56248004688755	0.280703326569836	1.83288193378944	-0.50676556231929	0.00154431723423973	0.0381047476720166	protein_coding	processed_transcript	KNOWN	KNOWN	cholinergic receptor. nicotinic. alpha 9 (neuronal) [Source:HGNC Symbol;Acc:HGNC:14079]
ENSG00000203814	HIST2H2BF	3.56171312178041	0.280763768952881	1.83257131923229	4.51811186462515	3.04477482161029E-13	7.58413146577878E-11	protein_coding	protein_coding	KNOWN	KNOWN	histone cluster 2. H2bf [Source:HGNC Symbol;Acc:HGNC:24700]
ENSG00000158125	XDH	3.53654783564131	0.282761621353458	1.82234177544871	1.95727803709916	0.000516537014132316	0.016413460556079	protein_coding	processed_transcript	KNOWN	KNOWN	xanthine dehydrogenase [Source:HGNC Symbol;Acc:HGNC:12805]
ENSG00000143942	CHAC2	3.53297988314352	0.283047182003832	1.8208855345182	1.00548525503309	2.11433776141773E-07	0.0000229639938595495	protein_coding	protein_coding	KNOWN	KNOWN	ChaC. cation transport regulator homolog 2 (E. coli) [Source:HGNC Symbol;Acc:HGNC:32363]
ENSG00000249684	RP11-423H2.3	3.53262587018219	0.283075546844825	1.82074096581115	-1.77255978860062	0.0017956704982776	0.0427492977747533	antisense	antisense	NOVEL	KNOWN
ENSG00000256238	RP11-473N11.2	3.53055439486456	0.283241635210201	1.81989474438069	-2.23492647084702	0.000821624562505472	0.0236969889967786	processed_pseudogene	processed_pseudogene	KNOWN	KNOWN
ENSG00000255624	RP11-564D11.3	3.51611065564882	0.284405156132798	1.8139804743049	-2.2601223978338	0.000783239638001136	0.0228523243654746	transcribed_processed_pseudogene	processed_transcript	KNOWN	PUTATIVE
ENSG00000166508	MCM7	3.51511821503808	0.284485453639052	1.81357320860972	5.78613183251144	1.87693098313034E-15	5.65697613660568E-13	protein_coding	protein_coding	KNOWN	KNOWN	minichromosome maintenance complex component 7 [Source:HGNC Symbol;Acc:HGNC:6950]
ENSG00000111252	SH2B3	3.50393991499245	0.285393021644366	1.80897803604478	6.53583486473151	1.77831728736322E-11	3.82839956303456E-09	protein_coding	protein_coding	KNOWN	PUTATIVE	SH2B adaptor protein 3 [Source:HGNC Symbol;Acc:HGNC:29605]
ENSG00000174640	SLCO2A1	3.50084405486177	0.285645399888995	1.80770279833071	-0.418306619678001	0.000631774212142235	0.019255524008392	protein_coding	processed_transcript	KNOWN	PUTATIVE	solute carrier organic anion transporter family. member 2A1 [Source:HGNC Symbol;Acc:HGNC:10955]
ENSG00000180385	EMC3-AS1	3.49855961531205	0.285831916547406	1.80676107532632	0.170223306060801	3.43138883474994E-08	4.45777343900629E-06	transcribed_unprocessed_pseudogene	processed_transcript	KNOWN	KNOWN	EMC3 antisense RNA 1 [Source:HGNC Symbol;Acc:HGNC:49223]
ENSG00000185955	C7orf61	3.49454506154662	0.286160281921624	1.80510465011531	-2.58858746253674	0.00121851898803116	0.0317146399307125	protein_coding	protein_coding	KNOWN	PUTATIVE	chromosome 7 open reading frame 61 [Source:HGNC Symbol;Acc:HGNC:22135]
ENSG00000267279	RP11-879F14.2	3.47415884394923	0.287839458389086	1.79666371781886	1.04766114528324	0.0000369411522401802	0.0019196342378326	lincRNA	lincRNA	NOVEL	KNOWN
ENSG00000114346	ECT2	3.47089577107369	0.288110063210184	1.7953080425469	5.58872008136496	1.78896648997832E-16	5.73601654518103E-14	protein_coding	protein_coding	KNOWN	KNOWN	epithelial cell transforming 2 [Source:HGNC Symbol;Acc:HGNC:3155]
ENSG00000272599	RP11-152N13.16	3.46619831494557	0.288500515301792	1.79335419916158	-0.972804311944853	4.54738556168802E-06	0.000328671288097113	antisense	antisense	NOVEL	KNOWN
ENSG00000280079	CTC-260E6.4	3.46151741057604	0.288890645745326	1.79140460457195	-0.172685971014519	2.13008793510233E-07	0.0000230934479568405	TEC	TEC	KNOWN	KNOWN
ENSG00000172137	CALB2	3.45684586795807	0.289281049314093	1.78945627889976	0.93952733993859	0.00109283752540684	0.0292908640257887	protein_coding	protein_coding	KNOWN	KNOWN	calbindin 2 [Source:HGNC Symbol;Acc:HGNC:1435]
ENSG00000228716	DHFR	3.44244406478921	0.290491285022879	1.78343321264439	4.02099184884674	4.36974706448617E-17	1.54943519588331E-14	protein_coding	retained_intron	KNOWN	KNOWN	dihydrofolate reductase [Source:HGNC Symbol;Acc:HGNC:2861]
ENSG00000097021	ACOT7	3.43760561164323	0.290900153471062	1.78140403732202	3.92472651583245	4.73781318289996E-08	5.94980501775056E-06	protein_coding	protein_coding	KNOWN	KNOWN	acyl-CoA thioesterase 7 [Source:HGNC Symbol;Acc:HGNC:24157]
ENSG00000173546	CSPG4	3.4352329839691	0.291101070776454	1.78040794865568	7.34265877193257	0.000189760376845584	0.00728571067253184	protein_coding	protein_coding	KNOWN	KNOWN	chondroitin sulfate proteoglycan 4 [Source:HGNC Symbol;Acc:HGNC:2466]
ENSG00000184916	JAG2	3.42792838158438	0.291721380578494	1.77733696808157	-0.813289452640387	0.00152950804161288	0.0378633327475905	protein_coding	retained_intron	KNOWN	KNOWN	jagged 2 [Source:HGNC Symbol;Acc:HGNC:6189]
ENSG00000117676	RPS6KA1	3.42351833822934	0.292097164730599	1.77547974031136	1.00777883593452	0.0000417733356761824	0.00211779217933103	protein_coding	protein_coding	KNOWN	PUTATIVE	ribosomal protein S6 kinase. 90kDa. polypeptide 1 [Source:HGNC Symbol;Acc:HGNC:10430]
ENSG00000227036	LINC00511	3.42062197860266	0.29234449356152	1.77425867711685	1.52958549090182	2.36599262894807E-06	0.00018790470313618	lincRNA	lincRNA	KNOWN	KNOWN	long intergenic non-protein coding RNA 511 [Source:HGNC Symbol;Acc:HGNC:43564]
ENSG00000128285	MCHR1	3.41596604935906	0.292742956326404	1.77229363635632	-1.31336568738275	0.00113502611856223	0.0300739513849726	protein_coding	processed_transcript	KNOWN	KNOWN	melanin-concentrating hormone receptor 1 [Source:HGNC Symbol;Acc:HGNC:4479]
ENSG00000066923	STAG3	3.40996376120713	0.293258248482383	1.76975640734195	-1.00691235773069	0.0000051184076696255	0.000363406944543411	protein_coding	protein_coding	KNOWN	KNOWN	stromal antigen 3 [Source:HGNC Symbol;Acc:HGNC:11356]
ENSG00000162746	FCRLB	3.40988020815662	0.293265434254243	1.7697210570987	1.08810932043987	1.33707113964468E-06	0.000114484817083298	protein_coding	processed_transcript	KNOWN	KNOWN	Fc receptor-like B [Source:HGNC Symbol;Acc:HGNC:26431]
ENSG00000117155	SSX2IP	3.40861669042933	0.293374142891392	1.76918637304525	4.71589489608396	1.89290341598613E-11	4.04618173802227E-09	protein_coding	protein_coding	KNOWN	KNOWN	synovial sarcoma. X breakpoint 2 interacting protein [Source:HGNC Symbol;Acc:HGNC:16509]
ENSG00000101194	SLC17A9	3.40608983164006	0.293591786896146	1.76811648491446	4.01722149903153	0.000127917945443887	0.00540726916789064	protein_coding	processed_transcript	KNOWN	KNOWN	solute carrier family 17 (vesicular nucleotide transporter). member 9 [Source:HGNC Symbol;Acc:HGNC:16192]
ENSG00000274428	U1	3.40448734506167	0.293729980066026	1.76743757050752	-2.03630880118007	0.000994501826443142	0.0273368161694991	snRNA	snRNA	NOVEL	NOVEL	U1 spliceosomal RNA [Source:RFAM;Acc:RF00003]
ENSG00000198113	TOR4A	3.40182190149042	0.293960127531038	1.76630761232334	3.21428387803606	0.00113887540573154	0.0301494381124687	protein_coding	protein_coding	KNOWN	KNOWN	torsin family 4. member A [Source:HGNC Symbol;Acc:HGNC:25981]
ENSG00000108106	UBE2S	3.40124541224961	0.294009951883652	1.76606310550532	4.7045656334256	2.94501640067732E-12	6.77567342047436E-10	protein_coding	processed_transcript	KNOWN	KNOWN	ubiquitin-conjugating enzyme E2S [Source:HGNC Symbol;Acc:HGNC:17895]
ENSG00000111602	TIMELESS	3.39345032338171	0.29468532163555	1.76275289370944	3.87002679424238	4.40654190551544E-13	1.07976398179905E-10	protein_coding	retained_intron	KNOWN	KNOWN	timeless circadian clock [Source:HGNC Symbol;Acc:HGNC:11813]
ENSG00000242265	PEG10	3.38560431295645	0.295368243764658	1.75941337042992	4.65569267974719	3.42153248364697E-06	0.000258994946110677	protein_coding	processed_transcript	KNOWN	KNOWN	paternally expressed 10 [Source:HGNC Symbol;Acc:HGNC:14005]
ENSG00000185697	MYBL1	3.38470547650812	0.295446681237289	1.75903030172715	4.19623208653112	0.0000211766426357191	0.00121340954509364	protein_coding	retained_intron	KNOWN	KNOWN	v-myb avian myeloblastosis viral oncogene homolog-like 1 [Source:HGNC Symbol;Acc:HGNC:7547]
ENSG00000154027	AK5	3.38358480988809	0.295544535215322	1.75855255029465	6.13466617154146	4.18121554129471E-08	5.32853047809098E-06	protein_coding	processed_transcript	KNOWN	PUTATIVE	adenylate kinase 5 [Source:HGNC Symbol;Acc:HGNC:365]
ENSG00000233822	HIST1H2BN	3.37901421360618	0.295944301143608	1.75660241911847	4.44021054622393	1.73444157457747E-13	4.43010185059133E-11	protein_coding	protein_coding	KNOWN	KNOWN	histone cluster 1. H2bn [Source:HGNC Symbol;Acc:HGNC:4749]
ENSG00000139734	DIAPH3	3.37562474385659	0.296241459249857	1.75515453370514	4.78199020024146	2.71108966584671E-07	0.0000287208741595033	protein_coding	protein_coding	KNOWN	PUTATIVE	diaphanous-related formin 3 [Source:HGNC Symbol;Acc:HGNC:15480]
ENSG00000097046	CDC7	3.36524532974497	0.297155155721079	1.75071168257853	2.46141450984674	6.1277298436629E-11	1.24788320015593E-08	protein_coding	protein_coding	KNOWN	KNOWN	cell division cycle 7 [Source:HGNC Symbol;Acc:HGNC:1745]
ENSG00000231346	LINC01160	3.36222265501634	0.297422301437422	1.7494152667072	-2.67563172836642	0.00193856095677974	0.0453451749762227	lincRNA	lincRNA	NOVEL	KNOWN	long intergenic non-protein coding RNA 1160 [Source:HGNC Symbol;Acc:HGNC:49525]
ENSG00000137309	HMGA1	3.35381896834866	0.298167554491582	1.74580481755035	6.41509329495348	2.68199046875641E-08	3.56096263141339E-06	protein_coding	protein_coding	KNOWN	KNOWN	high mobility group AT-hook 1 [Source:HGNC Symbol;Acc:HGNC:5010]
ENSG00000122824	NUDT10	3.34688622299898	0.298785179229651	1.74281950761089	0.287341167141534	0.00106493618969605	0.0288120684823557	protein_coding	protein_coding	KNOWN	KNOWN	nudix (nucleoside diphosphate linked moiety X)-type motif 10 [Source:HGNC Symbol;Acc:HGNC:17621]
ENSG00000267280	TBX2-AS1	3.34336641715559	0.299099732194703	1.74130147617716	-0.637432814693553	0.000278599062140432	0.0101472343605819	antisense	antisense	NOVEL	KNOWN	TBX2 antisense RNA 1 [Source:HGNC Symbol;Acc:HGNC:50355]
ENSG00000277075	HIST1H2AE	3.34210145736118	0.299212939151634	1.74075553046974	4.667795231748	5.03500395092388E-10	8.87441529700996E-08	protein_coding	protein_coding	KNOWN	KNOWN	histone cluster 1. H2ae [Source:HGNC Symbol;Acc:HGNC:4724]
ENSG00000185480	PARPBP	3.3391475679371	0.29947763004011	1.73947985225898	3.21447120203502	1.59650941186138E-14	4.354569721158E-12	protein_coding	processed_transcript	KNOWN	KNOWN	PARP1 binding protein [Source:HGNC Symbol;Acc:HGNC:26074]
ENSG00000176244	ACBD7	3.32932128060302	0.300361519876771	1.73522809774389	-1.50135781541405	0.000645384864016583	0.0195985663567031	protein_coding	processed_transcript	KNOWN	KNOWN	acyl-CoA binding domain containing 7 [Source:HGNC Symbol;Acc:HGNC:17715]
ENSG00000274750	HIST1H3E	3.31718918679865	0.301460044540022	1.72996129463209	2.30489328090823	0.0000190403373377797	0.00111782018908572	protein_coding	protein_coding	KNOWN	KNOWN	histone cluster 1. H3e [Source:HGNC Symbol;Acc:HGNC:4769]
ENSG00000197409	HIST1H3D	3.31300134410059	0.301841109053784	1.72813878872737	4.31126685581567	9.36515623425721E-13	2.24474797280363E-10	protein_coding	protein_coding	KNOWN	KNOWN	histone cluster 1. H3d [Source:HGNC Symbol;Acc:HGNC:4767]
ENSG00000261596	CTB-31N19.3	3.30995828013376	0.302118611585518	1.72681303291665	-1.76162205206858	0.000137249471723425	0.00566721609243517	sense_intronic	sense_intronic	NOVEL	KNOWN
ENSG00000061337	LZTS1	3.30649626461137	0.302434940182077	1.72530327174541	3.54962802186798	0.000665449452457507	0.0200853128932395	protein_coding	protein_coding	KNOWN	KNOWN	leucine zipper. putative tumor suppressor 1 [Source:HGNC Symbol;Acc:HGNC:13861]
ENSG00000168077	SCARA3	3.29027948398374	0.303925549445799	1.71821013503409	6.02128591711427	0.0002956305141741	0.0106195580881737	protein_coding	protein_coding	KNOWN	KNOWN	scavenger receptor class A. member 3 [Source:HGNC Symbol;Acc:HGNC:19000]
ENSG00000175643	RMI2	3.28795909469483	0.304140036782548	1.71719235064733	1.47294861190046	8.26160677807507E-06	0.00055456725498395	protein_coding	protein_coding	KNOWN	PUTATIVE	RecQ mediated genome instability 2 [Source:HGNC Symbol;Acc:HGNC:28349]
ENSG00000277342	RP11-843B15.4	3.2790680910342	0.304964694918734	1.71328586012604	-2.08267124060495	0.000153659238906997	0.00616602737624659	sense_intronic	sense_intronic	NOVEL	KNOWN
ENSG00000091844	RGS17	3.27347196707321	0.305486043582677	1.71082162421813	1.37694690505077	0.000919703453443827	0.0257473034138754	protein_coding	protein_coding	KNOWN	KNOWN	regulator of G-protein signaling 17 [Source:HGNC Symbol;Acc:HGNC:14088]
ENSG00000213190	MLLT11	3.27340205870017	0.305492567691819	1.71079081364725	3.67200962353946	6.66393461632821E-07	0.0000632591046830942	protein_coding	protein_coding	KNOWN	KNOWN	myeloid/lymphoid or mixed-lineage leukemia (trithorax homolog. Drosophila); translocated to. 11 [Source:HGNC Symbol;Acc:HGNC:16997]
ENSG00000196081	ZNF724P	3.254105631413	0.307304099272826	1.70226108304555	2.11135628219889	4.58352680536594E-10	8.19852855491553E-08	protein_coding	protein_coding	KNOWN	PUTATIVE	zinc finger protein 724. pseudogene [Source:HGNC Symbol;Acc:HGNC:32460]
ENSG00000014138	POLA2	3.24684107473996	0.307991668511244	1.69903676981161	3.75273322650066	4.41263908664384E-14	1.18745299778484E-11	protein_coding	processed_transcript	KNOWN	KNOWN	polymerase (DNA directed). alpha 2. accessory subunit [Source:HGNC Symbol;Acc:HGNC:30073]
ENSG00000076641	PAG1	3.24145449689685	0.308503482297016	1.69664132070138	4.01234080976249	6.08486136216855E-07	0.0000584991001674893	protein_coding	processed_transcript	KNOWN	KNOWN	phosphoprotein membrane anchor with glycosphingolipid microdomains 1 [Source:HGNC Symbol;Acc:HGNC:30043]
ENSG00000238578	SNORD4A	3.23799789678554	0.308832813323545	1.69510204855028	-1.50530280035482	0.000844731330324381	0.0241860140173824	snoRNA	snoRNA	KNOWN	KNOWN	small nucleolar RNA. C/D box 4A [Source:HGNC Symbol;Acc:HGNC:10097]
ENSG00000162073	PAQR4	3.23487515232509	0.309130941044585	1.69371003351696	3.06814496725396	2.73386480992273E-08	3.62186015115016E-06	protein_coding	protein_coding	KNOWN	PUTATIVE	progestin and adipoQ receptor family member IV [Source:HGNC Symbol;Acc:HGNC:26386]
ENSG00000188486	H2AFX	3.22922283261915	0.309672033127836	1.69118699760178	4.22001401820322	2.80098283945158E-16	8.83981385231947E-14	protein_coding	nonsense_mediated_decay	KNOWN	KNOWN	H2A histone family. member X [Source:HGNC Symbol;Acc:HGNC:4739]
ENSG00000169247	SH3TC2	3.22839778102647	0.309751173128997	1.69081834855318	1.16363458101041	0.000250141592664757	0.0092800921707949	protein_coding	retained_intron	KNOWN	KNOWN	SH3 domain and tetratricopeptide repeats 2 [Source:HGNC Symbol;Acc:HGNC:29427]
ENSG00000146918	NCAPG2	3.21955001056663	0.310602412361348	1.68685906011309	4.7706601067715	4.82256507258631E-16	1.50621450782606E-13	protein_coding	processed_transcript	KNOWN	KNOWN	non-SMC condensin II complex. subunit G2 [Source:HGNC Symbol;Acc:HGNC:21904]
ENSG00000213967	ZNF726	3.21749193868156	0.310801089500094	1.68593653382633	0.425524269472151	1.28893946526084E-08	1.77794009213863E-06	protein_coding	protein_coding	KNOWN	KNOWN	zinc finger protein 726 [Source:HGNC Symbol;Acc:HGNC:32462]
ENSG00000136122	BORA	3.21066588220664	0.311461870119202	1.68287253888371	2.44027257340142	9.38430446998978E-13	2.24474797280363E-10	protein_coding	protein_coding	KNOWN	KNOWN	bora. aurora kinase A activator [Source:HGNC Symbol;Acc:HGNC:24724]
ENSG00000137825	ITPKA	3.20878077813645	0.311644848664534	1.68202522897814	-0.690214879403943	0.000179695437671407	0.00698379193255625	protein_coding	retained_intron	KNOWN	KNOWN	inositol-trisphosphate 3-kinase A [Source:HGNC Symbol;Acc:HGNC:6178]
ENSG00000259357	RP11-316M1.12	3.19841736249334	0.312654630920476	1.67735820883445	-2.13171048996391	0.00143505021214181	0.0361032519773356	antisense	antisense	NOVEL	KNOWN
ENSG00000163710	PCOLCE2	3.19729117069031	0.312764758232543	1.676850133353	4.15158504428393	0.0000217920116651123	0.00124158853606928	protein_coding	retained_intron	KNOWN	KNOWN	procollagen C-endopeptidase enhancer 2 [Source:HGNC Symbol;Acc:HGNC:8739]
ENSG00000112297	AIM1	3.1922218563954	0.313261435133829	1.67456092098346	4.94270381011514	0.000103597751201511	0.0045153787741691	protein_coding	processed_transcript	KNOWN	KNOWN	absent in melanoma 1 [Source:HGNC Symbol;Acc:HGNC:356]
ENSG00000269902	RP6-99M1.3	3.19197557729441	0.313285605038251	1.67444961313575	-0.0949220150225659	0.000657865975883324	0.0199073811045537	lincRNA	lincRNA	NOVEL	KNOWN
ENSG00000136824	SMC2	3.18373031286975	0.314096956000843	1.67071813338035	5.47550104715706	6.63931980102269E-17	2.31336160858871E-14	protein_coding	protein_coding	KNOWN	KNOWN	structural maintenance of chromosomes 2 [Source:HGNC Symbol;Acc:HGNC:14011]
ENSG00000161692	DBF4B	3.17263036952201	0.315195873306433	1.66567944841578	2.015951362139	5.22687245086792E-12	1.18003986691336E-09	protein_coding	retained_intron	KNOWN	KNOWN	DBF4 zinc finger B [Source:HGNC Symbol;Acc:HGNC:17883]
ENSG00000176749	CDK5R1	3.17173332359492	0.315285018624005	1.66527147567598	1.4567601712748	1.59939060902522E-07	0.0000178536419484131	protein_coding	nonsense_mediated_decay	KNOWN	KNOWN	cyclin-dependent kinase 5. regulatory subunit 1 (p35) [Source:HGNC Symbol;Acc:HGNC:1775]
ENSG00000134602	STK26	3.15875356075335	0.316580569128509	1.65935538547106	2.89124047860895	6.62311999884097E-07	0.0000629708281403998	protein_coding	protein_coding	KNOWN	KNOWN	serine/threonine protein kinase 26 [Source:HGNC Symbol;Acc:HGNC:18174]
ENSG00000198554	WDHD1	3.15826049099852	0.316629993900167	1.65913016852972	4.216845120867	3.29073921465016E-15	9.58272797680662E-13	protein_coding	protein_coding	KNOWN	KNOWN	WD repeat and HMG-box DNA binding protein 1 [Source:HGNC Symbol;Acc:HGNC:23170]
ENSG00000196866	HIST1H2AD	3.14500837062391	0.31796417756485	1.65306385692699	4.44977254868155	6.6897293096968E-10	1.15876492258395E-07	protein_coding	protein_coding	KNOWN	KNOWN	histone cluster 1. H2ad [Source:HGNC Symbol;Acc:HGNC:4729]
ENSG00000225206	MIR137HG	3.14376975855579	0.318089452091233	1.65249556226795	2.16523736843951	0.000082358397048945	0.00374113173753832	lincRNA	lincRNA	KNOWN	KNOWN	MIR137 host gene [Source:HGNC Symbol;Acc:HGNC:42871]
ENSG00000000460	C1orf112	3.13047378828515	0.319440464169416	1.64638102146508	2.86546605355513	8.41118869062182E-14	2.20442627426953E-11	protein_coding	protein_coding	KNOWN	KNOWN	chromosome 1 open reading frame 112 [Source:HGNC Symbol;Acc:HGNC:25565]
ENSG00000128298	BAIAP2L2	3.11562338944522	0.320963054580889	1.63952085374072	0.472376658738613	0.000203273919356969	0.00774794280308313	protein_coding	protein_coding	KNOWN	KNOWN	BAI1-associated protein 2-like 2 [Source:HGNC Symbol;Acc:HGNC:26203]
ENSG00000204767	FAM196B	3.1005605670579	0.322522324067642	1.63252907169404	4.0284719952388	2.46764474525548E-06	0.000194950403144502	protein_coding	processed_transcript	KNOWN	PUTATIVE	family with sequence similarity 196. member B [Source:HGNC Symbol;Acc:HGNC:37271]
ENSG00000143882	ATP6V1C2	3.09683305584907	0.322910528906708	1.63079361226979	-1.55504494865409	0.0010727951435438	0.0289475854659794	protein_coding	retained_intron	KNOWN	KNOWN	ATPase. H+ transporting. lysosomal 42kDa. V1 subunit C2 [Source:HGNC Symbol;Acc:HGNC:18264]
ENSG00000183421	RIPK4	3.09189473566366	0.323426275954817	1.62849120318219	1.85914418723031	0.000418746651283543	0.0139564825858475	protein_coding	protein_coding	KNOWN	KNOWN	receptor-interacting serine-threonine kinase 4 [Source:HGNC Symbol;Acc:HGNC:496]
ENSG00000225339	RP11-513I15.6	3.08314301224429	0.324344344725053	1.62440181071346	1.29559913501404	0.0000059287473137673	0.000415074284932148	processed_transcript	antisense	NOVEL	KNOWN
ENSG00000159147	DONSON	3.06837494856706	0.325905411418837	1.61747478772557	3.23387825454487	1.57579706213308E-13	4.04202004716256E-11	protein_coding	retained_intron	KNOWN	KNOWN	downstream neighbor of SON [Source:HGNC Symbol;Acc:HGNC:2993]
ENSG00000232018	AL132709.8	3.06622517314939	0.326133908480334	1.61646364750468	1.45467657171204	0.000165240889698732	0.00654008902833215	lincRNA	lincRNA	NOVEL	KNOWN
ENSG00000182378	PLCXD1	3.06281965102219	0.326496533893616	1.61486041876967	2.96110848789313	1.89786410113511E-07	0.0000208761587869204	protein_coding	protein_coding	KNOWN	KNOWN	phosphatidylinositol-specific phospholipase C. X domain containing 1 [Source:HGNC Symbol;Acc:HGNC:23148]
ENSG00000201558	RNVU1-6	3.05449242769408	0.327386635806764	1.61093266387806	-0.540818143687547	0.0000306368418588295	0.00164156283591856	snRNA	snRNA	KNOWN	KNOWN	RNA. variant U1 small nuclear 6 [Source:HGNC Symbol;Acc:HGNC:48314]
ENSG00000246763	RGMB-AS1	3.05024229285728	0.327842808534158	1.60892384622307	-1.54710425222572	0.000807916335063491	0.0233687086186623	antisense	antisense	NOVEL	KNOWN	RGMB antisense RNA 1 [Source:HGNC Symbol;Acc:HGNC:48666]
ENSG00000005189	AC004381.6	3.03953010901808	0.328998221479389	1.6038483099232	1.93941500444776	6.33943918485315E-11	1.28665001556823E-08	protein_coding	retained_intron	NOVEL	KNOWN	Putative RNA exonuclease NEF-sp [Source:UniProtKB/Swiss-Prot;Acc:Q96IC2]
ENSG00000184270	HIST2H2AB	3.03573826903125	0.329409162246097	1.60204741188388	3.44440274427586	4.01783760810004E-11	8.32272278964475E-09	protein_coding	protein_coding	KNOWN	KNOWN	histone cluster 2. H2ab [Source:HGNC Symbol;Acc:HGNC:20508]
ENSG00000123136	DDX39A	3.02450215801947	0.330632926595374	1.59669769006824	4.76930421241048	2.29801505559307E-13	5.82025418218884E-11	protein_coding	protein_coding	KNOWN	KNOWN	DEAD (Asp-Glu-Ala-Asp) box polypeptide 39A [Source:HGNC Symbol;Acc:HGNC:17821]
ENSG00000158458	NRG2	3.02226666272151	0.330877487527693	1.59563095898497	-0.917148315177118	0.000134679423636927	0.00559934745054706	protein_coding	protein_coding	KNOWN	KNOWN	neuregulin 2 [Source:HGNC Symbol;Acc:HGNC:7998]
ENSG00000176406	RIMS2	3.00275958329159	0.33302699475654	1.58628896977424	1.32053402636488	0.00141372488928961	0.0356582440417821	protein_coding	protein_coding	KNOWN	KNOWN	regulating synaptic membrane exocytosis 2 [Source:HGNC Symbol;Acc:HGNC:17283]
ENSG00000105976	MET	3.00270770430614	0.333032748597512	1.58626404396865	6.19722603732328	4.77384080348155E-06	0.000342574225944124	protein_coding	protein_coding	KNOWN	KNOWN	MET proto-oncogene. receptor tyrosine kinase [Source:HGNC Symbol;Acc:HGNC:7029]
ENSG00000135454	B4GALNT1	3.00246570148922	0.333059591489754	1.58614776547328	3.48519351790327	0.0000147423598241197	0.000900993118893605	protein_coding	protein_coding	KNOWN	KNOWN	beta-1.4-N-acetyl-galactosaminyl transferase 1 [Source:HGNC Symbol;Acc:HGNC:4117]
ENSG00000040275	SPDL1	2.99463824442157	0.333930150615957	1.58238173439938	5.66355903577619	5.90176702901085E-14	1.56719213542619E-11	protein_coding	protein_coding	KNOWN	KNOWN	spindle apparatus coiled-coil protein 1 [Source:HGNC Symbol;Acc:HGNC:26010]
ENSG00000138346	DNA2	2.99390938751635	0.334011444758376	1.58203055801656	2.96384174908613	2.52443947105156E-09	3.85242245254473E-07	protein_coding	protein_coding	KNOWN	KNOWN	DNA replication helicase/nuclease 2 [Source:HGNC Symbol;Acc:HGNC:2939]
ENSG00000135905	DOCK10	2.99127741834899	0.3343053351942	1.5807617157119	5.93816461033058	4.24535705864656E-10	7.7080083776553E-08	protein_coding	nonsense_mediated_decay	KNOWN	KNOWN	dedicator of cytokinesis 10 [Source:HGNC Symbol;Acc:HGNC:23479]
ENSG00000222038	POTEJ	2.98522117314241	0.334983554651445	1.57783782381002	-2.50630427329873	0.00209298471581022	0.0481170959894449	protein_coding	protein_coding	KNOWN	NOVEL	POTE ankyrin domain family. member J [Source:HGNC Symbol;Acc:HGNC:37094]
ENSG00000079462	PAFAH1B3	2.98468851840067	0.335043336627919	1.57758037993024	2.71965529925979	1.28683741451556E-09	2.10904447086121E-07	protein_coding	protein_coding	KNOWN	KNOWN	platelet-activating factor acetylhydrolase 1b. catalytic subunit 3 (29kDa) [Source:HGNC Symbol;Acc:HGNC:8576]
ENSG00000113810	SMC4	2.97987955324315	0.335584033559897	1.57525401812012	6.29685887803844	3.99696491836806E-17	1.43412528758517E-14	protein_coding	retained_intron	KNOWN	KNOWN	structural maintenance of chromosomes 4 [Source:HGNC Symbol;Acc:HGNC:14013]
ENSG00000230417	LINC00856	2.97956970959902	0.335618930739693	1.57510400093916	2.02514599437479	0.000551645093142458	0.0173354810605455	lincRNA	lincRNA	NOVEL	KNOWN	long intergenic non-protein coding RNA 856 [Source:HGNC Symbol;Acc:HGNC:45111]
ENSG00000169258	GPRIN1	2.97851787588581	0.335737451198812	1.57459461759228	2.79548075661859	6.85375200735152E-10	1.18377454799754E-07	protein_coding	protein_coding	KNOWN	KNOWN	G protein regulated inducer of neurite outgrowth 1 [Source:HGNC Symbol;Acc:HGNC:24835]
ENSG00000183850	ZNF730	2.9704042209146	0.336654517576768	1.57065927036193	-0.948238973078352	0.000752716170532199	0.0221627329350005	protein_coding	protein_coding	KNOWN	PUTATIVE	zinc finger protein 730 [Source:HGNC Symbol;Acc:HGNC:32470]
ENSG00000091622	PITPNM3	2.96378374160712	0.337406534073821	1.56744018236259	2.91024224509587	0.000994241714024786	0.0273368161694991	protein_coding	protein_coding	KNOWN	PUTATIVE	PITPNM family member 3 [Source:HGNC Symbol;Acc:HGNC:21043]
ENSG00000260196	RP1-239B22.5	2.93726833043107	0.340452382112887	1.5544750672628	-0.239957600919233	0.0000062193717886648	0.000431909576093232	antisense	antisense	NOVEL	KNOWN
ENSG00000128944	KNSTRN	2.93485462131431	0.340732379974641	1.55328904088099	4.53352102423851	8.35572838662861E-11	1.67333870902852E-08	protein_coding	retained_intron	KNOWN	KNOWN	kinetochore-localized astrin/SPAG5 binding protein [Source:HGNC Symbol;Acc:HGNC:30767]
ENSG00000182481	KPNA2	2.92445027586658	0.341944606906909	1.54816545928867	6.74637604027716	7.75009045363824E-17	2.66952972831348E-14	protein_coding	processed_transcript	KNOWN	KNOWN	karyopherin alpha 2 (RAG cohort 1. importin alpha 1) [Source:HGNC Symbol;Acc:HGNC:6395]
ENSG00000149554	CHEK1	2.90310896752813	0.344458307003011	1.53759872420779	4.40900278466257	1.48546687995656E-10	2.86078140756874E-08	protein_coding	protein_coding	KNOWN	KNOWN	checkpoint kinase 1 [Source:HGNC Symbol;Acc:HGNC:1925]
ENSG00000170779	CDCA4	2.90299844346729	0.344471421350684	1.53754379841906	3.85736538843838	6.3504625260823E-13	1.54354649439401E-10	protein_coding	protein_coding	KNOWN	KNOWN	cell division cycle associated 4 [Source:HGNC Symbol;Acc:HGNC:14625]
ENSG00000174871	CNIH2	2.90055738460045	0.34476132253379	1.53633016187149	-1.32396172876383	0.000320526594957306	0.0112707850323796	protein_coding	retained_intron	KNOWN	KNOWN	cornichon family AMPA receptor auxiliary protein 2 [Source:HGNC Symbol;Acc:HGNC:28744]
ENSG00000057019	DCBLD2	2.89995756011815	0.344832632640064	1.5360317870488	8.22911324420008	2.26697040899345E-11	4.8116446930886E-09	protein_coding	protein_coding	KNOWN	PUTATIVE	discoidin. CUB and LCCL domain containing 2 [Source:HGNC Symbol;Acc:HGNC:24627]
ENSG00000138623	SEMA7A	2.89844458491674	0.34501263374291	1.53527890312836	6.46672399314341	0.000146491613785663	0.00593837793368258	protein_coding	protein_coding	KNOWN	KNOWN	semaphorin 7A. GPI membrane anchor (John Milton Hagen blood group) [Source:HGNC Symbol;Acc:HGNC:10741]
ENSG00000213551	DNAJC9	2.89611327842361	0.345290361205868	1.53411803302327	4.88768000001246	2.41200525622606E-13	6.08340020251259E-11	protein_coding	processed_transcript	KNOWN	KNOWN	DnaJ (Hsp40) homolog. subfamily C. member 9 [Source:HGNC Symbol;Acc:HGNC:19123]
ENSG00000278259	MYO19	2.89537593790156	0.345378293336497	1.53375068104155	4.80047416598116	9.45062327426852E-12	2.09439014834424E-09	protein_coding	processed_transcript	KNOWN	PUTATIVE	myosin XIX [Source:HGNC Symbol;Acc:HGNC:26234]
ENSG00000279233	RP11-158L12.4	2.88637672020843	0.346455122437305	1.52925960783589	-0.833435287193612	0.000980085004631643	0.0270382352376159	TEC	TEC	KNOWN	KNOWN
ENSG00000125148	MT2A	2.88529274522198	0.346585282084804	1.52871770384601	6.39064748275368	3.44000064299934E-12	7.88440299465236E-10	protein_coding	processed_transcript	KNOWN	PUTATIVE	metallothionein 2A [Source:HGNC Symbol;Acc:HGNC:7406]
ENSG00000138658	ZGRF1	2.88442629611325	0.346689392392343	1.52828439961307	3.32442174838867	5.59578516050539E-10	9.8054748165728E-08	protein_coding	protein_coding	KNOWN	KNOWN	zinc finger. GRF-type containing 1 [Source:HGNC Symbol;Acc:HGNC:25654]
ENSG00000280132	RP11-452L6.6	2.88365758138256	0.346781811563269	1.52789986257792	-0.890705666116214	7.00822025316424E-06	0.000479510225471609	TEC	TEC	KNOWN	KNOWN
ENSG00000168811	IL12A	2.88360029036995	0.346788701381253	1.52787119957667	-0.530318643364683	0.00128477705130196	0.0329834352148451	protein_coding	protein_coding	KNOWN	NOVEL	interleukin 12A [Source:HGNC Symbol;Acc:HGNC:5969]
ENSG00000111863	ADTRP	2.88160733592199	0.347028544636893	1.5268737591375	0.968746120779771	5.30593502461516E-06	0.000374515758019646	protein_coding	nonsense_mediated_decay	KNOWN	KNOWN	androgen-dependent TFPI-regulating protein [Source:HGNC Symbol;Acc:HGNC:21214]
ENSG00000213139	CRYGS	2.88101709860663	0.347099640777432	1.52657822280316	-0.397027373942013	0.000876304625129414	0.0248227286175639	protein_coding	protein_coding	KNOWN	KNOWN	crystallin. gamma S [Source:HGNC Symbol;Acc:HGNC:2417]
ENSG00000080839	RBL1	2.88043164125718	0.347170189938458	1.52628502001485	4.13697298701771	4.6400932070433E-09	6.90617724512007E-07	protein_coding	nonsense_mediated_decay	KNOWN	KNOWN	retinoblastoma-like 1 [Source:HGNC Symbol;Acc:HGNC:9893]
ENSG00000198056	PRIM1	2.88019170113899	0.347199111644042	1.52616483843093	2.48062762750374	2.7310649654692E-09	4.15721881448278E-07	protein_coding	processed_transcript	KNOWN	KNOWN	primase. DNA. polypeptide 1 (49kDa) [Source:HGNC Symbol;Acc:HGNC:9369]
ENSG00000279191	RP11-803D5.1	2.87154207221888	0.348244941167547	1.52182569943485	-0.292948887522345	0.00185996848460193	0.0438986062189976	TEC	TEC	KNOWN	KNOWN
ENSG00000221852	KRTAP1-5	2.86460440240503	0.349088341538689	1.51833591870473	3.27674973695637	0.000926715586513357	0.025892535182626	protein_coding	protein_coding	KNOWN	KNOWN	keratin associated protein 1-5 [Source:HGNC Symbol;Acc:HGNC:16777]
ENSG00000124575	HIST1H1D	2.85262057519503	0.350554857766751	1.51228786795463	4.68640888891609	0.000264063243485712	0.00972356032625242	protein_coding	protein_coding	KNOWN	KNOWN	histone cluster 1. H1d [Source:HGNC Symbol;Acc:HGNC:4717]
ENSG00000156689	GLYATL2	2.85245626138368	0.350575051241948	1.51220476487727	-0.265894078978151	0.0012311875590265	0.0319891184786889	protein_coding	processed_transcript	KNOWN	KNOWN	glycine-N-acyltransferase-like 2 [Source:HGNC Symbol;Acc:HGNC:24178]
ENSG00000241749	RPSAP52	2.85083872235309	0.350773964222921	1.51138642544117	1.33159806854429	0.000526200843724285	0.0166328582374705	transcribed_processed_pseudogene	TEC	KNOWN	KNOWN	ribosomal protein SA pseudogene 52 [Source:HGNC Symbol;Acc:HGNC:35752]
ENSG00000144136	SLC20A1	2.84350870647653	0.351678191708134	1.507672221653	6.82304123872953	2.55939395354918E-10	4.82117837893722E-08	protein_coding	retained_intron	KNOWN	KNOWN	solute carrier family 20 (phosphate transporter). member 1 [Source:HGNC Symbol;Acc:HGNC:10946]
ENSG00000141314	RHBDL3	2.83684816435066	0.352503885321228	1.50428893580777	-0.305688364327256	0.00181388958998979	0.0431149253134838	protein_coding	retained_intron	KNOWN	KNOWN	rhomboid. veinlet-like 3 (Drosophila) [Source:HGNC Symbol;Acc:HGNC:16502]
ENSG00000151503	NCAPD3	2.83665512744613	0.352527873524163	1.50419076246737	4.89375312713831	9.67850397524025E-14	2.50390790181763E-11	protein_coding	protein_coding	KNOWN	PUTATIVE	non-SMC condensin II complex. subunit D3 [Source:HGNC Symbol;Acc:HGNC:28952]
ENSG00000198074	AKR1B10	2.83492607415771	0.352742884238035	1.50331111476658	-1.05731261870184	0.000163886363122474	0.00650784326920925	protein_coding	processed_transcript	KNOWN	KNOWN	aldo-keto reductase family 1. member B10 (aldose reductase) [Source:HGNC Symbol;Acc:HGNC:382]
ENSG00000176619	LMNB2	2.82016356924265	0.354589361732854	1.49577884123813	6.42387024478434	2.11405816114902E-16	6.70701641557378E-14	protein_coding	processed_transcript	KNOWN	PUTATIVE	lamin B2 [Source:HGNC Symbol;Acc:HGNC:6638]
ENSG00000233117	LINC00702	2.81715706493902	0.354967783814939	1.49424000052214	2.98538496275012	0.0000107854789449571	0.000696079106341613	lincRNA	lincRNA	NOVEL	KNOWN	long intergenic non-protein coding RNA 702 [Source:HGNC Symbol;Acc:HGNC:44676]
ENSG00000156398	SFXN2	2.810747075752	0.355777298009803	1.49095363907037	0.833508752311257	0.0000119456449834793	0.000759569128648892	protein_coding	protein_coding	KNOWN	KNOWN	sideroflexin 2 [Source:HGNC Symbol;Acc:HGNC:16086]
ENSG00000167553	TUBA1C	2.80604569304899	0.356373384252849	1.48853850168713	7.87505744324985	5.85411115515155E-12	1.31182143613896E-09	protein_coding	retained_intron	KNOWN	KNOWN	tubulin. alpha 1c [Source:HGNC Symbol;Acc:HGNC:20768]
ENSG00000114529	C3orf52	2.80546049838977	0.356447720641215	1.48823759943127	1.62997282722318	0.000297141092569562	0.0106333215740271	protein_coding	protein_coding	KNOWN	KNOWN	chromosome 3 open reading frame 52 [Source:HGNC Symbol;Acc:HGNC:26255]
ENSG00000134668	SPOCD1	2.80141213705465	0.356962828415308	1.48615424487103	5.3368857839428	0.000370394581933912	0.0126773620090959	protein_coding	protein_coding	KNOWN	KNOWN	SPOC domain containing 1 [Source:HGNC Symbol;Acc:HGNC:26338]
ENSG00000258017	RP11-386G11.10	2.79504724631804	0.3577757053364	1.48287266999249	1.21101938259096	0.0000250993128857971	0.00139940985798421	antisense	antisense	NOVEL	KNOWN
ENSG00000135074	ADAM19	2.79330845948862	0.357998414605121	1.48197489635424	6.28429511463983	0.00132183423870183	0.0337765350041151	protein_coding	retained_intron	KNOWN	KNOWN	ADAM metallopeptidase domain 19 [Source:HGNC Symbol;Acc:HGNC:197]
ENSG00000109062	SLC9A3R1	2.78262433824835	0.35937297976395	1.47644615411404	3.05087942473788	2.13616377636202E-06	0.000172146813202308	protein_coding	nonsense_mediated_decay	KNOWN	KNOWN	solute carrier family 9. subfamily A (NHE3. cation proton antiporter 3). member 3 regulator 1 [Source:HGNC Symbol;Acc:HGNC:11075]
ENSG00000088305	DNMT3B	2.77513203991555	0.360343214526986	1.47255641607517	1.56412924176403	6.58849611622223E-06	0.000454402697242288	protein_coding	protein_coding	KNOWN	KNOWN	DNA (cytosine-5-)-methyltransferase 3 beta [Source:HGNC Symbol;Acc:HGNC:2979]
ENSG00000188211	NCR3LG1	2.77260810157604	0.360671239268026	1.4712437109072	2.37329902056246	3.02453251290998E-06	0.000233140403255372	protein_coding	nonsense_mediated_decay	KNOWN	KNOWN	natural killer cell cytotoxicity receptor 3 ligand 1 [Source:HGNC Symbol;Acc:HGNC:42400]
ENSG00000213244	HIST2H3DP1	2.77095920512041	0.360885861528425	1.47038547119331	-1.54648195903457	0.00182233403380589	0.0432815103324606	unprocessed_pseudogene	unprocessed_pseudogene	KNOWN	KNOWN	histone cluster 2. H3d pseudogene 1 [Source:HGNC Symbol;Acc:HGNC:43797]
ENSG00000178878	APOLD1	2.76932838448378	0.361098382410292	1.46953613733655	3.64910879294931	5.56964175512318E-06	0.000390386552740779	protein_coding	protein_coding	KNOWN	KNOWN	apolipoprotein L domain containing 1 [Source:HGNC Symbol;Acc:HGNC:25268]
ENSG00000116133	DHCR24	2.76491231860523	0.361675121945441	1.46723373018181	6.95390762519785	0.0000154332032641242	0.000936856051921595	protein_coding	protein_coding	KNOWN	KNOWN	24-dehydrocholesterol reductase [Source:HGNC Symbol;Acc:HGNC:2859]
ENSG00000177084	POLE	2.75859408808889	0.362503495645778	1.46393318768665	4.50991377362033	1.37734102138303E-08	1.89122413275507E-06	protein_coding	retained_intron	KNOWN	KNOWN	polymerase (DNA directed). epsilon. catalytic subunit [Source:HGNC Symbol;Acc:HGNC:9177]
ENSG00000130816	DNMT1	2.7531325570604	0.36322261252387	1.46107407408521	6.03817554559655	1.0626969037402E-10	2.08658979350344E-08	protein_coding	protein_coding	KNOWN	KNOWN	DNA (cytosine-5-)-methyltransferase 1 [Source:HGNC Symbol;Acc:HGNC:2976]
ENSG00000078401	EDN1	2.75079954520172	0.363530669380952	1.45985101218041	4.32919552505837	0.00124184891634259	0.0322244558020728	protein_coding	protein_coding	KNOWN	KNOWN	endothelin 1 [Source:HGNC Symbol;Acc:HGNC:3176]
ENSG00000151651	ADAM8	2.74159104849654	0.364751701588897	1.45501338646829	0.0693277274361574	0.000506718183510951	0.0161696481650909	protein_coding	processed_transcript	KNOWN	KNOWN	ADAM metallopeptidase domain 8 [Source:HGNC Symbol;Acc:HGNC:215]
ENSG00000177380	PPFIA3	2.73711870504596	0.36534769140866	1.45265800374471	1.3318008270313	0.000153948905209096	0.00617013700604994	protein_coding	retained_intron	KNOWN	KNOWN	protein tyrosine phosphatase. receptor type. f polypeptide (PTPRF). interacting protein (liprin). alpha 3 [Source:HGNC Symbol;Acc:HGNC:9247]
ENSG00000146263	MMS22L	2.72667564886169	0.366746958120036	1.44714309496917	4.47136724057793	1.53614340956695E-09	2.46269118577889E-07	protein_coding	nonsense_mediated_decay	KNOWN	KNOWN	MMS22-like. DNA repair protein [Source:HGNC Symbol;Acc:HGNC:21475]
ENSG00000112877	CEP72	2.7236661343224	0.367152195123497	1.44554986932744	0.931625122057417	1.03147554637038E-06	0.0000921130584587557	protein_coding	processed_transcript	KNOWN	KNOWN	centrosomal protein 72kDa [Source:HGNC Symbol;Acc:HGNC:25547]
ENSG00000216809	RP11-57K17.1	2.72106621810806	0.367503000605142	1.44417206550847	-0.629255722678577	0.00188798965862412	0.0443861656131838	processed_pseudogene	processed_pseudogene	KNOWN	KNOWN
ENSG00000149503	INCENP	2.71540841114711	0.368268727420474	1.44116920297405	4.34947720186837	2.46174027576033E-09	3.7758585771643E-07	protein_coding	processed_transcript	KNOWN	PUTATIVE	inner centromere protein antigens 135/155kDa [Source:HGNC Symbol;Acc:HGNC:6058]
ENSG00000151849	CENPJ	2.70807341962376	0.369266207021423	1.43726685290524	3.58726141018815	1.61750803714463E-12	3.79384307280316E-10	protein_coding	protein_coding	KNOWN	KNOWN	centromere protein J [Source:HGNC Symbol;Acc:HGNC:17272]
ENSG00000132436	FIGNL1	2.70285419420527	0.369979261975703	1.43448368761413	3.79288897380786	2.2754870930475E-09	3.52606906122906E-07	protein_coding	protein_coding	KNOWN	KNOWN	fidgetin-like 1 [Source:HGNC Symbol;Acc:HGNC:13286]
ENSG00000270069	MIR222HG	2.7010546423131	0.370225757130048	1.43352282585086	3.18899683248991	0.000388320123659504	0.0131725091356619	lincRNA	lincRNA	NOVEL	KNOWN	MIR222 host gene [Source:HGNC Symbol;Acc:HGNC:49555]
ENSG00000119737	GPR75	2.69800139026292	0.3706447311736	1.43189109169793	-0.357127946042448	0.0000813794057222007	0.00369944886691443	protein_coding	protein_coding	KNOWN	KNOWN	G protein-coupled receptor 75 [Source:HGNC Symbol;Acc:HGNC:4526]
ENSG00000103995	CEP152	2.69672687111952	0.370819904199219	1.43120941047403	3.27727138658001	1.01131220047457E-09	1.70665191131952E-07	protein_coding	retained_intron	KNOWN	KNOWN	centrosomal protein 152kDa [Source:HGNC Symbol;Acc:HGNC:29298]
ENSG00000148459	PDSS1	2.68956129189823	0.371807849485454	1.42737086660361	1.75285336801696	2.6561115750303E-10	4.98778036234429E-08	protein_coding	processed_transcript	KNOWN	KNOWN	prenyl (decaprenyl) diphosphate synthase. subunit 1 [Source:HGNC Symbol;Acc:HGNC:17759]
ENSG00000112118	MCM3	2.67921995239404	0.373242965403584	1.42181302507812	5.45687616961108	5.40696181727381E-11	1.10483475045237E-08	protein_coding	protein_coding	KNOWN	KNOWN	minichromosome maintenance complex component 3 [Source:HGNC Symbol;Acc:HGNC:6945]
ENSG00000243978	RGAG1	2.67775641085241	0.373446963266413	1.42102472808608	-0.0132456687649438	0.000606429503227337	0.0186874240269674	protein_coding	protein_coding	KNOWN	KNOWN	retrotransposon gag domain containing 1 [Source:HGNC Symbol;Acc:HGNC:29245]
ENSG00000160298	C21orf58	2.67644935200778	0.373629338156477	1.42032035196224	2.05511285086255	2.73999432194313E-07	0.0000289761610056859	protein_coding	retained_intron	KNOWN	KNOWN	chromosome 21 open reading frame 58 [Source:HGNC Symbol;Acc:HGNC:1300]
ENSG00000184178	SCFD2	2.67630530295978	0.373649448324928	1.4202427026543	5.15440250622609	2.44764929173593E-13	6.14757715235626E-11	protein_coding	protein_coding	KNOWN	KNOWN	sec1 family domain containing 2 [Source:HGNC Symbol;Acc:HGNC:30676]
ENSG00000178718	RPP25	2.6690573901201	0.374664105650798	1.41633032666816	2.49269062568728	0.000956281440836367	0.0264784974608063	protein_coding	protein_coding	KNOWN	KNOWN	ribonuclease P/MRP 25kDa subunit [Source:HGNC Symbol;Acc:HGNC:30361]
ENSG00000205683	DPF3	2.66605006214685	0.375086730064905	1.41470387109939	1.37508380672373	7.25966450460753E-06	0.00049446928437654	protein_coding	protein_coding	KNOWN	KNOWN	D4. zinc and double PHD fingers. family 3 [Source:HGNC Symbol;Acc:HGNC:17427]
ENSG00000004777	ARHGAP33	2.66592795968673	0.375103909453543	1.41463779557807	0.860630516259962	0.0000756236967344671	0.00348472309077112	protein_coding	protein_coding	KNOWN	KNOWN	Rho GTPase activating protein 33 [Source:HGNC Symbol;Acc:HGNC:23085]
ENSG00000182963	GJC1	2.66057752434409	0.375858245380964	1.41173944161795	5.50197941919459	2.46546185386205E-06	0.000194950403144502	protein_coding	protein_coding	KNOWN	KNOWN	gap junction protein. gamma 1. 45kDa [Source:HGNC Symbol;Acc:HGNC:4280]
ENSG00000164211	STARD4	2.65311480600581	0.376915464696936	1.40768710544659	5.42843337765008	1.21193301148535E-08	1.68716189374885E-06	protein_coding	retained_intron	KNOWN	KNOWN	StAR-related lipid transfer (START) domain containing 4 [Source:HGNC Symbol;Acc:HGNC:18058]
ENSG00000092445	TYRO3	2.65146938163952	0.377149367412893	1.40679208877213	4.384307970318	2.64995936766508E-08	3.52620089897315E-06	protein_coding	retained_intron	KNOWN	KNOWN	TYRO3 protein tyrosine kinase [Source:HGNC Symbol;Acc:HGNC:12446]
ENSG00000005884	ITGA3	2.6481062439882	0.377628353193995	1.40496100530225	7.48934308387141	0.00212095581004331	0.0485380012428248	protein_coding	retained_intron	KNOWN	KNOWN	integrin. alpha 3 (antigen CD49C. alpha 3 subunit of VLA-3 receptor) [Source:HGNC Symbol;Acc:HGNC:6139]
ENSG00000241472	PTPRG-AS1	2.63603809227576	0.379357188703095	1.39837121827474	-0.425619872423194	0.0000203944295785425	0.00117980405044622	processed_transcript	retained_intron	NOVEL	KNOWN	PTPRG antisense RNA 1 [Source:HGNC Symbol;Acc:HGNC:44638]
ENSG00000180139	ACTA2-AS1	2.63278636370061	0.379825729040322	1.39659045927451	-0.442777320325616	0.000583992759021004	0.0181176014004257	antisense	antisense	NOVEL	KNOWN	ACTA2 antisense RNA 1 [Source:HGNC Symbol;Acc:HGNC:45169]
ENSG00000277159	RP11-88E10.4	2.63229438909778	0.379896718293258	1.39632084543376	-0.569203392720334	0.000609312033721379	0.018740783094345	lincRNA	lincRNA	NOVEL	KNOWN
ENSG00000076356	PLXNA2	2.6271781373748	0.38063654145632	1.39351402658273	4.2783968233551	0.0000114417830598342	0.000733722596876326	protein_coding	processed_transcript	KNOWN	PUTATIVE	plexin A2 [Source:HGNC Symbol;Acc:HGNC:9100]
ENSG00000123374	CDK2	2.6227815724048	0.381274601942209	1.3910976636723	4.9077800043198	4.83127674315075E-11	9.93940378158306E-09	protein_coding	processed_transcript	KNOWN	KNOWN	cyclin-dependent kinase 2 [Source:HGNC Symbol;Acc:HGNC:1771]
ENSG00000243414	TICAM2	2.61909933291918	0.381810642853865	1.38907077690588	-0.618963985264799	0.000013311482076885	0.000828928541438587	protein_coding	processed_transcript	KNOWN	PUTATIVE	toll-like receptor adaptor molecule 2 [Source:HGNC Symbol;Acc:HGNC:21354]
ENSG00000183814	LIN9	2.61531885336466	0.38236255541594	1.38698684709374	2.74023541264067	3.28218076269284E-10	6.10637574673957E-08	protein_coding	protein_coding	KNOWN	PUTATIVE	lin-9 DREAM MuvB core complex component [Source:HGNC Symbol;Acc:HGNC:30830]
ENSG00000050438	SLC4A8	2.60498292254532	0.383879675887819	1.38127391467655	2.80150569145974	3.05363956765952E-06	0.000234186182568636	protein_coding	protein_coding	KNOWN	KNOWN	solute carrier family 4. sodium bicarbonate cotransporter. member 8 [Source:HGNC Symbol;Acc:HGNC:11034]
ENSG00000102172	SMS	2.60481031040154	0.383905114321299	1.38117831522652	6.10144695169012	1.28422128974785E-08	1.77549484230987E-06	protein_coding	protein_coding	KNOWN	KNOWN	spermine synthase [Source:HGNC Symbol;Acc:HGNC:11123]
ENSG00000114270	COL7A1	2.6031252509156	0.384153624435962	1.38024472953976	6.10056267214373	0.000682280027187469	0.0204409332797383	protein_coding	retained_intron	KNOWN	KNOWN	collagen. type VII. alpha 1 [Source:HGNC Symbol;Acc:HGNC:2214]
ENSG00000054967	RELT	2.60108448290074	0.384455025038171	1.37911325859753	2.67191709606275	7.40361524130465E-07	0.000069298528436429	protein_coding	retained_intron	KNOWN	KNOWN	RELT tumor necrosis factor receptor [Source:HGNC Symbol;Acc:HGNC:13764]
ENSG00000227136	LINC00595	2.59955967892281	0.384680531902377	1.37826727601081	-0.198686417135726	0.00037762623180577	0.0128604133485989	lincRNA	lincRNA	KNOWN	KNOWN	long intergenic non-protein coding RNA 595 [Source:HGNC Symbol;Acc:HGNC:31430]
ENSG00000253368	TRNP1	2.59001605157765	0.386097993250225	1.37296103901597	5.62025404243702	7.23183007725064E-08	8.77117676512257E-06	protein_coding	protein_coding	KNOWN	KNOWN	TMF1-regulated nuclear protein 1 [Source:HGNC Symbol;Acc:HGNC:34348]
ENSG00000049541	RFC2	2.58946422977403	0.386180271772769	1.37265362956973	3.95296971707362	1.33894856897035E-10	2.60356389641819E-08	protein_coding	protein_coding	KNOWN	KNOWN	replication factor C (activator 1) 2. 40kDa [Source:HGNC Symbol;Acc:HGNC:9970]
ENSG00000229656	RP11-462L8.1	2.57973957277605	0.387636027509515	1.367225431529	-1.14737113367696	0.000785695759493619	0.0229128953490643	lincRNA	lincRNA	NOVEL	KNOWN
ENSG00000121957	GPSM2	2.57122133880832	0.388920232150635	1.3624538072375	5.29742547201288	0.0000877472925319789	0.00395020093094485	protein_coding	protein_coding	KNOWN	KNOWN	G-protein signaling modulator 2 [Source:HGNC Symbol;Acc:HGNC:29501]
ENSG00000146054	TRIM7	2.57082667771415	0.388979937336402	1.36223234854918	0.759091089498347	0.000696076352174675	0.0207922628507122	protein_coding	protein_coding	KNOWN	KNOWN	tripartite motif containing 7 [Source:HGNC Symbol;Acc:HGNC:16278]
ENSG00000172244	C5orf34	2.56918069340159	0.389229143192728	1.36130836019086	1.93851099192612	1.06038925194867E-09	1.78047921220651E-07	protein_coding	retained_intron	KNOWN	KNOWN	chromosome 5 open reading frame 34 [Source:HGNC Symbol;Acc:HGNC:24738]
ENSG00000277161	PIGW	2.56706737637564	0.389549572871698	1.36012116201671	2.78158721668001	2.1855271264581E-09	3.39539664061258E-07	protein_coding	protein_coding	KNOWN	KNOWN	phosphatidylinositol glycan anchor biosynthesis. class W [Source:HGNC Symbol;Acc:HGNC:23213]
ENSG00000166881	TMEM194A	2.56352590192764	0.39008773004714	1.3581294748344	4.76328550692822	1.28756012089936E-09	2.10904447086121E-07	protein_coding	processed_transcript	KNOWN	PUTATIVE	transmembrane protein 194A [Source:HGNC Symbol;Acc:HGNC:29001]
ENSG00000118503	TNFAIP3	2.56287289544446	0.390187122341304	1.35776193057681	3.48212463231237	0.000295795186218147	0.0106195580881737	protein_coding	protein_coding	KNOWN	KNOWN	tumor necrosis factor. alpha-induced protein 3 [Source:HGNC Symbol;Acc:HGNC:11896]
ENSG00000176225	RTTN	2.56235124644003	0.390266557478932	1.35746825349516	3.86419851956792	3.53216985269698E-10	6.51118246332481E-08	protein_coding	retained_intron	KNOWN	KNOWN	rotatin [Source:HGNC Symbol;Acc:HGNC:18654]
ENSG00000170961	HAS2	2.55812661249855	0.390911065587675	1.35508767106213	7.39560868374523	0.00120652733332369	0.0314568603483646	protein_coding	protein_coding	KNOWN	KNOWN	hyaluronan synthase 2 [Source:HGNC Symbol;Acc:HGNC:4819]
ENSG00000080823	MOK	2.54945770187199	0.392240278889792	1.35019040236901	4.15305672527098	0.00073226769854432	0.0216693002457305	protein_coding	protein_coding	KNOWN	KNOWN	MOK protein kinase [Source:HGNC Symbol;Acc:HGNC:9833]
ENSG00000125637	PSD4	2.54487910357508	0.392945974759739	1.34759712159939	2.68223956227747	0.0000584430467536502	0.00281156298105609	protein_coding	retained_intron	KNOWN	KNOWN	pleckstrin and Sec7 domain containing 4 [Source:HGNC Symbol;Acc:HGNC:19096]
ENSG00000147394	ZNF185	2.54394594758319	0.393090112999462	1.34706801732741	3.38005363172247	0.000287978961898794	0.0103946609846092	protein_coding	protein_coding	KNOWN	KNOWN	zinc finger protein 185 (LIM domain) [Source:HGNC Symbol;Acc:HGNC:12976]
ENSG00000116771	AGMAT	2.53430684290901	0.394585210862687	1.34159121032842	0.152479396800192	0.0000449288911939227	0.00224566221581962	protein_coding	protein_coding	KNOWN	KNOWN	agmatine ureohydrolase (agmatinase) [Source:HGNC Symbol;Acc:HGNC:18407]
ENSG00000169682	SPNS1	2.52650025580199	0.395804432516303	1.33714032602523	-1.47976464783015	0.00103788816623345	0.0282068804203724	protein_coding	protein_coding	KNOWN	NOVEL	spinster homolog 1 (Drosophila) [Source:HGNC Symbol;Acc:HGNC:30621]
ENSG00000187951	ARHGAP11B	2.5165746098405	0.397365528560021	1.3314613705951	2.3963820129376	3.21403899209013E-08	4.22089447503705E-06	protein_coding	protein_coding	KNOWN	KNOWN	Rho GTPase activating protein 11B [Source:HGNC Symbol;Acc:HGNC:15782]
ENSG00000231185	AC005592.2	2.51443931942234	0.397702975878431	1.3302367374991	-0.454140196441726	0.000121159366274207	0.0051944277664601	antisense	antisense	NOVEL	KNOWN
ENSG00000162390	ACOT11	2.51393226781013	0.397783191219823	1.32994578014394	0.794785075523599	0.000140627297371884	0.00575483561322459	protein_coding	processed_transcript	KNOWN	KNOWN	acyl-CoA thioesterase 11 [Source:HGNC Symbol;Acc:HGNC:18156]
ENSG00000176974	SHMT1	2.51189501719302	0.398105809819025	1.32877616911011	2.33251272358118	0.00104165327747066	0.0282837017624566	protein_coding	protein_coding	KNOWN	KNOWN	serine hydroxymethyltransferase 1 (soluble) [Source:HGNC Symbol;Acc:HGNC:10850]
ENSG00000164674	SYTL3	2.51113309050956	0.398226602874752	1.32833849373478	1.42696086305298	2.00282660306461E-06	0.000163588597298282	protein_coding	protein_coding	KNOWN	KNOWN	synaptotagmin-like 3 [Source:HGNC Symbol;Acc:HGNC:15587]
ENSG00000258976	CTD-2207P18.2	2.51098512706829	0.39825006895503	1.32825348334124	-0.79680863251899	0.000525973362679306	0.0166328582374705	lincRNA	lincRNA	NOVEL	KNOWN
ENSG00000276672	RP11-142E9.1	2.50497132272116	0.399206166924776	1.32479408733075	-0.748487595214969	0.000413115126121321	0.0138191824014801	sense_intronic	sense_intronic	NOVEL	KNOWN
ENSG00000103187	COTL1	2.50424603024798	0.399321787045412	1.3243763071516	6.24334374735725	1.11993411006232E-09	1.87523633945684E-07	protein_coding	protein_coding	KNOWN	PUTATIVE	coactosin-like F-actin binding protein 1 [Source:HGNC Symbol;Acc:HGNC:18304]
ENSG00000128340	RAC2	2.50366005411159	0.399415247432561	1.32403868705423	3.20471615042018	0.00115738037218	0.0304653849146893	protein_coding	protein_coding	KNOWN	PUTATIVE	ras-related C3 botulinum toxin substrate 2 (rho family. small GTP binding protein Rac2) [Source:HGNC Symbol;Acc:HGNC:9802]
ENSG00000248019	FAM13A-AS1	2.50344426032823	0.399449676530402	1.3239143338945	-0.453490176251802	0.00214916563098936	0.0490354550002742	antisense	antisense	NOVEL	KNOWN	FAM13A antisense RNA 1 [Source:HGNC Symbol;Acc:HGNC:19370]
ENSG00000267470	ZNF571-AS1	2.50200240133573	0.399679872196021	1.32308317415341	0.372087167015137	0.00183052207635716	0.0434417481262729	antisense	antisense	NOVEL	KNOWN	ZNF571 antisense RNA 1 [Source:HGNC Symbol;Acc:HGNC:44324]
ENSG00000240764	PCDHGC5	2.50082886684115	0.399867425260139	1.32240633644454	0.853036752614445	0.000161053916297549	0.00641650298777261	protein_coding	protein_coding	KNOWN	KNOWN	protocadherin gamma subfamily C. 5 [Source:HGNC Symbol;Acc:HGNC:8718]
ENSG00000167325	RRM1	2.5004421997886	0.399929260546213	1.32218325609842	6.56971441528186	1.39112920181825E-14	3.84659986955973E-12	protein_coding	retained_intron	KNOWN	KNOWN	ribonucleotide reductase M1 [Source:HGNC Symbol;Acc:HGNC:10451]
ENSG00000160072	ATAD3B	2.49858359779119	0.400226752822689	1.32111048867661	3.83345342759579	2.63235707790037E-08	0.0000035105277057247	protein_coding	retained_intron	KNOWN	KNOWN	ATPase family. AAA domain containing 3B [Source:HGNC Symbol;Acc:HGNC:24007]
ENSG00000204963	PCDHA7	2.49702867127447	0.400475978311296	1.32021238661175	-1.107931426281	0.00158053929533757	0.0387605078045784	protein_coding	protein_coding	KNOWN	KNOWN	protocadherin alpha 7 [Source:HGNC Symbol;Acc:HGNC:8673]
ENSG00000165046	LETM2	2.49322352759574	0.401087182489538	1.31801223208634	0.707072433592968	2.78709672467122E-06	0.000216499231271206	protein_coding	retained_intron	KNOWN	KNOWN	leucine zipper-EF-hand containing transmembrane protein 2 [Source:HGNC Symbol;Acc:HGNC:14648]
ENSG00000065882	TBC1D1	2.49036656594012	0.401547311820137	1.31635811335397	6.03428013901612	0.0000597400342785046	0.00286709357187419	protein_coding	protein_coding	KNOWN	KNOWN	TBC1 (tre-2/USP6. BUB2. cdc16) domain family. member 1 [Source:HGNC Symbol;Acc:HGNC:11578]
ENSG00000168389	MFSD2A	2.48128855978516	0.403016406961786	1.31108952223688	1.11024491144798	0.000143137957847477	0.00582987362235678	protein_coding	protein_coding	KNOWN	KNOWN	major facilitator superfamily domain containing 2A [Source:HGNC Symbol;Acc:HGNC:25897]
ENSG00000273599	RP11-59C5.3	2.47750140517111	0.403632465318797	1.30888587566921	-0.617738758823866	0.00147351483417135	0.036825041745031	antisense	antisense	NOVEL	KNOWN
ENSG00000261008	LINC01572	2.47724261856945	0.403674631020791	1.30873517155799	-0.565171301100826	0.0000393012440782328	0.00201792137290613	lincRNA	lincRNA	NOVEL	KNOWN	long intergenic non-protein coding RNA 1572 [Source:HGNC Symbol;Acc:HGNC:51385]
ENSG00000271936	RP11-443B20.1	2.47613361474187	0.403855427690338	1.30808916597564	0.000245878387375157	0.0000778059468470712	0.00356117287015535	antisense	antisense	NOVEL	KNOWN
ENSG00000187678	SPRY4	2.46619906933866	0.405482271254024	1.30228925746835	4.85827903861059	0.0000249958183810825	0.00139640679906698	protein_coding	processed_transcript	KNOWN	KNOWN	sprouty homolog 4 (Drosophila) [Source:HGNC Symbol;Acc:HGNC:15533]
ENSG00000273802	HIST1H2BG	2.4647765035799	0.405716298637047	1.3014568345159	5.03093861055382	1.34575844689565E-06	0.000115065210525423	protein_coding	protein_coding	KNOWN	KNOWN	histone cluster 1. H2bg [Source:HGNC Symbol;Acc:HGNC:4746]
ENSG00000277157	HIST1H4D	2.46201216903709	0.406171834800925	1.2998378926778	4.43641165143548	5.01597009386912E-08	6.24705911752762E-06	protein_coding	protein_coding	KNOWN	KNOWN	histone cluster 1. H4d [Source:HGNC Symbol;Acc:HGNC:4782]
ENSG00000197785	ATAD3A	2.45847389501816	0.406756403647968	1.29776303617224	4.31426809509743	1.85972862809135E-09	2.93462256473085E-07	protein_coding	protein_coding	KNOWN	KNOWN	ATPase family. AAA domain containing 3A [Source:HGNC Symbol;Acc:HGNC:25567]
ENSG00000183876	ARSI	2.45195904500371	0.407837154555119	1.29393488193918	3.08209967429525	0.000833515907344004	0.0239825801330736	protein_coding	protein_coding	KNOWN	KNOWN	arylsulfatase family. member I [Source:HGNC Symbol;Acc:HGNC:32521]
ENSG00000112312	GMNN	2.45064857712518	0.408055242736225	1.29316361664514	3.33634705844789	1.29023086750871E-06	0.000111406039263736	protein_coding	protein_coding	KNOWN	KNOWN	geminin. DNA replication inhibitor [Source:HGNC Symbol;Acc:HGNC:17493]
ENSG00000128805	ARHGAP22	2.44332122813257	0.409278971788863	1.28884354996138	5.1523711799017	0.000012894629536619	0.000806302255018524	protein_coding	retained_intron	KNOWN	KNOWN	Rho GTPase activating protein 22 [Source:HGNC Symbol;Acc:HGNC:30320]
ENSG00000279822	RP11-541M12.6	2.44101347014482	0.409665908128181	1.28748025630609	0.469130321746773	0.000443769969429505	0.0145697222152729	TEC	TEC	KNOWN	KNOWN
ENSG00000267809	NDUFV2P1	2.43882147483584	0.410034112918131	1.28618415469188	-1.02115471701308	0.00114944657000762	0.0303094880986392	processed_pseudogene	processed_pseudogene	KNOWN	KNOWN	NADH dehydrogenase (ubiquinone) flavoprotein 2 pseudogene 1 [Source:HGNC Symbol;Acc:HGNC:7718]
ENSG00000275221	HIST1H2AK	2.43560399576794	0.4105757757573	1.28427958489281	2.98327239093371	2.8826890277184E-07	0.0000303255867193434	protein_coding	protein_coding	KNOWN	KNOWN	histone cluster 1. H2ak [Source:HGNC Symbol;Acc:HGNC:4726]
ENSG00000084070	SMAP2	2.43396641671348	0.410852012227135	1.28330926222782	4.9389785273941	3.89276307843706E-07	0.0000396371394603222	protein_coding	protein_coding	KNOWN	KNOWN	small ArfGAP2 [Source:HGNC Symbol;Acc:HGNC:25082]
ENSG00000201592	snoU2_19	2.4322645235358	0.411139491746685	1.28230013915996	-0.0766228496358884	0.000130142932414945	0.00547444928334993	snoRNA	snoRNA	NOVEL	NOVEL	Small nucleolar RNA U2-19 [Source:RFAM;Acc:RF00494]
ENSG00000223345	HIST2H2BA	2.42653489749237	0.412110289876079	1.27889760853695	-0.163961566548285	0.0000526570795979199	0.0025680550979636	transcribed_unprocessed_pseudogene	transcribed_unprocessed_pseudogene	KNOWN	KNOWN	histone cluster 2. H2ba (pseudogene) [Source:HGNC Symbol;Acc:HGNC:20560]
ENSG00000062822	POLD1	2.42008083688357	0.413209337787136	1.27505523800536	3.54459062254184	8.84063411565676E-09	1.25982171124746E-06	protein_coding	protein_coding	KNOWN	KNOWN	polymerase (DNA directed). delta 1. catalytic subunit [Source:HGNC Symbol;Acc:HGNC:9175]
ENSG00000139364	TMEM132B	2.41742253730051	0.413663720168954	1.27346966143204	2.81065898124811	0.00205651607382893	0.0473690227032227	protein_coding	protein_coding	KNOWN	KNOWN	transmembrane protein 132B [Source:HGNC Symbol;Acc:HGNC:29397]
ENSG00000242419	PCDHGC4	2.41549979713884	0.413992996888056	1.272321731608	-0.414718060296831	0.00147525595215182	0.0368344790240787	protein_coding	protein_coding	KNOWN	KNOWN	protocadherin gamma subfamily C. 4 [Source:HGNC Symbol;Acc:HGNC:8717]
ENSG00000122483	CCDC18	2.41337159996441	0.414358070682006	1.27105007226738	3.35465672104397	4.69426249996648E-09	6.96959234570146E-07	protein_coding	retained_intron	KNOWN	KNOWN	coiled-coil domain containing 18 [Source:HGNC Symbol;Acc:HGNC:30370]
ENSG00000149636	DSN1	2.40747740988798	0.415372537201307	1.26752226087435	4.01065791674102	7.02900649414975E-09	1.01851317899244E-06	protein_coding	protein_coding	KNOWN	KNOWN	DSN1. MIS12 kinetochore complex component [Source:HGNC Symbol;Acc:HGNC:16165]
ENSG00000163918	RFC4	2.40564283235953	0.415689306221393	1.26642246037181	3.67407798503524	6.55162883272254E-10	1.13811422019505E-07	protein_coding	protein_coding	KNOWN	KNOWN	replication factor C (activator 1) 4. 37kDa [Source:HGNC Symbol;Acc:HGNC:9972]
ENSG00000100629	CEP128	2.40507690830346	0.415787119550119	1.2660830284876	2.95570205569162	3.22898290310163E-06	0.000245757399515231	protein_coding	protein_coding	KNOWN	KNOWN	centrosomal protein 128kDa [Source:HGNC Symbol;Acc:HGNC:20359]
ENSG00000185634	SHC4	2.40234455225624	0.416260023592709	1.26444308201066	1.17495475811247	0.00062065161297338	0.0190199586062137	protein_coding	retained_intron	KNOWN	KNOWN	SHC (Src homology 2 domain containing) family. member 4 [Source:HGNC Symbol;Acc:HGNC:16743]
ENSG00000158373	HIST1H2BD	2.40071931949111	0.416541822228504	1.26346674049089	5.52301205716169	4.10571539062899E-09	6.17178099829738E-07	protein_coding	protein_coding	KNOWN	KNOWN	histone cluster 1. H2bd [Source:HGNC Symbol;Acc:HGNC:4747]
ENSG00000096060	FKBP5	2.40013443760842	0.416643328111418	1.26311521710004	1.96717770056105	0.000404115868101554	0.013578428324021	protein_coding	protein_coding	KNOWN	KNOWN	FK506 binding protein 5 [Source:HGNC Symbol;Acc:HGNC:3721]
ENSG00000141682	PMAIP1	2.39535483534927	0.417474682766233	1.2602393850973	3.07977258229394	0.00020174530542503	0.00770171327784382	protein_coding	retained_intron	KNOWN	KNOWN	phorbol-12-myristate-13-acetate-induced protein 1 [Source:HGNC Symbol;Acc:HGNC:9108]
ENSG00000120334	CENPL	2.38887269547452	0.41860748875166	1.25632997371839	3.54785182166311	1.35002932879265E-10	2.61666938618303E-08	protein_coding	processed_transcript	KNOWN	KNOWN	centromere protein L [Source:HGNC Symbol;Acc:HGNC:17879]
ENSG00000181544	FANCB	2.38677092478291	0.418976111036275	1.2550601074592	2.58109765302431	2.08178022209466E-08	2.81994674174481E-06	protein_coding	protein_coding	KNOWN	KNOWN	Fanconi anemia. complementation group B [Source:HGNC Symbol;Acc:HGNC:3583]
ENSG00000172167	MTBP	2.38647279804778	0.419028451033691	1.25487989208036	2.34860302620145	4.48604587823979E-08	5.66906414034416E-06	protein_coding	processed_transcript	KNOWN	KNOWN	MDM2 binding protein [Source:HGNC Symbol;Acc:HGNC:7417]
ENSG00000123416	TUBA1B	2.38053039971383	0.420074450685534	1.25128305243399	9.38006296654311	4.55384953022972E-10	8.16968737597373E-08	protein_coding	protein_coding	KNOWN	PUTATIVE	tubulin. alpha 1b [Source:HGNC Symbol;Acc:HGNC:18809]
ENSG00000100206	DMC1	2.37201121416838	0.421583167072251	1.24611083053605	0.369008348700795	0.00125068390882673	0.0323840100258446	protein_coding	protein_coding	KNOWN	KNOWN	DNA meiotic recombinase 1 [Source:HGNC Symbol;Acc:HGNC:2927]
ENSG00000229124	VIM-AS1	2.36413956548931	0.422986872094003	1.241315206622	2.40179529590353	0.000465452137890073	0.0151699163570767	antisense	antisense	NOVEL	KNOWN	VIM antisense RNA 1 [Source:HGNC Symbol;Acc:HGNC:44879]
ENSG00000189159	HN1	2.36029362730535	0.423676100478082	1.23896634615778	5.6208523278602	4.14606068136502E-08	5.29492355533902E-06	protein_coding	processed_transcript	KNOWN	KNOWN	hematological and neurological expressed 1 [Source:HGNC Symbol;Acc:HGNC:14569]
ENSG00000168393	DTYMK	2.3534418513323	0.424909584842257	1.23477220746486	4.50121800876978	4.68899750423914E-10	8.31317883994209E-08	protein_coding	retained_intron	KNOWN	KNOWN	deoxythymidylate kinase (thymidylate kinase) [Source:HGNC Symbol;Acc:HGNC:3061]
ENSG00000010278	CD9	2.34682057904255	0.426108416182363	1.23070754803059	5.42530386873574	0.000405809681228508	0.0136201568901855	protein_coding	protein_coding	KNOWN	KNOWN	CD9 molecule [Source:HGNC Symbol;Acc:HGNC:1709]
ENSG00000184992	BRI3BP	2.34165472678142	0.427048440815393	1.22752836845989	4.1079041235579	2.34855138055982E-09	3.62995714535296E-07	protein_coding	protein_coding	KNOWN	KNOWN	BRI3 binding protein [Source:HGNC Symbol;Acc:HGNC:14251]
ENSG00000107282	APBA1	2.34021987586409	0.427310275548687	1.22664408490113	3.28806093870033	3.90728154464765E-06	0.000288990213778915	protein_coding	retained_intron	KNOWN	KNOWN	amyloid beta (A4) precursor protein-binding. family A. member 1 [Source:HGNC Symbol;Acc:HGNC:578]
ENSG00000155816	FMN2	2.33360649180445	0.428521262480185	1.22256130475337	5.549924171042	0.0000169695220617248	0.00101680499041621	protein_coding	protein_coding	KNOWN	KNOWN	formin 2 [Source:HGNC Symbol;Acc:HGNC:14074]
ENSG00000212195	U3	2.33310540714688	0.428613296654645	1.22225148817631	0.271850732743315	0.000370192486412474	0.0126773620090959	snoRNA	snoRNA	NOVEL	NOVEL	Small nucleolar RNA U3 [Source:RFAM;Acc:RF00012]
ENSG00000161267	BDH1	2.33274368447872	0.428679758798044	1.22202779662936	0.602652294832534	0.000726921748438019	0.021553426499801	protein_coding	protein_coding	KNOWN	KNOWN	3-hydroxybutyrate dehydrogenase. type 1 [Source:HGNC Symbol;Acc:HGNC:1027]
ENSG00000159055	MIS18A	2.33141230028793	0.428924562110485	1.22120416147306	2.76594388306275	2.8275283506711E-07	0.0000297973044493188	protein_coding	processed_transcript	KNOWN	PUTATIVE	MIS18 kinetochore protein A [Source:HGNC Symbol;Acc:HGNC:1286]
ENSG00000130695	CEP85	2.32431156408054	0.430234920074316	1.21680346883983	3.51989409589161	1.102033923048E-08	1.53833642692987E-06	protein_coding	protein_coding	KNOWN	KNOWN	centrosomal protein 85kDa [Source:HGNC Symbol;Acc:HGNC:25309]
ENSG00000174827	PDZK1	2.32285746727618	0.430504244917195	1.21590063173495	-1.50005912312344	0.000788711558860911	0.0229675092060758	protein_coding	protein_coding	KNOWN	KNOWN	PDZ domain containing 1 [Source:HGNC Symbol;Acc:HGNC:8821]
ENSG00000169299	PGM2	2.32082094026971	0.430882013622209	1.21463521783528	5.17367693050683	0.0000378297126511993	0.00195067343789704	protein_coding	protein_coding	KNOWN	KNOWN	phosphoglucomutase 2 [Source:HGNC Symbol;Acc:HGNC:8906]
ENSG00000109685	WHSC1	2.31847535395461	0.431317934130421	1.21317639053972	6.57996976126456	8.076229231556E-12	1.79640967471942E-09	protein_coding	protein_coding	KNOWN	KNOWN	Wolf-Hirschhorn syndrome candidate 1 [Source:HGNC Symbol;Acc:HGNC:12766]
ENSG00000101868	POLA1	2.3097425601289	0.432948683226494	1.20773206033277	4.3279282530284	4.90671233642806E-08	0.0000061236379488105	protein_coding	protein_coding	KNOWN	KNOWN	polymerase (DNA directed). alpha 1. catalytic subunit [Source:HGNC Symbol;Acc:HGNC:9173]
ENSG00000100116	GCAT	2.30801717434084	0.433272339182482	1.20665395935782	2.81043630245053	0.0000427080161614807	0.00215791827845591	protein_coding	protein_coding	KNOWN	NOVEL	glycine C-acetyltransferase [Source:HGNC Symbol;Acc:HGNC:4188]
ENSG00000118473	SGIP1	2.29860935059341	0.435045650424174	1.20076130039716	4.37091204267649	0.00128255296852584	0.0329825129649185	protein_coding	processed_transcript	KNOWN	KNOWN	SH3-domain GRB2-like (endophilin) interacting protein 1 [Source:HGNC Symbol;Acc:HGNC:25412]
ENSG00000128050	PAICS	2.29073207725441	0.436541667150601	1.1958087317025	6.28412650521414	8.07173158983633E-11	1.62185302834581E-08	protein_coding	protein_coding	KNOWN	KNOWN	phosphoribosylaminoimidazole carboxylase. phosphoribosylaminoimidazole succinocarboxamide synthetase [Source:HGNC Symbol;Acc:HGNC:8587]
ENSG00000274210	U1	2.28959794288864	0.436757904638211	1.19509428097452	0.472986244428446	0.000503370058870054	0.0160968932512615	snRNA	snRNA	NOVEL	NOVEL	U1 spliceosomal RNA [Source:RFAM;Acc:RF00003]
ENSG00000196550	FAM72A	2.28437187847623	0.437757096128779	1.19179752966811	-0.6859057904853	0.000471668938988581	0.0153270792308855	protein_coding	protein_coding	KNOWN	PUTATIVE	family with sequence similarity 72. member A [Source:HGNC Symbol;Acc:HGNC:24044]
ENSG00000242125	SNHG3	2.28323970146592	0.437974164236004	1.19108232603792	3.99756827062893	0.0000168917410493321	0.0010141606162477	sense_intronic	retained_intron	KNOWN	KNOWN	small nucleolar RNA host gene 3 [Source:HGNC Symbol;Acc:HGNC:10118]
ENSG00000100344	PNPLA3	2.27603479954956	0.439360593343259	1.18652261597216	2.63701599530273	0.000750536415126295	0.022124257121304	protein_coding	processed_transcript	KNOWN	KNOWN	patatin-like phospholipase domain containing 3 [Source:HGNC Symbol;Acc:HGNC:18590]
ENSG00000189320	FAM180A	2.27238534178846	0.44006620779069	1.18420750189734	5.31284451453889	0.000504094371919887	0.0161115082953122	protein_coding	protein_coding	KNOWN	KNOWN	family with sequence similarity 180. member A [Source:HGNC Symbol;Acc:HGNC:33773]
ENSG00000139880	CDH24	2.26861338716291	0.440797892518206	1.18181076857539	2.12425520895898	0.0000125595245044232	0.000789706763986633	protein_coding	protein_coding	KNOWN	KNOWN	cadherin 24. type 2 [Source:HGNC Symbol;Acc:HGNC:14265]
ENSG00000099194	SCD	2.26840129716292	0.440839106048254	1.18167588640607	7.25578941956302	8.29262408578066E-06	0.000556030130441349	protein_coding	protein_coding	KNOWN	KNOWN	stearoyl-CoA desaturase (delta-9-desaturase) [Source:HGNC Symbol;Acc:HGNC:10571]
ENSG00000109084	TMEM97	2.26170365781623	0.442144573867622	1.17740991102243	4.075353926239	0.000026437460813813	0.00145802717328073	protein_coding	protein_coding	KNOWN	PUTATIVE	transmembrane protein 97 [Source:HGNC Symbol;Acc:HGNC:28106]
ENSG00000160326	SLC2A6	2.25822872167429	0.442824940805191	1.17519161494799	3.53897110131738	0.000101378032162358	0.00443788409637964	protein_coding	protein_coding	KNOWN	KNOWN	solute carrier family 2 (facilitated glucose transporter). member 6 [Source:HGNC Symbol;Acc:HGNC:11011]
ENSG00000067057	PFKP	2.253469967245	0.443760074256752	1.17214822289755	7.0782957427789	0.000109082299806899	0.00473729967583577	protein_coding	protein_coding	KNOWN	PUTATIVE	phosphofructokinase. platelet [Source:HGNC Symbol;Acc:HGNC:8878]
ENSG00000137404	NRM	2.25283976389037	0.443884210509995	1.17174470369241	2.86183185828256	1.27958642302144E-07	0.0000147198835865094	protein_coding	protein_coding	KNOWN	KNOWN	nurim (nuclear envelope membrane protein) [Source:HGNC Symbol;Acc:HGNC:8003]
ENSG00000093217	XYLB	2.24815398555945	0.44480938869103	1.16874085521839	2.27564522153352	3.05985806517533E-06	0.000234364910178785	protein_coding	processed_transcript	KNOWN	KNOWN	xylulokinase homolog (H. influenzae) [Source:HGNC Symbol;Acc:HGNC:12839]
ENSG00000168874	ATOH8	2.24686024306435	0.445065510009721	1.1679103902461	5.11727918358945	0.00107282645583036	0.0289475854659794	protein_coding	processed_transcript	KNOWN	PUTATIVE	atonal homolog 8 (Drosophila) [Source:HGNC Symbol;Acc:HGNC:24126]
ENSG00000114948	ADAM23	2.24525993214984	0.445382730828184	1.16688247441667	2.75111703762276	0.000509679950556553	0.0162297927837287	protein_coding	protein_coding	KNOWN	KNOWN	ADAM metallopeptidase domain 23 [Source:HGNC Symbol;Acc:HGNC:202]
ENSG00000213988	ZNF90	2.24386198641417	0.44566020818333	1.16598394259594	0.552239672934858	0.000424203503424386	0.014072957062696	protein_coding	protein_coding	KNOWN	KNOWN	zinc finger protein 90 [Source:HGNC Symbol;Acc:HGNC:13165]
ENSG00000279738	RP5-1014D13.2	2.24267617373121	0.445895850552632	1.16522132070088	0.719403891815079	0.000917454127746168	0.0257224266820518	sense_overlapping	sense_overlapping	NOVEL	KNOWN
ENSG00000162769	FLVCR1	2.24137063335692	0.446155573343214	1.16438123282584	2.23981023752891	7.47282519532224E-07	0.0000698378961160976	protein_coding	processed_transcript	KNOWN	KNOWN	feline leukemia virus subgroup C cellular receptor 1 [Source:HGNC Symbol;Acc:HGNC:24682]
ENSG00000229563	LINC01204	2.23733241958566	0.446960850004218	1.16177962584643	0.48242741710979	0.00145140912916368	0.0364084439853755	lincRNA	lincRNA	NOVEL	KNOWN	long intergenic non-protein coding RNA 1204 [Source:HGNC Symbol;Acc:HGNC:49635]
ENSG00000013573	DDX11	2.23259371277068	0.447909529745556	1.15872073351537	3.05693022919582	0.000033000122175956	0.00174632654101627	protein_coding	protein_coding	KNOWN	NOVEL	DEAD/H (Asp-Glu-Ala-Asp/His) box helicase 11 [Source:HGNC Symbol;Acc:HGNC:2736]
ENSG00000170545	SMAGP	2.23192207968731	0.448044315301588	1.15828666103315	3.50533275414843	0.0000454913749500493	0.00226813448355171	protein_coding	protein_coding	KNOWN	PUTATIVE	small cell adhesion glycoprotein [Source:HGNC Symbol;Acc:HGNC:26918]
ENSG00000116830	TTF2	2.22707435003078	0.449019584813672	1.15514972275533	3.84872611638104	1.29018131638795E-07	0.0000147623986217027	protein_coding	processed_transcript	KNOWN	KNOWN	transcription termination factor. RNA polymerase II [Source:HGNC Symbol;Acc:HGNC:12398]
ENSG00000104549	SQLE	2.22503815665203	0.449430494937974	1.15383007672652	5.63903408191265	8.29589568577451E-08	9.90234249589706E-06	protein_coding	retained_intron	KNOWN	KNOWN	squalene epoxidase [Source:HGNC Symbol;Acc:HGNC:11279]
ENSG00000076003	MCM6	2.22465604463292	0.449507690149469	1.15358229739992	5.08987966102858	5.27051948212828E-08	6.55054935800434E-06	protein_coding	retained_intron	KNOWN	KNOWN	minichromosome maintenance complex component 6 [Source:HGNC Symbol;Acc:HGNC:6949]
ENSG00000279148	RP11-135F9.4	2.22250816806655	0.449942103416404	1.15218872119563	-0.678909701846251	0.000140764225825458	0.005756086116036	TEC	TEC	KNOWN	KNOWN
ENSG00000104356	POP1	2.22132389210462	0.450181985416156	1.15141976815032	3.66603031994753	1.15938537841089E-06	0.000101727207023624	protein_coding	retained_intron	KNOWN	KNOWN	processing of precursor 1. ribonuclease P/MRP subunit (S. cerevisiae) [Source:HGNC Symbol;Acc:HGNC:30129]
ENSG00000138166	DUSP5	2.21964871821247	0.450521738775549	1.15033137360546	4.21240631996312	0.000707493325063702	0.0210602420451925	protein_coding	processed_transcript	KNOWN	KNOWN	dual specificity phosphatase 5 [Source:HGNC Symbol;Acc:HGNC:3071]
ENSG00000258947	TUBB3	2.21873699167622	0.450706867804334	1.14973866109377	1.58120979750807	3.85403182670698E-06	0.00028540194653817	protein_coding	protein_coding	KNOWN	NOVEL	tubulin. beta 3 class III [Source:HGNC Symbol;Acc:HGNC:20772]
ENSG00000115107	STEAP3	2.20295048351507	0.453936666976001	1.13943706744456	5.47521809110024	0.000173628046889363	0.00680502278182308	protein_coding	protein_coding	KNOWN	KNOWN	STEAP family member 3. metalloreductase [Source:HGNC Symbol;Acc:HGNC:24592]
ENSG00000128973	CLN6	2.20105376256054	0.454327839242179	1.13819438468072	3.3798426101321	3.41666131354062E-08	4.44822737189882E-06	protein_coding	processed_transcript	KNOWN	KNOWN	ceroid-lipofuscinosis. neuronal 6. late infantile. variant [Source:HGNC Symbol;Acc:HGNC:2077]
ENSG00000170681	MURC	2.19922856438794	0.454704897977853	1.13699755033801	0.589304615837819	0.0000967833525945643	0.00427086655274359	protein_coding	protein_coding	KNOWN	KNOWN	muscle-related coiled-coil protein [Source:HGNC Symbol;Acc:HGNC:33742]
ENSG00000138376	BARD1	2.19887748743678	0.45477749702449	1.1367672252974	4.3224820941667	8.5348674576447E-08	0.0000101274266826647	protein_coding	protein_coding	KNOWN	KNOWN	BRCA1 associated RING domain 1 [Source:HGNC Symbol;Acc:HGNC:952]
ENSG00000237399	PITRM1-AS1	2.19639465586863	0.455291583107827	1.13513730612291	-1.07094053219504	0.00168263490534281	0.0407012638279131	antisense	antisense	NOVEL	KNOWN	PITRM1 antisense RNA 1 [Source:HGNC Symbol;Acc:HGNC:44675]
ENSG00000162929	KIAA1841	2.1941485514694	0.455757655665708	1.13366120450735	3.42226911235455	1.5960704939764E-07	0.0000178496351217818	protein_coding	protein_coding	KNOWN	KNOWN	KIAA1841 [Source:HGNC Symbol;Acc:HGNC:29387]
ENSG00000167550	RHEBL1	2.19387403214504	0.455814684593471	1.13348069145809	-0.468647957629837	0.000847576950655748	0.0242137872078568	protein_coding	protein_coding	KNOWN	NOVEL	Ras homolog enriched in brain like 1 [Source:HGNC Symbol;Acc:HGNC:21166]
ENSG00000253161	RP11-150O12.1	2.18768435861574	0.457104333201317	1.12940459959796	2.17186993034752	0.000243633568296069	0.00908224357657314	lincRNA	lincRNA	NOVEL	KNOWN
ENSG00000157680	DGKI	2.18664514727263	0.457321573757537	1.12871911622167	3.88871597260941	0.00031361480688799	0.011074626212303	protein_coding	protein_coding	KNOWN	KNOWN	diacylglycerol kinase. iota [Source:HGNC Symbol;Acc:HGNC:2855]
ENSG00000137563	GGH	2.18506844917766	0.457651567105985	1.12767847411599	4.78001497859003	0.000479121358202482	0.0155023920295692	protein_coding	retained_intron	KNOWN	KNOWN	gamma-glutamyl hydrolase (conjugase. folylpolygammaglutamyl hydrolase) [Source:HGNC Symbol;Acc:HGNC:4248]
ENSG00000147155	EBP	2.17903230894772	0.458919308306589	1.12368758774023	3.91259349109749	0.0000114205866889026	0.000733143285431695	protein_coding	processed_transcript	KNOWN	KNOWN	emopamil binding protein (sterol isomerase) [Source:HGNC Symbol;Acc:HGNC:3133]
ENSG00000110876	SELPLG	2.17710509735413	0.459325551722476	1.12241105372356	2.01362877783701	0.0010928328599791	0.0292908640257887	protein_coding	protein_coding	KNOWN	KNOWN	selectin P ligand [Source:HGNC Symbol;Acc:HGNC:10722]
ENSG00000160447	PKN3	2.17208966844753	0.460386150040821	1.11908366186894	1.59884053634911	0.00192750143886674	0.0451390284512231	protein_coding	processed_transcript	KNOWN	KNOWN	protein kinase N3 [Source:HGNC Symbol;Acc:HGNC:17999]
ENSG00000132646	PCNA	2.16236635029538	0.462456327006476	1.11261096663392	6.23274944457747	1.27008640397257E-08	1.75998938724282E-06	protein_coding	protein_coding	KNOWN	KNOWN	proliferating cell nuclear antigen [Source:HGNC Symbol;Acc:HGNC:8729]
ENSG00000248476	BACH1-IT1	2.15874125650834	0.463232912691654	1.11019033445711	-0.63217882286142	0.00157178757819034	0.0386087137024188	sense_intronic	sense_intronic	NOVEL	KNOWN	BACH1 intronic transcript 1 [Source:HGNC Symbol;Acc:HGNC:40006]
ENSG00000119927	GPAM	2.15720528249708	0.463562743941757	1.1091634717921	5.98835800420849	0.000973565511643561	0.0269076366237332	protein_coding	processed_transcript	KNOWN	KNOWN	glycerol-3-phosphate acyltransferase. mitochondrial [Source:HGNC Symbol;Acc:HGNC:24865]
ENSG00000110921	MVK	2.14858847152896	0.465421840082939	1.10338918358531	3.09555599189137	6.89958158577165E-06	0.000473690066524748	protein_coding	protein_coding	KNOWN	KNOWN	mevalonate kinase [Source:HGNC Symbol;Acc:HGNC:7530]
ENSG00000206053	HN1L	2.14828670789079	0.465487216546533	1.10318654660525	5.4841589957097	7.08500843132271E-07	0.0000669400036413326	protein_coding	protein_coding	KNOWN	PUTATIVE	hematological and neurological expressed 1-like [Source:HGNC Symbol;Acc:HGNC:14137]
ENSG00000188229	TUBB4B	2.14533182365544	0.466128357848203	1.10120081011075	7.65096562528154	3.48896107846427E-08	4.50344935436291E-06	protein_coding	retained_intron	KNOWN	KNOWN	tubulin. beta 4B class IVb [Source:HGNC Symbol;Acc:HGNC:20771]
ENSG00000180801	ARSJ	2.13825005706647	0.467672149333147	1.09643057850024	6.2561705260208	0.000282052484729574	0.0102309243503625	protein_coding	processed_transcript	KNOWN	KNOWN	arylsulfatase family. member J [Source:HGNC Symbol;Acc:HGNC:26286]
ENSG00000184307	ZDHHC23	2.13786800063619	0.467755726594167	1.09617277882711	1.31063116799763	0.00130165873578518	0.0333458083019103	protein_coding	protein_coding	KNOWN	PUTATIVE	zinc finger. DHHC-type containing 23 [Source:HGNC Symbol;Acc:HGNC:28654]
ENSG00000105974	CAV1	2.13230208312095	0.468976702651975	1.09241183910469	9.24696624244591	1.08765936666131E-08	1.52472137123203E-06	protein_coding	protein_coding	KNOWN	KNOWN	caveolin 1. caveolae protein. 22kDa [Source:HGNC Symbol;Acc:HGNC:1527]
ENSG00000136261	BZW2	2.13217446839358	0.46900477180623	1.09232549362611	5.30986201073772	1.71385928183862E-06	0.000143485727291597	protein_coding	protein_coding	KNOWN	KNOWN	basic leucine zipper and W2 domains 2 [Source:HGNC Symbol;Acc:HGNC:18808]
ENSG00000152455	SUV39H2	2.12848568219089	0.46981758363095	1.08982738549116	3.28104152658723	2.07729035621045E-07	0.0000226432161631121	protein_coding	protein_coding	KNOWN	NOVEL	suppressor of variegation 3-9 homolog 2 (Drosophila) [Source:HGNC Symbol;Acc:HGNC:17287]
ENSG00000156136	DCK	2.12789230536722	0.469948595367201	1.08942513653257	4.43412436880091	4.22706196249297E-08	5.37559215268173E-06	protein_coding	retained_intron	KNOWN	KNOWN	deoxycytidine kinase [Source:HGNC Symbol;Acc:HGNC:2704]
ENSG00000221829	FANCG	2.12706282394367	0.470131859173747	1.08886264470126	3.59071561442801	9.77999716599604E-07	0.0000874671289568361	protein_coding	retained_intron	KNOWN	KNOWN	Fanconi anemia. complementation group G [Source:HGNC Symbol;Acc:HGNC:3588]
ENSG00000187164	KIAA1598	2.12272670740101	0.47109220254941	1.08591864196537	2.28100297073988	0.000484866089581975	0.0156379042343028	protein_coding	protein_coding	KNOWN	KNOWN	KIAA1598 [Source:HGNC Symbol;Acc:HGNC:29319]
ENSG00000010292	NCAPD2	2.12070137409385	0.47154210970759	1.08454148251591	6.19825049277437	1.0971295878592E-10	2.14720371514821E-08	protein_coding	processed_transcript	KNOWN	PUTATIVE	non-SMC condensin I complex. subunit D2 [Source:HGNC Symbol;Acc:HGNC:24305]
ENSG00000105738	SIPA1L3	2.11783559166111	0.472180184305835	1.08259059674216	4.8426707825743	0.000011510167244231	0.000737323455170031	protein_coding	retained_intron	KNOWN	KNOWN	signal-induced proliferation-associated 1 like 3 [Source:HGNC Symbol;Acc:HGNC:23801]
ENSG00000124207	CSE1L	2.11512761052813	0.472784712857257	1.080744707091	6.88589869820899	1.19097987956438E-11	2.59173560145348E-09	protein_coding	protein_coding	KNOWN	KNOWN	CSE1 chromosome segregation 1-like (yeast) [Source:HGNC Symbol;Acc:HGNC:2431]
ENSG00000108854	SMURF2	2.11374823275461	0.473093240010336	1.07980354843905	7.30505527958796	0.0000251192200656765	0.00139940985798421	protein_coding	retained_intron	KNOWN	KNOWN	SMAD specific E3 ubiquitin protein ligase 2 [Source:HGNC Symbol;Acc:HGNC:16809]
ENSG00000139278	GLIPR1	2.11202427589255	0.47347940618599	1.0786264173235	7.59246027866888	0.0000619888584107951	0.0029632247392104	protein_coding	protein_coding	KNOWN	PUTATIVE	GLI pathogenesis-related 1 [Source:HGNC Symbol;Acc:HGNC:17001]
ENSG00000100714	MTHFD1	2.11175519509435	0.473539737145206	1.07844260018231	5.3883259817974	1.44872462013708E-07	0.0000163534965125924	protein_coding	retained_intron	KNOWN	KNOWN	methylenetetrahydrofolate dehydrogenase (NADP+ dependent) 1. methenyltetrahydrofolate cyclohydrolase. formyltetrahydrofolate synthetase [Source:HGNC Symbol;Acc:HGNC:7432]
ENSG00000123505	AMD1	2.11119813646782	0.473664684866134	1.07806198232579	6.30997815336742	2.06559174939132E-06	0.000168259196029134	protein_coding	protein_coding	KNOWN	KNOWN	adenosylmethionine decarboxylase 1 [Source:HGNC Symbol;Acc:HGNC:457]
ENSG00000168411	RFWD3	2.10729779732864	0.474541377714943	1.07539420612043	5.03446700436187	1.71798589570382E-07	0.0000190364837880754	protein_coding	retained_intron	KNOWN	KNOWN	ring finger and WD repeat domain 3 [Source:HGNC Symbol;Acc:HGNC:25539]
ENSG00000110092	CCND1	2.10674801085001	0.474665216176723	1.07501776302186	9.47425401164393	0.0000165049210657134	0.000993906230689448	protein_coding	retained_intron	KNOWN	KNOWN	cyclin D1 [Source:HGNC Symbol;Acc:HGNC:1582]
ENSG00000156103	MMP16	2.10138572271143	0.475876460562269	1.07134100216663	5.39823211591707	0.00176081625186285	0.0421191439865242	protein_coding	retained_intron	KNOWN	KNOWN	matrix metallopeptidase 16 (membrane-inserted) [Source:HGNC Symbol;Acc:HGNC:7162]
ENSG00000058804	NDC1	2.09969788744333	0.476258992296095	1.07018176234753	4.97169746171099	3.29872047503753E-08	4.31330957732728E-06	protein_coding	processed_transcript	KNOWN	KNOWN	NDC1 transmembrane nucleoporin [Source:HGNC Symbol;Acc:HGNC:25525]
ENSG00000111445	RFC5	2.09486658142049	0.477357369137044	1.06685836399512	3.58504288526882	2.16572410863125E-06	0.000174295972689163	protein_coding	processed_transcript	KNOWN	KNOWN	replication factor C (activator 1) 5. 36.5kDa [Source:HGNC Symbol;Acc:HGNC:9973]
ENSG00000171793	CTPS1	2.09301903681169	0.477778740858137	1.06558543351857	5.17716160682027	0.00143400890236865	0.0360921180066305	protein_coding	processed_transcript	KNOWN	KNOWN	CTP synthase 1 [Source:HGNC Symbol;Acc:HGNC:2519]
ENSG00000117308	GALE	2.09277821767564	0.477833719576199	1.06541942998205	2.99121503729497	8.85776890745116E-06	0.00058738993616309	protein_coding	protein_coding	KNOWN	KNOWN	UDP-galactose-4-epimerase [Source:HGNC Symbol;Acc:HGNC:4116]
ENSG00000157870	FAM213B	2.09121479263027	0.478190955574787	1.06434125147688	3.7331023626368	6.26987350075332E-06	0.000434915655640863	protein_coding	protein_coding	KNOWN	KNOWN	family with sequence similarity 213. member B [Source:HGNC Symbol;Acc:HGNC:28390]
ENSG00000077312	SNRPA	2.09021926145443	0.478418708716793	1.06365428719669	4.84036939162074	1.66877378049902E-09	2.65414286846175E-07	protein_coding	retained_intron	KNOWN	KNOWN	small nuclear ribonucleoprotein polypeptide A [Source:HGNC Symbol;Acc:HGNC:11151]
ENSG00000184635	ZNF93	2.08974853839493	0.478526474179553	1.06332935176227	2.35619759397763	0.0000306365271468087	0.00164156283591856	protein_coding	protein_coding	KNOWN	KNOWN	zinc finger protein 93 [Source:HGNC Symbol;Acc:HGNC:13169]
ENSG00000176170	SPHK1	2.08834486907806	0.478848113071224	1.06235997810726	5.73641457540143	0.000507070443181136	0.0161723276426009	protein_coding	retained_intron	KNOWN	KNOWN	sphingosine kinase 1 [Source:HGNC Symbol;Acc:HGNC:11240]
ENSG00000258900	HNRNPCP1	2.08738893013731	0.47906740596455	1.06169943389654	-0.796103909626057	0.00184473268483282	0.0436562800041045	processed_pseudogene	processed_pseudogene	KNOWN	KNOWN	heterogeneous nuclear ribonucleoprotein C pseudogene 1 [Source:HGNC Symbol;Acc:HGNC:20017]
ENSG00000280120	RP11-546D6.3	2.07701395600713	0.481460414412625	1.05451091006539	-0.2539217920031	0.000144650561070739	0.00588750247858413	TEC	TEC	KNOWN	KNOWN
ENSG00000051825	MPHOSPH9	2.07122790513854	0.482805391680503	1.05048630755315	4.67502991894297	2.44477811320337E-09	3.7594076501476E-07	protein_coding	processed_transcript	KNOWN	KNOWN	M-phase phosphoprotein 9 [Source:HGNC Symbol;Acc:HGNC:7215]
ENSG00000131462	TUBG1	2.06919893966981	0.483278809411905	1.0490723573669	5.43562075566511	5.73832242243281E-08	7.08812166602105E-06	protein_coding	retained_intron	KNOWN	KNOWN	tubulin. gamma 1 [Source:HGNC Symbol;Acc:HGNC:12417]
ENSG00000083720	OXCT1	2.06836038329916	0.483474740704973	1.04848757728784	5.3369982724981	2.31579235878417E-06	0.000184892248470399	protein_coding	processed_transcript	KNOWN	KNOWN	3-oxoacid CoA transferase 1 [Source:HGNC Symbol;Acc:HGNC:8527]
ENSG00000175711	B3GNTL1	2.06809509955722	0.483536758156866	1.04830252825683	1.40543296965531	0.0000112670310854809	0.000725604024360791	protein_coding	nonsense_mediated_decay	KNOWN	KNOWN	UDP-GlcNAc:betaGal beta-1.3-N-acetylglucosaminyltransferase-like 1 [Source:HGNC Symbol;Acc:HGNC:21727]
ENSG00000115159	GPD2	2.06464057213167	0.484345805026748	1.0458906485035	5.75710013088606	9.95401035123009E-06	0.0006529029270531	protein_coding	protein_coding	KNOWN	KNOWN	glycerol-3-phosphate dehydrogenase 2 (mitochondrial) [Source:HGNC Symbol;Acc:HGNC:4456]
ENSG00000151014	CCRN4L	2.06391121364394	0.484516966325529	1.04538090952536	3.27164725572294	0.000143060154633424	0.00582987362235678	protein_coding	retained_intron	KNOWN	KNOWN	CCR4 carbon catabolite repression 4-like (S. cerevisiae) [Source:HGNC Symbol;Acc:HGNC:14254]
ENSG00000176641	RNF152	2.06204846697746	0.48495465359541	1.04407824262177	5.69940833136084	0.00016870504572198	0.00663797092106739	protein_coding	processed_transcript	KNOWN	KNOWN	ring finger protein 152 [Source:HGNC Symbol;Acc:HGNC:26811]
ENSG00000158201	ABHD3	2.06095030716275	0.485213057551433	1.0433097195913	2.29690113867695	0.0000206064964812146	0.00118978831550875	protein_coding	retained_intron	KNOWN	KNOWN	abhydrolase domain containing 3 [Source:HGNC Symbol;Acc:HGNC:18718]
ENSG00000011422	PLAUR	2.05728319867614	0.486077950105993	1.04074040407346	5.58101830733811	1.73465897737577E-06	0.00014482480401279	protein_coding	retained_intron	KNOWN	KNOWN	plasminogen activator. urokinase receptor [Source:HGNC Symbol;Acc:HGNC:9053]
ENSG00000095002	MSH2	2.05542133284548	0.486518254929086	1.03943415668145	4.74835739323494	3.4480802597382E-07	0.0000356512572858935	protein_coding	protein_coding	KNOWN	KNOWN	mutS homolog 2 [Source:HGNC Symbol;Acc:HGNC:7325]
ENSG00000247092	SNHG10	2.05276813104022	0.487147079535604	1.03757067806014	0.854646746540683	0.000593360042266608	0.0183609599526637	antisense	antisense	KNOWN	KNOWN	small nucleolar RNA host gene 10 [Source:HGNC Symbol;Acc:HGNC:27510]
ENSG00000185361	TNFAIP8L1	2.05275882197058	0.487149288702134	1.03756413558764	2.15850212550718	0.000132476395576804	0.00554551711734315	protein_coding	protein_coding	KNOWN	KNOWN	tumor necrosis factor. alpha-induced protein 8-like 1 [Source:HGNC Symbol;Acc:HGNC:28279]
ENSG00000108829	LRRC59	2.04951695439511	0.487919847579469	1.03528392455214	7.39058749124152	4.84080470882765E-08	6.05391840339049E-06	protein_coding	protein_coding	KNOWN	PUTATIVE	leucine rich repeat containing 59 [Source:HGNC Symbol;Acc:HGNC:28817]
ENSG00000181019	NQO1	2.04887813430761	0.488071976197812	1.03483417651186	8.29475272007584	3.94017984030228E-06	0.000290354646202422	protein_coding	retained_intron	KNOWN	KNOWN	NAD(P)H dehydrogenase. quinone 1 [Source:HGNC Symbol;Acc:HGNC:2874]
ENSG00000204899	MZT1	2.04703544302453	0.488511326663929	1.03353608185964	4.46703037110754	1.32357561475729E-06	0.000113490490017005	protein_coding	protein_coding	KNOWN	KNOWN	mitotic spindle organizing protein 1 [Source:HGNC Symbol;Acc:HGNC:33830]
ENSG00000170629	DPY19L2P2	2.04229878907644	0.489644319111709	1.03019394848069	0.911708996148501	0.00202637572299226	0.0468358520729487	transcribed_unprocessed_pseudogene	retained_intron	KNOWN	KNOWN	DPY19L2 pseudogene 2 [Source:HGNC Symbol;Acc:HGNC:21764]
ENSG00000163584	RPL22L1	2.04194278489475	0.489729686550225	1.02994244255997	4.71891512584906	0.0000126105253047257	0.000791822765462044	protein_coding	protein_coding	KNOWN	NOVEL	ribosomal protein L22-like 1 [Source:HGNC Symbol;Acc:HGNC:27610]
ENSG00000185813	PCYT2	2.04112788103853	0.489925207180648	1.02936657314013	4.46860693038237	6.35635112824736E-07	0.0000608448129001272	protein_coding	protein_coding	KNOWN	PUTATIVE	phosphate cytidylyltransferase 2. ethanolamine [Source:HGNC Symbol;Acc:HGNC:8756]
ENSG00000230082	PRRT3-AS1	2.04062234786247	0.490046578705507	1.02900921163149	0.121023949906396	0.0000742524017719769	0.00343240837915107	antisense	antisense	NOVEL	KNOWN	PRRT3 antisense RNA 1 [Source:HGNC Symbol;Acc:HGNC:41151]
ENSG00000025772	TOMM34	2.03967810970104	0.490273438364533	1.02834149230474	4.84310696376262	2.30208249975044E-06	0.000184041420427661	protein_coding	protein_coding	KNOWN	KNOWN	translocase of outer mitochondrial membrane 34 [Source:HGNC Symbol;Acc:HGNC:15746]
ENSG00000081923	ATP8B1	2.0352451880071	0.491341291895741	1.02520260786444	7.25168943311547	0.0000702167281934794	0.00326841247781833	protein_coding	protein_coding	KNOWN	KNOWN	ATPase. aminophospholipid transporter. class I. type 8B. member 1 [Source:HGNC Symbol;Acc:HGNC:3706]
ENSG00000103966	EHD4	2.03431209368702	0.491566659365223	1.0245410270198	5.22938358676258	1.94481062969973E-06	0.000159933478782633	protein_coding	protein_coding	KNOWN	KNOWN	EH-domain containing 4 [Source:HGNC Symbol;Acc:HGNC:3245]
ENSG00000184988	TMEM106A	2.0336301035792	0.491731509206121	1.02405729165288	3.06204643985637	0.000468489526261415	0.0152319741928327	protein_coding	retained_intron	KNOWN	KNOWN	transmembrane protein 106A [Source:HGNC Symbol;Acc:HGNC:28288]
ENSG00000169710	FASN	2.03029899511796	0.492538292342453	1.02169220377007	6.21501564472928	0.0000168852052634161	0.0010141606162477	protein_coding	retained_intron	KNOWN	KNOWN	fatty acid synthase [Source:HGNC Symbol;Acc:HGNC:3594]
ENSG00000131351	HAUS8	2.02575008213968	0.493644309244582	1.01845619906613	2.21710554402519	4.92425716508734E-06	0.000351939496516611	protein_coding	retained_intron	KNOWN	KNOWN	HAUS augmin-like complex. subunit 8 [Source:HGNC Symbol;Acc:HGNC:30532]
ENSG00000183963	SMTN	2.02505449799604	0.493813870683274	1.01796073413586	6.7113597719764	0.00109346860328492	0.0292947528610718	protein_coding	protein_coding	KNOWN	KNOWN	smoothelin [Source:HGNC Symbol;Acc:HGNC:11126]
ENSG00000167799	NUDT8	2.02250167256702	0.49443716836623	1.01614089573468	0.8405190676977	0.000606700323840394	0.0186874240269674	protein_coding	retained_intron	KNOWN	KNOWN	nudix (nucleoside diphosphate linked moiety X)-type motif 8 [Source:HGNC Symbol;Acc:HGNC:8055]
ENSG00000280206	CTB-193M12.5	2.01597300779694	0.496038387484565	1.0114763224796	1.7992876882077	2.32434510486404E-06	0.000185137538239366	TEC	TEC	KNOWN	KNOWN
ENSG00000197355	UAP1L1	2.01538314964	0.496183566970193	1.01105413926845	3.93786872740943	0.000423274206540819	0.0140500760075698	protein_coding	retained_intron	KNOWN	KNOWN	UDP-N-acetylglucosamine pyrophosphorylase 1 like 1 [Source:HGNC Symbol;Acc:HGNC:28082]
ENSG00000100749	VRK1	2.01309663016122	0.496747143190993	1.00941642437475	3.80156016999577	7.81698918069877E-07	0.0000724923524343601	protein_coding	processed_transcript	KNOWN	PUTATIVE	vaccinia related kinase 1 [Source:HGNC Symbol;Acc:HGNC:12718]
ENSG00000145555	MYO10	2.0125543053011	0.496881002100657	1.00902771238579	6.95374371835255	0.0000270667131007394	0.00148593296812338	protein_coding	protein_coding	KNOWN	KNOWN	myosin X [Source:HGNC Symbol;Acc:HGNC:7593]
ENSG00000188312	CENPP	2.00953051578493	0.497628671047774	1.0068584856511	2.567473051586	0.000281179469567357	0.0102165263689275	protein_coding	protein_coding	KNOWN	KNOWN	centromere protein P [Source:HGNC Symbol;Acc:HGNC:32933]
ENSG00000278535	DHRS11	2.00832591788171	0.497927149720179	1.00599341368947	0.866794044877147	0.00102309993144415	0.027905629306571	protein_coding	retained_intron	KNOWN	KNOWN	dehydrogenase/reductase (SDR family) member 11 [Source:HGNC Symbol;Acc:HGNC:28639]
ENSG00000131019	ULBP3	2.00504207562253	0.498742650918944	1.00363251181987	1.44868548311726	0.00126162441062829	0.0325972815466193	protein_coding	protein_coding	KNOWN	KNOWN	UL16 binding protein 3 [Source:HGNC Symbol;Acc:HGNC:14895]
ENSG00000173588	CEP83	2.00429731514046	0.49892797463031	1.0030965321176	3.14753685464425	1.40789808001702E-06	0.000120207773888592	protein_coding	protein_coding	KNOWN	KNOWN	centrosomal protein 83kDa [Source:HGNC Symbol;Acc:HGNC:17966]
ENSG00000214575	CPEB1	2.00252934788158	0.499368461719611	1.00182338607117	2.0581004263639	0.000121793152926816	0.00521365428536908	protein_coding	protein_coding	KNOWN	KNOWN	cytoplasmic polyadenylation element binding protein 1 [Source:HGNC Symbol;Acc:HGNC:21744]
ENSG00000101224	CDC25B	2.00167125150774	0.499582535966763	1.00120504971595	5.27667206667006	0.000442250039126713	0.0145356543666953	protein_coding	protein_coding	KNOWN	KNOWN	cell division cycle 25B [Source:HGNC Symbol;Acc:HGNC:1726]
ENSG00000136159	NUDT15	1.99256650219196	0.501865307330988	0.994627875172578	4.10569541348937	1.3574230496729E-07	0.0000154094357836596	protein_coding	protein_coding	KNOWN	KNOWN	nudix (nucleoside diphosphate linked moiety X)-type motif 15 [Source:HGNC Symbol;Acc:HGNC:23063]
ENSG00000135045	C9orf40	1.99076226186091	0.502320151008502	0.993320943753974	2.7577190872977	0.0000377544426638364	0.00194845894634708	protein_coding	protein_coding	KNOWN	KNOWN	chromosome 9 open reading frame 40 [Source:HGNC Symbol;Acc:HGNC:23433]
ENSG00000055163	CYFIP2	1.98889032309468	0.502792933520848	0.991963721274665	2.95407233932843	0.00198485611666113	0.0461060276902568	protein_coding	protein_coding	KNOWN	KNOWN	cytoplasmic FMR1 interacting protein 2 [Source:HGNC Symbol;Acc:HGNC:13760]
ENSG00000175352	NRIP3	1.984240099443	0.50397126853787	0.988586607034125	4.21052806454388	0.000170260943235479	0.00669045593043771	protein_coding	protein_coding	KNOWN	NOVEL	nuclear receptor interacting protein 3 [Source:HGNC Symbol;Acc:HGNC:1167]
ENSG00000173848	NET1	1.98271104793894	0.504359927302326	0.98747444051154	5.29940917495099	0.000491982870313374	0.0158109533314911	protein_coding	processed_transcript	KNOWN	KNOWN	neuroepithelial cell transforming 1 [Source:HGNC Symbol;Acc:HGNC:14592]
ENSG00000261236	BOP1	1.9805244265969	0.504916771826079	0.985882494685043	4.63963494875575	6.39408319234318E-06	0.000442513135190878	protein_coding	processed_transcript	KNOWN	PUTATIVE	block of proliferation 1 [Source:HGNC Symbol;Acc:HGNC:15519]
ENSG00000115756	HPCAL1	1.97856809881287	0.50541601302477	0.984456721175599	4.2504438162034	0.0000700591744645735	0.00326612295247488	protein_coding	protein_coding	KNOWN	KNOWN	hippocalcin-like 1 [Source:HGNC Symbol;Acc:HGNC:5145]
ENSG00000166801	FAM111A	1.97397550784339	0.506591898443826	0.98110408962608	5.65631294472936	0.000026027059970209	0.00144066588424631	protein_coding	protein_coding	KNOWN	KNOWN	family with sequence similarity 111. member A [Source:HGNC Symbol;Acc:HGNC:24725]
ENSG00000038210	PI4K2B	1.96767588341466	0.508213780749613	0.97649259877675	5.30078214546798	7.61472531404945E-08	9.17223843510127E-06	protein_coding	protein_coding	KNOWN	KNOWN	phosphatidylinositol 4-kinase type 2 beta [Source:HGNC Symbol;Acc:HGNC:18215]
ENSG00000112972	HMGCS1	1.96505368318854	0.508891949647594	0.974568725925087	5.12040758471005	8.35706790349469E-06	0.000559728551283063	protein_coding	protein_coding	KNOWN	KNOWN	3-hydroxy-3-methylglutaryl-CoA synthase 1 (soluble) [Source:HGNC Symbol;Acc:HGNC:5007]
ENSG00000173210	ABLIM3	1.96447899915171	0.509040819694083	0.974146745052073	4.98352012898667	0.000039705948397916	0.00203350455690568	protein_coding	protein_coding	KNOWN	KNOWN	actin binding LIM protein family. member 3 [Source:HGNC Symbol;Acc:HGNC:29132]
ENSG00000133302	ANKRD32	1.9629428993508	0.509439169285427	0.973018206415093	3.42273121543994	2.58127586879712E-06	0.000202599906373987	protein_coding	processed_transcript	KNOWN	KNOWN	ankyrin repeat domain 32 [Source:HGNC Symbol;Acc:HGNC:25408]
ENSG00000187790	FANCM	1.9585245324043	0.510588447300372	0.969767199545418	3.63496389092685	0.0000105320482896223	0.000683381419644935	protein_coding	retained_intron	KNOWN	KNOWN	Fanconi anemia. complementation group M [Source:HGNC Symbol;Acc:HGNC:23168]
ENSG00000042088	TDP1	1.95638105278335	0.511147865891104	0.968187397600717	3.86466295275021	5.0465392227802E-07	0.0000498689078376996	protein_coding	protein_coding	KNOWN	PUTATIVE	tyrosyl-DNA phosphodiesterase 1 [Source:HGNC Symbol;Acc:HGNC:18884]
ENSG00000099901	RANBP1	1.95618247681516	0.511199753526108	0.968040954194685	5.52894137948901	2.08334267298164E-07	0.0000226681972896499	protein_coding	protein_coding	KNOWN	KNOWN	RAN binding protein 1 [Source:HGNC Symbol;Acc:HGNC:9847]
ENSG00000274483	AC132812.1	1.95539161560015	0.511406509070604	0.967457571882848	-0.452314951006086	0.00162575928778585	0.0395636431604536	miRNA	miRNA	NOVEL	NOVEL
ENSG00000165501	LRR1	1.95132598631124	0.512472035433908	0.964454813082071	3.55365327189574	0.0000025219826406945	0.000198462913313869	protein_coding	processed_transcript	KNOWN	PUTATIVE	leucine rich repeat protein 1 [Source:HGNC Symbol;Acc:HGNC:19742]
ENSG00000168404	MLKL	1.95021856009942	0.512763041260883	0.963635815206823	3.03267153422073	0.0000120469779461887	0.0007643997722298	protein_coding	protein_coding	KNOWN	PUTATIVE	mixed lineage kinase domain-like [Source:HGNC Symbol;Acc:HGNC:26617]
ENSG00000198618	PPIAP22	1.94959945241085	0.512925872421339	0.963177750960379	2.81721861152849	0.0000189434491539705	0.00111515156534008	processed_pseudogene	processed_pseudogene	KNOWN	KNOWN	peptidylprolyl isomerase A (cyclophilin A) pseudogene 22 [Source:HGNC Symbol;Acc:HGNC:17236]
ENSG00000169213	RAB3B	1.94932678820644	0.512997618485555	0.962975966534671	8.16407201093174	0.000358923428065422	0.0123914921651521	protein_coding	protein_coding	KNOWN	KNOWN	RAB3B. member RAS oncogene family [Source:HGNC Symbol;Acc:HGNC:9778]
ENSG00000269825	CTD-3099C6.9	1.94776492246532	0.513408978910187	0.961819567739273	2.66864420900036	0.0000415380949412341	0.00210763874155105	sense_intronic	sense_intronic	NOVEL	KNOWN
ENSG00000146386	ABRACL	1.94709338537144	0.51358604960246	0.961322079426148	3.33681300519452	0.0000368433124093661	0.00191620192297168	protein_coding	protein_coding	KNOWN	KNOWN	ABRA C-terminal like [Source:HGNC Symbol;Acc:HGNC:21230]
ENSG00000157557	ETS2	1.94670956964838	0.513687308878141	0.961037663882544	4.53014136137486	0.000138827529365513	0.00572001684389865	protein_coding	protein_coding	KNOWN	KNOWN	v-ets avian erythroblastosis virus E26 oncogene homolog 2 [Source:HGNC Symbol;Acc:HGNC:3489]
ENSG00000257557	RP11-84G21.1	1.94425144384642	0.514336766041766	0.959214810163955	-0.317679727225475	0.000985188723302604	0.0271541797219742	antisense	antisense	NOVEL	KNOWN
ENSG00000070950	RAD18	1.94283026340348	0.514713003413991	0.958159864462777	4.10430812469263	1.75059328806782E-06	0.000145952991440443	protein_coding	retained_intron	KNOWN	KNOWN	RAD18 E3 ubiquitin protein ligase [Source:HGNC Symbol;Acc:HGNC:18278]
ENSG00000160352	ZNF714	1.94156724508938	0.515047831863257	0.957221675042904	3.04288099684318	0.0000954296699773966	0.00422039990944057	protein_coding	processed_transcript	KNOWN	PUTATIVE	zinc finger protein 714 [Source:HGNC Symbol;Acc:HGNC:27124]
ENSG00000173638	SLC19A1	1.94125106121843	0.51513172096985	0.956986713286964	2.21407983827961	0.0000269833313123051	0.00148541390700862	protein_coding	protein_coding	KNOWN	KNOWN	solute carrier family 19 (folate transporter). member 1 [Source:HGNC Symbol;Acc:HGNC:10937]
ENSG00000196123	KIAA0895L	1.94059309343033	0.515306378954658	0.956497643228382	2.41426148108664	0.0000659376699232379	0.00310520062914286	protein_coding	retained_intron	KNOWN	KNOWN	KIAA0895-like [Source:HGNC Symbol;Acc:HGNC:34408]
ENSG00000117593	DARS2	1.94018385821199	0.515415070467377	0.956193373423858	4.43439565179159	1.10317500285234E-06	0.0000976479970586439	protein_coding	processed_transcript	KNOWN	KNOWN	aspartyl-tRNA synthetase 2. mitochondrial [Source:HGNC Symbol;Acc:HGNC:25538]
ENSG00000186767	SPIN4	1.93970334752715	0.515542751047401	0.955836027785236	3.13989412825001	0.000110424840402002	0.00478526164959903	protein_coding	protein_coding	KNOWN	KNOWN	spindlin family. member 4 [Source:HGNC Symbol;Acc:HGNC:27040]
ENSG00000111186	WNT5B	1.93669173735211	0.516344434539296	0.953594338873939	6.38457505645295	0.000777001297997732	0.0226922777335297	protein_coding	processed_transcript	KNOWN	PUTATIVE	wingless-type MMTV integration site family. member 5B [Source:HGNC Symbol;Acc:HGNC:16265]
ENSG00000118655	DCLRE1B	1.93372237024451	0.51713731784235	0.951380678050007	3.74922706708522	0.0000173737477844534	0.00103690311158323	protein_coding	processed_transcript	KNOWN	KNOWN	DNA cross-link repair 1B [Source:HGNC Symbol;Acc:HGNC:17641]
ENSG00000157617	C2CD2	1.93208607181512	0.51757528538081	0.950159365713475	5.32806648226643	9.06716908581007E-06	0.000599955966326614	protein_coding	processed_transcript	KNOWN	KNOWN	C2 calcium-dependent domain containing 2 [Source:HGNC Symbol;Acc:HGNC:1266]
ENSG00000143322	ABL2	1.92866307554307	0.518493879351333	0.947601136285887	6.69454164508282	3.31429213574729E-07	0.0000344461684151555	protein_coding	retained_intron	KNOWN	KNOWN	ABL proto-oncogene 2. non-receptor tyrosine kinase [Source:HGNC Symbol;Acc:HGNC:77]
ENSG00000124787	RPP40	1.92788166797097	0.518704034907115	0.947016502672335	2.54985098923782	0.0000183514683410091	0.00108558210022344	protein_coding	protein_coding	KNOWN	KNOWN	ribonuclease P/MRP 40kDa subunit [Source:HGNC Symbol;Acc:HGNC:20992]
ENSG00000169750	RAC3	1.91832954899829	0.521286866754556	0.9398505815998	1.51017223492615	0.000226602360919641	0.00852112521140052	protein_coding	retained_intron	KNOWN	KNOWN	ras-related C3 botulinum toxin substrate 3 (rho family. small GTP binding protein Rac3) [Source:HGNC Symbol;Acc:HGNC:9803]
ENSG00000132423	COQ3	1.91558653791694	0.522033319928959	0.937786201957841	1.97685309732882	0.000133401953818192	0.00556005448106168	protein_coding	protein_coding	KNOWN	KNOWN	coenzyme Q3 methyltransferase [Source:HGNC Symbol;Acc:HGNC:18175]
ENSG00000113356	POLR3G	1.91393549274338	0.522483648895933	0.936542206068703	1.58486998016572	0.000184746005411934	0.00714334655550946	protein_coding	protein_coding	KNOWN	KNOWN	polymerase (RNA) III (DNA directed) polypeptide G (32kD) [Source:HGNC Symbol;Acc:HGNC:30075]
ENSG00000100003	SEC14L2	1.91279873975605	0.522794154563033	0.935685084645504	2.76506425848605	0.000348598792031407	0.0120974016032592	protein_coding	retained_intron	KNOWN	KNOWN	SEC14-like 2 (S. cerevisiae) [Source:HGNC Symbol;Acc:HGNC:10699]
ENSG00000106077	ABHD11	1.90502994629682	0.524926131446856	0.929813676476781	2.61516050026947	3.14812812035547E-06	0.000240210145527731	protein_coding	processed_transcript	KNOWN	KNOWN	abhydrolase domain containing 11 [Source:HGNC Symbol;Acc:HGNC:16407]
ENSG00000078269	SYNJ2	1.90120445936335	0.525982355593079	0.92691369066507	6.74061070516126	3.47709865500048E-06	0.000261941030886959	protein_coding	protein_coding	KNOWN	KNOWN	synaptojanin 2 [Source:HGNC Symbol;Acc:HGNC:11504]
ENSG00000179431	FJX1	1.90119270102071	0.525985608646152	0.926904768029219	4.24549548094597	0.000306034062396042	0.0108706112240253	protein_coding	processed_transcript	KNOWN	PUTATIVE	four jointed box 1 (Drosophila) [Source:HGNC Symbol;Acc:HGNC:17166]
ENSG00000168476	REEP4	1.89935125461589	0.526495558717617	0.925506733518789	3.54757291924209	0.0001154681496053	0.00497875864811009	protein_coding	protein_coding	KNOWN	PUTATIVE	receptor accessory protein 4 [Source:HGNC Symbol;Acc:HGNC:26176]
ENSG00000196074	SYCP2	1.89787660671213	0.52690464515098	0.924386196430968	1.12674215145663	0.000466560643046288	0.015193846030355	protein_coding	protein_coding	KNOWN	KNOWN	synaptonemal complex protein 2 [Source:HGNC Symbol;Acc:HGNC:11490]
ENSG00000029993	HMGB3	1.89776216226092	0.526936420108955	0.924299197402707	4.65858612844666	0.00063017318537814	0.0192237902031421	protein_coding	protein_coding	KNOWN	KNOWN	high mobility group box 3 [Source:HGNC Symbol;Acc:HGNC:5004]
ENSG00000146376	ARHGAP18	1.89756910258989	0.526990030895398	0.924152424322417	6.07129775269023	0.0000313131931648982	0.00167482517372396	protein_coding	processed_transcript	KNOWN	KNOWN	Rho GTPase activating protein 18 [Source:HGNC Symbol;Acc:HGNC:21035]
ENSG00000136450	SRSF1	1.89408465227973	0.527959507404485	0.921500810581907	7.05133037316138	1.40232367868343E-09	2.26623777553239E-07	protein_coding	retained_intron	KNOWN	KNOWN	serine/arginine-rich splicing factor 1 [Source:HGNC Symbol;Acc:HGNC:10780]
ENSG00000102900	NUP93	1.89385986284187	0.528022172928587	0.921329581776243	5.36251256393867	1.49985151236179E-06	0.000127158297206267	protein_coding	retained_intron	KNOWN	KNOWN	nucleoporin 93kDa [Source:HGNC Symbol;Acc:HGNC:28958]
ENSG00000170522	ELOVL6	1.89293581970495	0.528279928770046	0.920625497062191	3.9913887829423	0.000161312750492933	0.00642257020275	protein_coding	processed_transcript	KNOWN	PUTATIVE	ELOVL fatty acid elongase 6 [Source:HGNC Symbol;Acc:HGNC:15829]
ENSG00000170089	RP11-423H2.1	1.89265409058168	0.528358565348127	0.920410762122909	2.33611230286625	0.000194250954525435	0.0074391698143829	transcribed_unprocessed_pseudogene	processed_transcript	KNOWN	KNOWN
ENSG00000110427	KIAA1549L	1.89090998213981	0.52884590458842	0.91908068459298	5.9167862009864	0.00214840947124228	0.0490354550002742	protein_coding	protein_coding	KNOWN	KNOWN	KIAA1549-like [Source:HGNC Symbol;Acc:HGNC:24836]
ENSG00000161036	LRWD1	1.88921308123973	0.529320916698177	0.917785430106908	3.64789913274955	4.96635139178919E-06	0.000354280113071788	protein_coding	protein_coding	KNOWN	KNOWN	leucine-rich repeats and WD repeat domain containing 1 [Source:HGNC Symbol;Acc:HGNC:21769]
ENSG00000132780	NASP	1.88315501743428	0.531023729189568	0.913151764518541	5.13011016215966	0.0000158074671109687	0.000955725486441407	protein_coding	protein_coding	KNOWN	KNOWN	nuclear autoantigenic sperm protein (histone-binding) [Source:HGNC Symbol;Acc:HGNC:7644]
ENSG00000107959	PITRM1	1.88250355453074	0.53120749631162	0.912652588986994	6.76373650504598	8.55836670903735E-07	0.0000781651192203125	protein_coding	protein_coding	KNOWN	KNOWN	pitrilysin metallopeptidase 1 [Source:HGNC Symbol;Acc:HGNC:17663]
ENSG00000197275	RAD54B	1.88237210166082	0.53124459245741	0.912551843878287	1.13822340996072	0.000154071715221627	0.0061709560942488	protein_coding	protein_coding	KNOWN	KNOWN	RAD54 homolog B (S. cerevisiae) [Source:HGNC Symbol;Acc:HGNC:17228]
ENSG00000140263	SORD	1.88146531442618	0.531500630031536	0.911856692984539	3.41727612202226	0.0000297946183703093	0.00160659322905968	protein_coding	retained_intron	KNOWN	KNOWN	sorbitol dehydrogenase [Source:HGNC Symbol;Acc:HGNC:11184]
ENSG00000129355	CDKN2D	1.8812048656382	0.531574215156385	0.911656968768786	2.94816535726754	0.0000144121822456806	0.000882877981287986	protein_coding	protein_coding	KNOWN	KNOWN	cyclin-dependent kinase inhibitor 2D (p19. inhibits CDK4) [Source:HGNC Symbol;Acc:HGNC:1790]
ENSG00000155189	AGPAT5	1.87937378426601	0.532092130033916	0.91025202954542	4.36724606866721	0.000562628639113804	0.0176088742145073	protein_coding	processed_transcript	KNOWN	PUTATIVE	1-acylglycerol-3-phosphate O-acyltransferase 5 [Source:HGNC Symbol;Acc:HGNC:20886]
ENSG00000143815	LBR	1.87723585328572	0.532698114757239	0.908609919742374	5.14176849579037	0.000125032092616215	0.00530761233155834	protein_coding	protein_coding	KNOWN	KNOWN	lamin B receptor [Source:HGNC Symbol;Acc:HGNC:6518]
ENSG00000132199	ENOSF1	1.87539023004112	0.533222357662637	0.907190821938382	3.91103924933184	0.0000410418183582874	0.00208596945094368	protein_coding	protein_coding	KNOWN	KNOWN	enolase superfamily member 1 [Source:HGNC Symbol;Acc:HGNC:30365]
ENSG00000145431	PDGFC	1.87524106979107	0.533264771185614	0.907076071787831	6.69892256460548	7.59581852059391E-06	0.000514458814160539	protein_coding	processed_transcript	KNOWN	KNOWN	platelet derived growth factor C [Source:HGNC Symbol;Acc:HGNC:8801]
ENSG00000181218	HIST3H2A	1.87299330419647	0.533904738345558	0.905345742069048	0.704109675071519	0.00166476631776069	0.0403175768856154	protein_coding	protein_coding	KNOWN	KNOWN	histone cluster 3. H2a [Source:HGNC Symbol;Acc:HGNC:20507]
ENSG00000249115	HAUS5	1.87294646427769	0.53391809059831	0.905309662621578	2.95964607899195	0.0000493611431528636	0.00243688808199137	protein_coding	protein_coding	KNOWN	PUTATIVE	HAUS augmin-like complex. subunit 5 [Source:HGNC Symbol;Acc:HGNC:29130]
ENSG00000170264	FAM161A	1.87260666948599	0.534014972975872	0.905047901410491	1.06195006257764	0.000512272754141898	0.016286545014198	protein_coding	nonsense_mediated_decay	KNOWN	KNOWN	family with sequence similarity 161. member A [Source:HGNC Symbol;Acc:HGNC:25808]
ENSG00000185972	CCIN	1.87211917185069	0.534154029848134	0.904672274219255	1.39235700701103	0.000556272342709946	0.0174370985679734	protein_coding	protein_coding	KNOWN	KNOWN	calicin [Source:HGNC Symbol;Acc:HGNC:1568]
ENSG00000145247	OCIAD2	1.87006621123206	0.534740424693929	0.90308935082152	1.95355997138865	0.00162132641982061	0.039514518065202	protein_coding	protein_coding	KNOWN	KNOWN	OCIA domain containing 2 [Source:HGNC Symbol;Acc:HGNC:28685]
ENSG00000188807	TMEM201	1.86898293971965	0.535050362819256	0.902253400065314	2.98153087785325	0.0000643559480910381	0.00305698360518494	protein_coding	nonsense_mediated_decay	KNOWN	KNOWN	transmembrane protein 201 [Source:HGNC Symbol;Acc:HGNC:33719]
ENSG00000025770	NCAPH2	1.86798435220753	0.535336390167417	0.901482369883147	4.77100142447907	2.06933653567694E-06	0.000168336757130999	protein_coding	protein_coding	KNOWN	NOVEL	non-SMC condensin II complex. subunit H2 [Source:HGNC Symbol;Acc:HGNC:25071]
ENSG00000113569	NUP155	1.8678614976638	0.535371600758802	0.901387482862547	5.89661364061315	2.06530778530083E-07	0.0000225533855054618	protein_coding	nonsense_mediated_decay	KNOWN	KNOWN	nucleoporin 155kDa [Source:HGNC Symbol;Acc:HGNC:8063]
ENSG00000197646	PDCD1LG2	1.86636153387183	0.535801870029686	0.900228478474062	4.75721662708612	0.000857011055527977	0.0244023473860042	protein_coding	protein_coding	KNOWN	KNOWN	programmed cell death 1 ligand 2 [Source:HGNC Symbol;Acc:HGNC:18731]
ENSG00000155561	NUP205	1.86024217159491	0.537564417832026	0.895490447686212	6.18532095733245	1.19964038962438E-07	0.0000138796781278633	protein_coding	retained_intron	KNOWN	KNOWN	nucleoporin 205kDa [Source:HGNC Symbol;Acc:HGNC:18658]
ENSG00000166833	NAV2	1.85957163630993	0.537758255973599	0.894970325986144	5.04572091130381	0.000916696201330775	0.0257131364913996	protein_coding	protein_coding	KNOWN	KNOWN	neuron navigator 2 [Source:HGNC Symbol;Acc:HGNC:15997]
ENSG00000120539	MASTL	1.8588916851557	0.537954958852937	0.894442709019462	4.46061081194184	1.80938499973876E-06	0.000150024647041613	protein_coding	protein_coding	KNOWN	NOVEL	microtubule associated serine/threonine kinase-like [Source:HGNC Symbol;Acc:HGNC:19042]
ENSG00000204520	MICA	1.85605266082357	0.538777816549817	0.892237643887479	4.8755576774295	0.000158662554370386	0.00633798549694667	protein_coding	protein_coding	KNOWN	KNOWN	MHC class I polypeptide-related sequence A [Source:HGNC Symbol;Acc:HGNC:7090]
ENSG00000147874	HAUS6	1.85145862467841	0.540114689397229	0.888662309359259	5.19491970912345	3.53912329870664E-07	0.000036405258246201	protein_coding	protein_coding	KNOWN	KNOWN	HAUS augmin-like complex. subunit 6 [Source:HGNC Symbol;Acc:HGNC:25948]
ENSG00000183048	SLC25A10	1.85031162248649	0.540449504746763	0.887768264447422	0.504119718482697	0.0003229704254007	0.0113253835210755	protein_coding	protein_coding	KNOWN	KNOWN	solute carrier family 25 (mitochondrial carrier; dicarboxylate transporter). member 10 [Source:HGNC Symbol;Acc:HGNC:10980]
ENSG00000130204	TOMM40	1.84913406461968	0.540793671553325	0.886849825796953	4.9470870022424	0.0000194447493259299	0.0011357655471102	protein_coding	protein_coding	KNOWN	KNOWN	translocase of outer mitochondrial membrane 40 homolog (yeast) [Source:HGNC Symbol;Acc:HGNC:18001]
ENSG00000105173	CCNE1	1.84897640276683	0.540839784922937	0.886726812720203	2.33239990930615	0.00036527448615873	0.0125532387406854	protein_coding	protein_coding	KNOWN	KNOWN	cyclin E1 [Source:HGNC Symbol;Acc:HGNC:1589]
ENSG00000131504	DIAPH1	1.84827371770625	0.54104540383825	0.886178426632494	5.68206331500387	0.0000508198334243804	0.00249663303911021	protein_coding	protein_coding	KNOWN	KNOWN	diaphanous-related formin 1 [Source:HGNC Symbol;Acc:HGNC:2876]
ENSG00000116120	FARSB	1.84785446504902	0.54116815956795	0.885851136180356	5.2378547773021	2.09291698842817E-06	0.000169568471969706	protein_coding	protein_coding	KNOWN	KNOWN	phenylalanyl-tRNA synthetase. beta subunit [Source:HGNC Symbol;Acc:HGNC:17800]
ENSG00000102007	PLP2	1.84652660023354	0.541557321661938	0.884814045510546	6.31387826778395	0.00019127200448593	0.00733907393915174	protein_coding	protein_coding	KNOWN	KNOWN	proteolipid protein 2 (colonic epithelium-enriched) [Source:HGNC Symbol;Acc:HGNC:9087]
ENSG00000138641	HERC3	1.84044447624218	0.543347008241073	0.88005422619122	5.00218388348689	3.01417535885604E-06	0.000232895956658077	protein_coding	protein_coding	KNOWN	KNOWN	HECT and RLD domain containing E3 ubiquitin protein ligase 3 [Source:HGNC Symbol;Acc:HGNC:4876]
ENSG00000139668	WDFY2	1.83978383548473	0.543542116585956	0.879536267481003	4.4568003146001	0.0000988575985275539	0.00434966217638133	protein_coding	processed_transcript	KNOWN	KNOWN	WD repeat and FYVE domain containing 2 [Source:HGNC Symbol;Acc:HGNC:20482]
ENSG00000119397	CNTRL	1.83827135346165	0.543989328951299	0.878349743448582	3.92347054769606	0.0000718150431665285	0.0033325165412126	protein_coding	protein_coding	KNOWN	KNOWN	centriolin [Source:HGNC Symbol;Acc:HGNC:1858]
ENSG00000148400	NOTCH1	1.83727985957983	0.544282894511612	0.877571398510282	4.47565993677271	0.000853645496742516	0.0243525304771141	protein_coding	processed_transcript	KNOWN	KNOWN	notch 1 [Source:HGNC Symbol;Acc:HGNC:7881]
ENSG00000151835	SACS	1.83309628333078	0.545525081848388	0.874282565384464	8.12731284462441	1.15124795002426E-06	0.000101160459445354	protein_coding	protein_coding	KNOWN	KNOWN	sacsin molecular chaperone [Source:HGNC Symbol;Acc:HGNC:10519]
ENSG00000091483	FH	1.83259479409976	0.545674364687498	0.873887826157459	6.08620677186963	3.44087679938764E-06	0.00025991555462442	protein_coding	processed_transcript	KNOWN	KNOWN	fumarate hydratase [Source:HGNC Symbol;Acc:HGNC:3700]
ENSG00000149782	PLCB3	1.83214693413918	0.545807752296812	0.873535209031742	6.0053927754263	0.0000342477421712988	0.00179257099774674	protein_coding	retained_intron	KNOWN	KNOWN	phospholipase C. beta 3 (phosphatidylinositol-specific) [Source:HGNC Symbol;Acc:HGNC:9056]
ENSG00000175806	MSRA	1.83179847170402	0.545911581130294	0.873260791717637	2.80159234352505	0.0000198207559011143	0.00115325805498385	protein_coding	processed_transcript	KNOWN	KNOWN	methionine sulfoxide reductase A [Source:HGNC Symbol;Acc:HGNC:7377]
ENSG00000231607	DLEU2	1.830941214557	0.546167180054415	0.872585471731341	2.4594137896766	0.00012323856644778	0.00525367577574664	antisense	antisense	KNOWN	KNOWN	deleted in lymphocytic leukemia 2 (non-protein coding) [Source:HGNC Symbol;Acc:HGNC:13748]
ENSG00000197903	HIST1H2BK	1.82839502500789	0.546927762503447	0.870577798542549	6.14307052905401	0.0000199796967275197	0.00116138489781886	protein_coding	protein_coding	KNOWN	KNOWN	histone cluster 1. H2bk [Source:HGNC Symbol;Acc:HGNC:13954]
ENSG00000174791	RIN1	1.82650196536871	0.547494620296306	0.869083306082175	4.25262321687349	0.000344523321866282	0.0119835668313777	protein_coding	protein_coding	KNOWN	KNOWN	Ras and Rab interactor 1 [Source:HGNC Symbol;Acc:HGNC:18749]
ENSG00000161647	MPP3	1.8260142274073	0.547640858976149	0.868698006138119	2.31853923548746	0.00196802363066411	0.0458563959925791	protein_coding	retained_intron	KNOWN	KNOWN	membrane protein. palmitoylated 3 (MAGUK p55 subfamily member 3) [Source:HGNC Symbol;Acc:HGNC:7221]
ENSG00000163006	CCDC138	1.82463535196636	0.54805471072471	0.86760817441804	1.87428783159526	0.000185047239942248	0.00714443816227565	protein_coding	retained_intron	KNOWN	KNOWN	coiled-coil domain containing 138 [Source:HGNC Symbol;Acc:HGNC:26531]
ENSG00000143549	TPM3	1.82386865437567	0.548285095859775	0.867001837779073	7.84629063553998	9.25706132050574E-07	0.0000835338921165817	protein_coding	protein_coding	KNOWN	KNOWN	tropomyosin 3 [Source:HGNC Symbol;Acc:HGNC:12012]
ENSG00000205208	C4orf46	1.82109843913294	0.549119135194098	0.864808909031104	4.19948080288961	0.000270829536445389	0.00991807961043026	protein_coding	processed_transcript	KNOWN	KNOWN	chromosome 4 open reading frame 46 [Source:HGNC Symbol;Acc:HGNC:27320]
ENSG00000172009	THOP1	1.81393014879019	0.551289144550002	0.859118901327137	4.77386158105144	0.0000190633413689696	0.00111782018908572	protein_coding	protein_coding	KNOWN	PUTATIVE	thimet oligopeptidase 1 [Source:HGNC Symbol;Acc:HGNC:11793]
ENSG00000178921	PFAS	1.81390585302632	0.551296528610677	0.859099577753511	4.29734366201583	0.0000369909813551142	0.00192056792860028	protein_coding	protein_coding	KNOWN	KNOWN	phosphoribosylformylglycinamidine synthase [Source:HGNC Symbol;Acc:HGNC:8863]
ENSG00000273038	RP11-479G22.8	1.81262807282027	0.551685155380001	0.858082933607558	2.89975965455494	0.00086290320571615	0.0245237823372767	lincRNA	lincRNA	NOVEL	KNOWN
ENSG00000062485	CS	1.81174511433452	0.55195402051205	0.857380003865985	6.49768080378851	2.80247788679331E-07	0.0000295850375723317	protein_coding	retained_intron	KNOWN	KNOWN	citrate synthase [Source:HGNC Symbol;Acc:HGNC:2422]
ENSG00000169683	LRRC45	1.81047139892773	0.5523423350362	0.856365385899401	3.28348059985102	0.000280581015786716	0.0102070869345851	protein_coding	retained_intron	KNOWN	KNOWN	leucine rich repeat containing 45 [Source:HGNC Symbol;Acc:HGNC:28302]
ENSG00000166845	C18orf54	1.80947988239126	0.552644994692332	0.855575068066516	3.39239793551382	0.0018727803906066	0.0440973942052246	protein_coding	protein_coding	KNOWN	KNOWN	chromosome 18 open reading frame 54 [Source:HGNC Symbol;Acc:HGNC:13796]
ENSG00000031691	CENPQ	1.80519850266137	0.553955699899883	0.85215748700676	3.05885507462051	0.000166249627305777	0.00657569638081687	protein_coding	protein_coding	KNOWN	KNOWN	centromere protein Q [Source:HGNC Symbol;Acc:HGNC:21347]
ENSG00000162302	RPS6KA4	1.80095153881791	0.555262025904579	0.848759360784596	5.19882087131491	3.95989279307531E-06	0.000291451010590704	protein_coding	retained_intron	KNOWN	KNOWN	ribosomal protein S6 kinase. 90kDa. polypeptide 4 [Source:HGNC Symbol;Acc:HGNC:10433]
ENSG00000104093	DMXL2	1.80028808754018	0.555466653876685	0.848227789448952	5.0177753843424	0.0000734431186013214	0.00340021332271049	protein_coding	retained_intron	KNOWN	KNOWN	Dmx-like 2 [Source:HGNC Symbol;Acc:HGNC:2938]
ENSG00000146143	PRIM2	1.79909811071651	0.555834055988051	0.847273863623679	4.79228513782028	0.0000203300506896817	0.00117834146684935	protein_coding	protein_coding	KNOWN	PUTATIVE	primase. DNA. polypeptide 2 (58kDa) [Source:HGNC Symbol;Acc:HGNC:9370]
ENSG00000196118	C16orf93	1.79854687938419	0.556004411929697	0.846831764018003	0.338277144290448	0.00164378811657788	0.0399057204507443	protein_coding	nonsense_mediated_decay	KNOWN	KNOWN	chromosome 16 open reading frame 93 [Source:HGNC Symbol;Acc:HGNC:28078]
ENSG00000119403	PHF19	1.7969890728477	0.556486411136208	0.845581636117548	5.09922268514613	0.0000136378219379347	0.000845755420367041	protein_coding	protein_coding	KNOWN	KNOWN	PHD finger protein 19 [Source:HGNC Symbol;Acc:HGNC:24566]
ENSG00000139496	NUPL1	1.79549833365736	0.556948442253933	0.844384314085626	6.13601520434188	0.0000148927789902717	0.000908523537389091	protein_coding	processed_transcript	KNOWN	KNOWN	nucleoporin like 1 [Source:HGNC Symbol;Acc:HGNC:20261]
ENSG00000175166	PSMD2	1.79546488878086	0.556958816765841	0.844357440651125	7.83914937346069	3.05273825091597E-06	0.000234186182568636	protein_coding	retained_intron	KNOWN	KNOWN	proteasome (prosome. macropain) 26S subunit. non-ATPase. 2 [Source:HGNC Symbol;Acc:HGNC:9559]
ENSG00000125166	GOT2	1.7916491888058	0.558144979635514	0.841288180299352	5.68854999548594	9.15195526426877E-06	0.000604902095805764	protein_coding	retained_intron	KNOWN	KNOWN	glutamic-oxaloacetic transaminase 2. mitochondrial [Source:HGNC Symbol;Acc:HGNC:4433]
ENSG00000100522	GNPNAT1	1.78986371305808	0.558701756287044	0.839849739455584	5.96234127853828	0.0000113251703582531	0.000728569844210394	protein_coding	retained_intron	KNOWN	KNOWN	glucosamine-phosphate N-acetyltransferase 1 [Source:HGNC Symbol;Acc:HGNC:19980]
ENSG00000133739	LRRCC1	1.78474753608736	0.560303336903472	0.835720010279716	3.21641124540067	0.000840945270161356	0.0241042985925137	protein_coding	protein_coding	KNOWN	KNOWN	leucine rich repeat and coiled-coil centrosomal protein 1 [Source:HGNC Symbol;Acc:HGNC:29373]
ENSG00000100036	SLC35E4	1.78470112383454	0.560317907937122	0.835682492593726	3.43049793815218	0.000278184684687819	0.0101382675987286	protein_coding	protein_coding	KNOWN	PUTATIVE	solute carrier family 35. member E4 [Source:HGNC Symbol;Acc:HGNC:17058]
ENSG00000138018	EPT1	1.78205836969754	0.561148847312854	0.833544591794776	5.43478696731215	0.0000522108600354344	0.00255456041564606	protein_coding	protein_coding	KNOWN	KNOWN	ethanolaminephosphotransferase 1 [Source:HGNC Symbol;Acc:HGNC:29361]
ENSG00000164430	MB21D1	1.77865911520613	0.56222127750663	0.83079004072012	2.88895484968839	0.0000488466511352966	0.00241346498670864	protein_coding	retained_intron	KNOWN	KNOWN	Mab-21 domain containing 1 [Source:HGNC Symbol;Acc:HGNC:21367]
ENSG00000073711	PPP2R3A	1.77657979073479	0.562879306190013	0.829102485242359	5.80973323322863	0.000032870350284539	0.00174264894001911	protein_coding	processed_transcript	KNOWN	PUTATIVE	protein phosphatase 2. regulatory subunit B''. alpha [Source:HGNC Symbol;Acc:HGNC:9307]
ENSG00000175550	DRAP1	1.77620468872603	0.56299817602511	0.828797846549516	6.38700007892077	0.0000175356764286747	0.00104182217860872	protein_coding	retained_intron	KNOWN	KNOWN	DR1-associated protein 1 (negative cofactor 2 alpha) [Source:HGNC Symbol;Acc:HGNC:3019]
ENSG00000113161	HMGCR	1.77591158011149	0.563091097101367	0.828559753923268	5.81689589781381	0.0000218925630213184	0.00124613957163555	protein_coding	retained_intron	KNOWN	KNOWN	3-hydroxy-3-methylglutaryl-CoA reductase [Source:HGNC Symbol;Acc:HGNC:5006]
ENSG00000245146	LINC01024	1.77206087342072	0.564314699906238	0.825428163866837	1.00489106631886	0.00125482309015892	0.032463296588708	antisense	antisense	NOVEL	KNOWN	long intergenic non-protein coding RNA 1024 [Source:HGNC Symbol;Acc:HGNC:49009]
ENSG00000163689	C3orf67	1.77165691743159	0.564443369458757	0.825099252063369	1.5329638886663	0.000992772295985802	0.0273257174564969	protein_coding	protein_coding	KNOWN	KNOWN	chromosome 3 open reading frame 67 [Source:HGNC Symbol;Acc:HGNC:24763]
ENSG00000162607	USP1	1.77165609948858	0.564443630052509	0.825098585996149	5.84714317643168	7.22351316006109E-06	0.000492563517845387	protein_coding	protein_coding	KNOWN	KNOWN	ubiquitin specific peptidase 1 [Source:HGNC Symbol;Acc:HGNC:12607]
ENSG00000163659	TIPARP	1.77043034617973	0.564834421279447	0.824100085074313	7.01088778370353	0.00147572565641683	0.0368344790240787	protein_coding	protein_coding	KNOWN	KNOWN	TCDD-inducible poly(ADP-ribose) polymerase [Source:HGNC Symbol;Acc:HGNC:23696]
ENSG00000100401	RANGAP1	1.7695568682132	0.565113231432762	0.823388126369438	6.53107259708822	0.000130772550552443	0.00548944190442251	protein_coding	protein_coding	KNOWN	KNOWN	Ran GTPase activating protein 1 [Source:HGNC Symbol;Acc:HGNC:9854]
ENSG00000106144	CASP2	1.76737803649952	0.565809905604918	0.821610660744221	4.11582980262293	0.0000635468723438474	0.00302570451659935	protein_coding	protein_coding	KNOWN	KNOWN	caspase 2. apoptosis-related cysteine peptidase [Source:HGNC Symbol;Acc:HGNC:1503]
ENSG00000163781	TOPBP1	1.76377231612478	0.566966603828504	0.818664336633382	5.78265429992181	0.0000230903867338677	0.00130814419354399	protein_coding	protein_coding	KNOWN	PUTATIVE	topoisomerase (DNA) II binding protein 1 [Source:HGNC Symbol;Acc:HGNC:17008]
ENSG00000183684	ALYREF	1.76348675753193	0.567058411824731	0.818430742242902	5.21516154165405	7.96202143546185E-06	0.000536848646653473	protein_coding	retained_intron	KNOWN	KNOWN	Aly/REF export factor [Source:HGNC Symbol;Acc:HGNC:19071]
ENSG00000122779	TRIM24	1.7614770623235	0.567705377145777	0.816785688407903	4.02049553206379	0.0000442405052195603	0.00222231117844156	protein_coding	protein_coding	KNOWN	KNOWN	tripartite motif containing 24 [Source:HGNC Symbol;Acc:HGNC:11812]
ENSG00000114850	SSR3	1.76060918196358	0.567985223662594	0.816074696893304	8.75376274476718	0.0000768476098539712	0.0035268386937161	protein_coding	retained_intron	KNOWN	KNOWN	signal sequence receptor. gamma (translocon-associated protein gamma) [Source:HGNC Symbol;Acc:HGNC:11325]
ENSG00000198814	GK	1.76033623008571	0.568073293561258	0.815851014742459	2.29883345219746	0.00131477850477869	0.0336390210057534	protein_coding	protein_coding	KNOWN	KNOWN	glycerol kinase [Source:HGNC Symbol;Acc:HGNC:4289]
ENSG00000075131	TIPIN	1.75985096717286	0.568229934610012	0.81545325953053	2.85689923838756	0.00041819313256943	0.0139503397001398	protein_coding	processed_transcript	KNOWN	KNOWN	TIMELESS interacting protein [Source:HGNC Symbol;Acc:HGNC:30750]
ENSG00000189007	ADAT2	1.75950663107928	0.568341137416801	0.815170951204465	1.9359602197116	0.000655403208999416	0.0198557181093787	protein_coding	processed_transcript	KNOWN	KNOWN	adenosine deaminase. tRNA-specific 2 [Source:HGNC Symbol;Acc:HGNC:21172]
ENSG00000138780	GSTCD	1.75944126847945	0.568362251082257	0.815117356606683	3.74991936885095	0.000017329221116689	0.00103527068354103	protein_coding	retained_intron	KNOWN	KNOWN	glutathione S-transferase. C-terminal domain containing [Source:HGNC Symbol;Acc:HGNC:25806]
ENSG00000152782	PANK1	1.75914939655472	0.568456551762171	0.814878009538818	2.40017613436247	0.00134022945443199	0.034128273553413	protein_coding	protein_coding	KNOWN	KNOWN	pantothenate kinase 1 [Source:HGNC Symbol;Acc:HGNC:8598]
ENSG00000100578	KIAA0586	1.75849134044837	0.568669277464298	0.814338230543001	4.84449612720573	7.51600102228943E-06	0.000510611630742513	protein_coding	protein_coding	KNOWN	KNOWN	KIAA0586 [Source:HGNC Symbol;Acc:HGNC:19960]
ENSG00000128059	PPAT	1.7568296201358	0.56920716075057	0.812974283489668	3.84495415825034	0.0000391576674922581	0.00201398040850326	protein_coding	nonsense_mediated_decay	KNOWN	KNOWN	phosphoribosyl pyrophosphate amidotransferase [Source:HGNC Symbol;Acc:HGNC:9238]
ENSG00000120802	TMPO	1.75392417250794	0.570150075855387	0.810586377023535	6.75013833230689	0.000194564455532499	0.00744218891126652	protein_coding	retained_intron	KNOWN	KNOWN	thymopoietin [Source:HGNC Symbol;Acc:HGNC:11875]
ENSG00000163923	RPL39L	1.75387614069228	0.570165690038571	0.810546867783512	3.06999907594811	0.000337515831138235	0.011773794435869	protein_coding	protein_coding	KNOWN	KNOWN	ribosomal protein L39-like [Source:HGNC Symbol;Acc:HGNC:17094]
ENSG00000147459	DOCK5	1.75229502773969	0.570680156120694	0.809245696870376	6.97875404037039	0.000300432449730484	0.010709501855295	protein_coding	retained_intron	KNOWN	KNOWN	dedicator of cytokinesis 5 [Source:HGNC Symbol;Acc:HGNC:23476]
ENSG00000161547	SRSF2	1.75024976334557	0.571347027688503	0.807560811559799	6.647188782118	8.52705198137146E-07	0.0000779972938368878	protein_coding	protein_coding	KNOWN	PUTATIVE	serine/arginine-rich splicing factor 2 [Source:HGNC Symbol;Acc:HGNC:10783]
ENSG00000136811	ODF2	1.74849884819347	0.571919164278084	0.806116845674679	5.41477479472029	2.21279438922421E-06	0.000177138158018654	protein_coding	protein_coding	KNOWN	KNOWN	outer dense fiber of sperm tails 2 [Source:HGNC Symbol;Acc:HGNC:8114]
ENSG00000059588	TARBP1	1.74750261196834	0.572245210479901	0.805294611978941	4.12724402492039	0.0000441725149204786	0.00222074647780778	protein_coding	processed_transcript	KNOWN	KNOWN	TAR (HIV-1) RNA binding protein 1 [Source:HGNC Symbol;Acc:HGNC:11568]
ENSG00000130830	MPP1	1.74593462369938	0.572759132229787	0.803999538445857	3.70832419911061	0.000060018472246278	0.00287587717689459	protein_coding	protein_coding	KNOWN	KNOWN	membrane protein. palmitoylated 1. 55kDa [Source:HGNC Symbol;Acc:HGNC:7219]
ENSG00000112576	CCND3	1.74559224146275	0.572871473788192	0.803716594521587	5.16364764491345	0.000140194117742341	0.00575273058093301	protein_coding	protein_coding	KNOWN	KNOWN	cyclin D3 [Source:HGNC Symbol;Acc:HGNC:1585]
ENSG00000184678	HIST2H2BE	1.74457438551899	0.573205710401687	0.802875112769581	5.76137306101109	0.000300833836422659	0.0107174721192207	protein_coding	protein_coding	KNOWN	KNOWN	histone cluster 2. H2be [Source:HGNC Symbol;Acc:HGNC:4760]
ENSG00000101220	C20orf27	1.74427308132887	0.573304725449386	0.802625924425233	4.38676319903532	0.000247524591755817	0.00919318229602519	protein_coding	protein_coding	KNOWN	KNOWN	chromosome 20 open reading frame 27 [Source:HGNC Symbol;Acc:HGNC:15873]
ENSG00000164053	ATRIP	1.74261248115414	0.573851048821651	0.801251781353902	2.98002263137811	0.0000646246146608781	0.00305702393257018	protein_coding	retained_intron	KNOWN	KNOWN	ATR interacting protein [Source:HGNC Symbol;Acc:HGNC:33499]
ENSG00000123737	EXOSC9	1.74202546642195	0.574044420862548	0.800765714644072	5.02464260347712	0.0000125637251225664	0.000789706763986633	protein_coding	processed_transcript	KNOWN	KNOWN	exosome component 9 [Source:HGNC Symbol;Acc:HGNC:9137]
ENSG00000142197	DOPEY2	1.74141469280914	0.574245757848098	0.800259800931733	4.54502440876265	0.00202309855662461	0.0468116921593416	protein_coding	retained_intron	KNOWN	KNOWN	dopey family member 2 [Source:HGNC Symbol;Acc:HGNC:1291]
ENSG00000143702	CEP170	1.74023873755227	0.574633800766066	0.799285238175359	7.25379665599624	0.0000135054772999794	0.000839274913572637	protein_coding	retained_intron	KNOWN	KNOWN	centrosomal protein 170kDa [Source:HGNC Symbol;Acc:HGNC:28920]
ENSG00000058056	USP13	1.73937528704531	0.574919057116597	0.798569241641718	4.63818829873875	0.0000340840379152223	0.00178812160269076	protein_coding	protein_coding	KNOWN	NOVEL	ubiquitin specific peptidase 13 (isopeptidase T-3) [Source:HGNC Symbol;Acc:HGNC:12611]
ENSG00000168785	TSPAN5	1.73934487721246	0.574929108712839	0.798544018506208	6.05315551995875	0.0000349455832973366	0.00182537678993081	protein_coding	retained_intron	KNOWN	KNOWN	tetraspanin 5 [Source:HGNC Symbol;Acc:HGNC:17753]
ENSG00000142669	SH3BGRL3	1.73746614264516	0.57555078367028	0.796984864849761	7.22171446112309	0.0000696677736804129	0.0032503898836545	protein_coding	protein_coding	KNOWN	KNOWN	SH3 domain binding glutamate-rich protein like 3 [Source:HGNC Symbol;Acc:HGNC:15568]
ENSG00000067955	CBFB	1.73555775456984	0.576183648954885	0.795399374872764	6.14136704675441	0.0000253795125113653	0.00141130224600792	protein_coding	processed_transcript	KNOWN	PUTATIVE	core-binding factor. beta subunit [Source:HGNC Symbol;Acc:HGNC:1539]
ENSG00000115355	CCDC88A	1.73165059840754	0.577483703074755	0.792147861475522	6.4678779819165	7.55554929399777E-06	0.000512307036999878	protein_coding	protein_coding	KNOWN	KNOWN	coiled-coil domain containing 88A [Source:HGNC Symbol;Acc:HGNC:25523]
ENSG00000230844	ZNF674-AS1	1.72741972337729	0.578898102451263	0.788618667269681	0.914085812662529	0.00175057811210672	0.0419075051706437	lincRNA	lincRNA	NOVEL	KNOWN	ZNF674 antisense RNA 1 (head to head) [Source:HGNC Symbol;Acc:HGNC:44266]
ENSG00000150753	CCT5	1.72478250607863	0.579783245989401	0.786414450479493	7.73999736165564	3.70680046927466E-06	0.00027607083244646	protein_coding	protein_coding	KNOWN	KNOWN	chaperonin containing TCP1. subunit 5 (epsilon) [Source:HGNC Symbol;Acc:HGNC:1618]
ENSG00000169689	STRA13	1.72233161957781	0.580608280445508	0.784362947530979	3.77956868100847	0.000129892268240261	0.00546772069640691	protein_coding	retained_intron	KNOWN	KNOWN	stimulated by retinoic acid 13 [Source:HGNC Symbol;Acc:HGNC:11422]
ENSG00000067064	IDI1	1.72192217434403	0.580746339700837	0.784019938771216	5.62350917061921	0.000101229188050687	0.00443458882740361	protein_coding	retained_intron	KNOWN	KNOWN	isopentenyl-diphosphate delta isomerase 1 [Source:HGNC Symbol;Acc:HGNC:5387]
ENSG00000196230	TUBB	1.72102636550535	0.581048623102509	0.783269199116909	9.94868503276921	9.23761058122111E-07	0.0000834833475600341	protein_coding	protein_coding	KNOWN	KNOWN	tubulin. beta class I [Source:HGNC Symbol;Acc:HGNC:20778]
ENSG00000164086	DUSP7	1.71791038119148	0.582102542104923	0.78065477688209	4.53688743739904	0.000353461071508537	0.0122309299250649	protein_coding	protein_coding	KNOWN	PUTATIVE	dual specificity phosphatase 7 [Source:HGNC Symbol;Acc:HGNC:3073]
ENSG00000092140	G2E3	1.71687565491796	0.582453363547625	0.779785555630491	4.82292900051698	0.0000273937160051492	0.00150115073370399	protein_coding	retained_intron	KNOWN	KNOWN	G2/M-phase specific E3 ubiquitin protein ligase [Source:HGNC Symbol;Acc:HGNC:20338]
ENSG00000149269	PAK1	1.71656908259584	0.582557387371661	0.779527919114518	5.26530492177523	0.00016275330142685	0.00646711025491699	protein_coding	protein_coding	KNOWN	KNOWN	p21 protein (Cdc42/Rac)-activated kinase 1 [Source:HGNC Symbol;Acc:HGNC:8590]
ENSG00000146731	CCT6A	1.7144713483397	0.583270173029374	0.777763794647637	7.21118642053737	4.03682736973525E-06	0.000296751118317404	protein_coding	retained_intron	KNOWN	KNOWN	chaperonin containing TCP1. subunit 6A (zeta 1) [Source:HGNC Symbol;Acc:HGNC:1620]
ENSG00000142230	SAE1	1.71422584922175	0.583353704795662	0.777557197015827	6.62706606819977	5.32922701248221E-06	0.000374907398517282	protein_coding	protein_coding	KNOWN	KNOWN	SUMO1 activating enzyme subunit 1 [Source:HGNC Symbol;Acc:HGNC:30660]
ENSG00000126453	BCL2L12	1.71312932284096	0.583727093259753	0.776634063493716	2.44113209378207	0.000329491051098851	0.0115138498951812	protein_coding	protein_coding	KNOWN	KNOWN	BCL2-like 12 (proline rich) [Source:HGNC Symbol;Acc:HGNC:13787]
ENSG00000087053	MTMR2	1.71253755280119	0.583928801073183	0.776135624070849	5.98021417472159	0.000483392034919636	0.0156070639919233	protein_coding	protein_coding	KNOWN	KNOWN	myotubularin related protein 2 [Source:HGNC Symbol;Acc:HGNC:7450]
ENSG00000259768	RP5-991G20.1	1.71157347161778	0.58425771173866	0.775323223322658	1.39724403640502	0.000619672294886628	0.0189996064412365	antisense	antisense	NOVEL	KNOWN
ENSG00000152332	UHMK1	1.71074354581047	0.584541150220296	0.774623504469092	7.57725873080315	0.0000439894444782948	0.00221540133169531	protein_coding	protein_coding	KNOWN	KNOWN	U2AF homology motif (UHM) kinase 1 [Source:HGNC Symbol;Acc:HGNC:19683]
ENSG00000163002	NUP35	1.70934052495484	0.585020939596818	0.773439831025783	3.31850906925893	0.000202139142769925	0.00771186416900525	protein_coding	nonsense_mediated_decay	KNOWN	KNOWN	nucleoporin 35kDa [Source:HGNC Symbol;Acc:HGNC:29797]
ENSG00000174749	C4orf32	1.70670889471467	0.585923002508978	0.771217005661399	3.41226341333101	0.000854778085986404	0.0243723362483985	protein_coding	protein_coding	KNOWN	KNOWN	chromosome 4 open reading frame 32 [Source:HGNC Symbol;Acc:HGNC:26813]
ENSG00000234664	HMGN2P5	1.70524006737389	0.586427693749903	0.769974859266527	2.06756563476382	0.000075636101213351	0.00348472309077112	processed_pseudogene	processed_pseudogene	KNOWN	KNOWN	high mobility group nucleosomal binding domain 2 pseudogene 5 [Source:HGNC Symbol;Acc:HGNC:33568]
ENSG00000278705	HIST1H4B	1.70392794043299	0.58687927832552	0.768864324895795	5.25048079622848	0.000794055423856937	0.0230562942652564	protein_coding	protein_coding	KNOWN	KNOWN	histone cluster 1. H4b [Source:HGNC Symbol;Acc:HGNC:4789]
ENSG00000229320	KRT8P12	1.70384836861824	0.586906686309746	0.76879695083592	1.02546440609367	0.000522241809619136	0.0165505526355409	transcribed_processed_pseudogene	transcribed_processed_pseudogene	KNOWN	KNOWN	keratin 8 pseudogene 12 [Source:HGNC Symbol;Acc:HGNC:28057]
ENSG00000110719	TCIRG1	1.70314949589609	0.587147518411977	0.76820507478275	5.57455303087555	0.0000278133555720789	0.00151723167539962	protein_coding	processed_transcript	KNOWN	KNOWN	T-cell. immune regulator 1. ATPase. H+ transporting. lysosomal V0 subunit A3 [Source:HGNC Symbol;Acc:HGNC:11647]
ENSG00000091127	PUS7	1.70309252409615	0.58716715965312	0.768156814598788	4.2579565279825	0.000462718706213692	0.0151029429922295	protein_coding	protein_coding	KNOWN	NOVEL	pseudouridylate synthase 7 (putative) [Source:HGNC Symbol;Acc:HGNC:26033]
ENSG00000136937	NCBP1	1.70102580665249	0.587880557772332	0.766405028624551	5.94443398001801	3.61860884933509E-06	0.00027130114779735	protein_coding	protein_coding	KNOWN	KNOWN	nuclear cap binding protein subunit 1. 80kDa [Source:HGNC Symbol;Acc:HGNC:7658]
ENSG00000101911	PRPS2	1.69933239953551	0.588466388490761	0.764968079865795	4.60374192722527	0.000127023216250281	0.00537698908170694	protein_coding	protein_coding	KNOWN	NOVEL	phosphoribosyl pyrophosphate synthetase 2 [Source:HGNC Symbol;Acc:HGNC:9465]
ENSG00000168061	SAC3D1	1.69535482787631	0.589847024090323	0.761587252620648	2.87119583362804	0.000324841272272667	0.0113711423062277	protein_coding	protein_coding	KNOWN	KNOWN	SAC3 domain containing 1 [Source:HGNC Symbol;Acc:HGNC:30179]
ENSG00000167508	MVD	1.69534315316823	0.589851085977027	0.761577317767393	4.35279756204657	0.000212339341116347	0.00805513099002662	protein_coding	protein_coding	KNOWN	KNOWN	mevalonate (diphospho) decarboxylase [Source:HGNC Symbol;Acc:HGNC:7529]
ENSG00000129534	MIS18BP1	1.69318944732557	0.590601365712221	0.759743402309891	5.04518101564609	0.0000647301124293326	0.00305788906514713	protein_coding	protein_coding	KNOWN	KNOWN	MIS18 binding protein 1 [Source:HGNC Symbol;Acc:HGNC:20190]
ENSG00000180596	HIST1H2BC	1.69236745289278	0.590888224830068	0.759042845592004	5.69478294090411	0.000211661118285725	0.00803952145503793	protein_coding	protein_coding	KNOWN	KNOWN	histone cluster 1. H2bc [Source:HGNC Symbol;Acc:HGNC:4757]
ENSG00000168268	NT5DC2	1.69089182352793	0.591403888815058	0.757784364862076	6.10496104073167	0.000270538872349591	0.00991807961043026	protein_coding	processed_transcript	KNOWN	KNOWN	5'-nucleotidase domain containing 2 [Source:HGNC Symbol;Acc:HGNC:25717]
ENSG00000095319	NUP188	1.68845775119228	0.592256453733511	0.755706080495555	5.81401953614709	0.000132825425603911	0.00555241597085863	protein_coding	retained_intron	KNOWN	KNOWN	nucleoporin 188kDa [Source:HGNC Symbol;Acc:HGNC:17859]
ENSG00000184207	PGP	1.68723332849809	0.592686253353091	0.754659498575216	3.55034235797523	0.000456569859208547	0.0149330301374021	protein_coding	nonsense_mediated_decay	KNOWN	KNOWN	phosphoglycolate phosphatase [Source:HGNC Symbol;Acc:HGNC:8909]
ENSG00000141499	WRAP53	1.6851271127215	0.593427043248379	0.752857421066609	2.96431280570386	0.0000481637391765244	0.00238755101465601	protein_coding	retained_intron	KNOWN	KNOWN	WD repeat containing. antisense to TP53 [Source:HGNC Symbol;Acc:HGNC:25522]
ENSG00000144791	LIMD1	1.68471239800663	0.593573123331443	0.752502325897448	5.46935707514642	0.00152298816447694	0.0377491426131976	protein_coding	retained_intron	KNOWN	KNOWN	LIM domains containing 1 [Source:HGNC Symbol;Acc:HGNC:6612]
ENSG00000089159	PXN	1.68323150499332	0.594095344005558	0.751233612875138	6.4514966932185	0.0000756731618941821	0.00348472309077112	protein_coding	protein_coding	KNOWN	KNOWN	paxillin [Source:HGNC Symbol;Acc:HGNC:9718]
ENSG00000102317	RBM3	1.68072852862258	0.594980083321093	0.749086719197551	7.62644446769769	5.13811295902667E-06	0.000363948661641796	protein_coding	protein_coding	KNOWN	KNOWN	RNA binding motif (RNP1. RRM) protein 3 [Source:HGNC Symbol;Acc:HGNC:9900]
ENSG00000154473	BUB3	1.68044151182844	0.59508170499307	0.748840330171362	6.69031832862162	2.77999044399806E-06	0.000216499231271206	protein_coding	processed_transcript	KNOWN	KNOWN	BUB3 mitotic checkpoint protein [Source:HGNC Symbol;Acc:HGNC:1151]
ENSG00000071626	DAZAP1	1.67930918425126	0.595482957741259	0.74786787501627	5.62342856406066	0.0000236581398198333	0.00133528933539301	protein_coding	retained_intron	KNOWN	KNOWN	DAZ associated protein 1 [Source:HGNC Symbol;Acc:HGNC:2683]
ENSG00000105676	ARMC6	1.67913163799928	0.595545922290834	0.747715336912398	4.56021652445016	0.000220593973988167	0.00832055688933439	protein_coding	protein_coding	KNOWN	KNOWN	armadillo repeat containing 6 [Source:HGNC Symbol;Acc:HGNC:25049]
ENSG00000134308	YWHAQ	1.67795946681283	0.595961952465652	0.746707866114801	8.23558299915974	4.35499171848099E-07	0.0000436796249248445	protein_coding	processed_transcript	KNOWN	PUTATIVE	tyrosine 3-monooxygenase/tryptophan 5-monooxygenase activation protein. theta [Source:HGNC Symbol;Acc:HGNC:12854]
ENSG00000115091	ACTR3	1.66827960496115	0.599419903609797	0.738361105860017	8.59315427433316	0.000174321847037131	0.00682777557995533	protein_coding	retained_intron	KNOWN	KNOWN	ARP3 actin-related protein 3 homolog (yeast) [Source:HGNC Symbol;Acc:HGNC:170]
ENSG00000168439	STIP1	1.66690743907007	0.599913334454777	0.737173995804786	6.79746113021807	0.00001306755687129	0.000815423665263446	protein_coding	retained_intron	KNOWN	KNOWN	stress-induced phosphoprotein 1 [Source:HGNC Symbol;Acc:HGNC:11387]
ENSG00000147065	MSN	1.66626560440811	0.600144417165244	0.73661838607001	9.35995373096025	0.00017467781795008	0.00683678206469538	protein_coding	protein_coding	KNOWN	KNOWN	moesin [Source:HGNC Symbol;Acc:HGNC:7373]
ENSG00000136527	TRA2B	1.66440039086474	0.600816970176539	0.735002532295209	6.60068439308774	1.13104317827356E-06	0.0000995301485301489	protein_coding	protein_coding	KNOWN	KNOWN	transformer 2 beta homolog (Drosophila) [Source:HGNC Symbol;Acc:HGNC:10781]
ENSG00000051596	THOC3	1.66371147424814	0.601065758984392	0.734405258741417	2.49526084395345	0.00155255101452906	0.0382665780867486	protein_coding	protein_coding	KNOWN	KNOWN	THO complex 3 [Source:HGNC Symbol;Acc:HGNC:19072]
ENSG00000197860	SGTB	1.66335654584293	0.601194014896688	0.734097448111209	5.98675797077728	0.00101650278424186	0.0278264174983265	protein_coding	protein_coding	KNOWN	KNOWN	small glutamine-rich tetratricopeptide repeat (TPR)-containing. beta [Source:HGNC Symbol;Acc:HGNC:23567]
ENSG00000147274	RBMX	1.66280245324295	0.601394349671368	0.733616781580353	7.10495644681378	3.65114609083781E-06	0.000273061334006963	protein_coding	retained_intron	KNOWN	KNOWN	RNA binding motif protein. X-linked [Source:HGNC Symbol;Acc:HGNC:9910]
ENSG00000158406	HIST1H4H	1.6601336507169	0.602361140964867	0.7312993918522	5.42560750631414	0.00132898242328497	0.0339017060910685	protein_coding	protein_coding	KNOWN	KNOWN	histone cluster 1. H4h [Source:HGNC Symbol;Acc:HGNC:4788]
ENSG00000155393	HEATR3	1.65946202171948	0.602604932750333	0.730715612420775	4.65736667129618	0.00015365382173208	0.00616602737624659	protein_coding	processed_transcript	KNOWN	KNOWN	HEAT repeat containing 3 [Source:HGNC Symbol;Acc:HGNC:26087]
ENSG00000110330	BIRC2	1.6592439091505	0.602684146969073	0.730525978311196	7.00628751650772	0.00019311393300598	0.0074003272521726	protein_coding	protein_coding	KNOWN	KNOWN	baculoviral IAP repeat containing 2 [Source:HGNC Symbol;Acc:HGNC:590]
ENSG00000170540	ARL6IP1	1.657016513313	0.603494287453189	0.728587980082642	6.69432306591328	0.0000497132924312215	0.00244825780593268	protein_coding	retained_intron	KNOWN	KNOWN	ADP-ribosylation factor-like 6 interacting protein 1 [Source:HGNC Symbol;Acc:HGNC:697]
ENSG00000125912	NCLN	1.65540945511418	0.604080154858744	0.727188102713077	5.98298341787509	0.0000903788814661875	0.00403898578210717	protein_coding	processed_transcript	KNOWN	KNOWN	nicalin [Source:HGNC Symbol;Acc:HGNC:26923]
ENSG00000005022	SLC25A5	1.65356528272433	0.604753867565755	0.725580004224795	6.43534466068245	0.0000451514682097519	0.00225491744176938	protein_coding	processed_transcript	KNOWN	PUTATIVE	solute carrier family 25 (mitochondrial carrier; adenine nucleotide translocator). member 5 [Source:HGNC Symbol;Acc:HGNC:10991]
ENSG00000079459	FDFT1	1.65082776293566	0.605756713360395	0.723189606307596	6.10095671952184	0.0000902323351153227	0.0040379472371318	protein_coding	protein_coding	KNOWN	KNOWN	farnesyl-diphosphate farnesyltransferase 1 [Source:HGNC Symbol;Acc:HGNC:3629]
ENSG00000111880	RNGTT	1.65003128134853	0.606049116343253	0.722493375391459	4.94587675892564	0.00018168792369602	0.00705213544911295	protein_coding	protein_coding	KNOWN	KNOWN	RNA guanylyltransferase and 5'-phosphatase [Source:HGNC Symbol;Acc:HGNC:10073]
ENSG00000197535	MYO5A	1.64913135369247	0.606379836124613	0.721706314344535	6.76364260854416	0.000482628146627806	0.015590751366869	protein_coding	protein_coding	KNOWN	KNOWN	myosin VA (heavy chain 12. myoxin) [Source:HGNC Symbol;Acc:HGNC:7602]
ENSG00000168237	GLYCTK	1.6469523928962	0.607182092398845	0.719798852863158	1.6581347654993	0.000719891257820979	0.0213765148424585	protein_coding	protein_coding	KNOWN	KNOWN	glycerate kinase [Source:HGNC Symbol;Acc:HGNC:24247]
ENSG00000143401	ANP32E	1.6468816764013	0.607208164575103	0.719736905397453	5.73828189945439	0.000358553071136515	0.0123857997564688	protein_coding	protein_coding	KNOWN	KNOWN	acidic (leucine-rich) nuclear phosphoprotein 32 family. member E [Source:HGNC Symbol;Acc:HGNC:16673]
ENSG00000103342	GSPT1	1.64396540878286	0.608285304944689	0.717179943117857	7.00387132889848	5.69941264138605E-07	0.0000552426193588862	protein_coding	protein_coding	KNOWN	PUTATIVE	G1 to S phase transition 1 [Source:HGNC Symbol;Acc:HGNC:4621]
ENSG00000104626	ERI1	1.64360196888324	0.608419811445871	0.716860963834548	4.89114354451868	0.000316636309589804	0.0111682387979893	protein_coding	protein_coding	KNOWN	KNOWN	exoribonuclease 1 [Source:HGNC Symbol;Acc:HGNC:23994]
ENSG00000117143	UAP1	1.6431455908827	0.608588797942608	0.716460315917177	6.98031631061333	0.0000783932496571691	0.00358261311302843	protein_coding	protein_coding	KNOWN	KNOWN	UDP-N-acetylglucosamine pyrophosphorylase 1 [Source:HGNC Symbol;Acc:HGNC:12457]
ENSG00000198331	HYLS1	1.64217161514991	0.608949753347619	0.715604903844195	3.36155011547445	0.00104920155160075	0.0284374192126536	protein_coding	protein_coding	KNOWN	NOVEL	hydrolethalus syndrome 1 [Source:HGNC Symbol;Acc:HGNC:26558]
ENSG00000164104	HMGB2	1.63358428021004	0.61215084652469	0.708040888509949	6.03627284531887	0.000261455442666668	0.0096393104761493	protein_coding	protein_coding	KNOWN	KNOWN	high mobility group box 2 [Source:HGNC Symbol;Acc:HGNC:5000]
ENSG00000183207	RUVBL2	1.6269028232022	0.614664862423511	0.702128079731247	5.75553233608703	0.0000688631972304192	0.00322032945372571	protein_coding	protein_coding	KNOWN	KNOWN	RuvB-like AAA ATPase 2 [Source:HGNC Symbol;Acc:HGNC:10475]
ENSG00000177542	SLC25A22	1.62636503554365	0.61486811272091	0.701651104807085	3.55377249447934	0.00100682998025802	0.0275992289131302	protein_coding	protein_coding	KNOWN	KNOWN	solute carrier family 25 (mitochondrial carrier: glutamate). member 22 [Source:HGNC Symbol;Acc:HGNC:19954]
ENSG00000104320	NBN	1.62360598017283	0.615912981481844	0.699201558987735	5.94773087599255	0.000165169064807373	0.00654008902833215	protein_coding	retained_intron	KNOWN	KNOWN	nibrin [Source:HGNC Symbol;Acc:HGNC:7652]
ENSG00000100196	KDELR3	1.62292078089363	0.616173020749273	0.698592579798868	6.42104545638781	0.00153103714002169	0.0378700811503354	protein_coding	processed_transcript	KNOWN	KNOWN	KDEL (Lys-Asp-Glu-Leu) endoplasmic reticulum protein retention receptor 3 [Source:HGNC Symbol;Acc:HGNC:6306]
ENSG00000213281	NRAS	1.62071948776861	0.617009919080317	0.696634412493289	6.57356011298122	0.0000403806266217376	0.0020610531686128	protein_coding	protein_coding	KNOWN	KNOWN	neuroblastoma RAS viral (v-ras) oncogene homolog [Source:HGNC Symbol;Acc:HGNC:7989]
ENSG00000197451	HNRNPAB	1.62069610192439	0.617018822228679	0.696613595266655	6.17035232399005	0.0000565860299303534	0.00273094419389253	protein_coding	protein_coding	KNOWN	KNOWN	heterogeneous nuclear ribonucleoprotein A/B [Source:HGNC Symbol;Acc:HGNC:5034]
ENSG00000103876	FAH	1.61765828909827	0.618177526576042	0.693906887935862	4.11130548983553	0.000276068931208697	0.0100733408621846	protein_coding	retained_intron	KNOWN	KNOWN	fumarylacetoacetate hydrolase (fumarylacetoacetase) [Source:HGNC Symbol;Acc:HGNC:3579]
ENSG00000137168	PPIL1	1.61708978297713	0.618394853845999	0.693399781384221	4.43401045397869	0.000617854760898439	0.018953520169057	protein_coding	protein_coding	KNOWN	KNOWN	peptidylprolyl isomerase (cyclophilin)-like 1 [Source:HGNC Symbol;Acc:HGNC:9260]
ENSG00000164134	NAA15	1.61696716418917	0.618441748321741	0.693290382248537	6.13534243770687	0.0000594967294961873	0.00285997077934663	protein_coding	protein_coding	KNOWN	PUTATIVE	N(alpha)-acetyltransferase 15. NatA auxiliary subunit [Source:HGNC Symbol;Acc:HGNC:30782]
ENSG00000107833	NPM3	1.61364885359113	0.619713513119367	0.690326667649737	3.6514348113303	0.000741551990553024	0.0218903097152526	protein_coding	processed_transcript	KNOWN	KNOWN	nucleophosmin/nucleoplasmin 3 [Source:HGNC Symbol;Acc:HGNC:7931]
ENSG00000139926	FRMD6	1.61353802568371	0.619756078928643	0.690227577712604	9.28550616096899	0.0000767488339277651	0.00352617603683823	protein_coding	protein_coding	KNOWN	KNOWN	FERM domain containing 6 [Source:HGNC Symbol;Acc:HGNC:19839]
ENSG00000072864	NDE1	1.61191178799277	0.620381343103923	0.688772794419506	4.71910008553138	0.000306320457333898	0.0108743762353534	protein_coding	protein_coding	KNOWN	KNOWN	nudE neurodevelopment protein 1 [Source:HGNC Symbol;Acc:HGNC:17619]
ENSG00000101811	CSTF2	1.61129572662767	0.620618539151053	0.688221301111613	3.6599759074108	0.000299678978845889	0.0106889640034623	protein_coding	protein_coding	KNOWN	KNOWN	cleavage stimulation factor. 3' pre-RNA. subunit 2. 64kDa [Source:HGNC Symbol;Acc:HGNC:2484]
ENSG00000164032	H2AFZ	1.61105243869888	0.620712259873813	0.688003453584882	7.27765413213453	0.000520637759457791	0.0165089550249112	protein_coding	retained_intron	KNOWN	KNOWN	H2A histone family. member Z [Source:HGNC Symbol;Acc:HGNC:4741]
ENSG00000120253	NUP43	1.61014056569178	0.621063788657708	0.687186641491588	5.50178960117456	0.000169254935709902	0.00665526305913711	protein_coding	processed_transcript	KNOWN	KNOWN	nucleoporin 43kDa [Source:HGNC Symbol;Acc:HGNC:21182]
ENSG00000140859	KIFC3	1.61009315530388	0.62108207634189	0.687144160890839	5.49083453655028	0.00104832907267982	0.0284265533837458	protein_coding	processed_transcript	KNOWN	PUTATIVE	kinesin family member C3 [Source:HGNC Symbol;Acc:HGNC:6326]
ENSG00000158169	FANCC	1.60970854558599	0.621230472275317	0.686799497096692	2.55254994320915	0.00170822943123017	0.0411716760836159	protein_coding	protein_coding	KNOWN	KNOWN	Fanconi anemia. complementation group C [Source:HGNC Symbol;Acc:HGNC:3584]
ENSG00000182628	SKA2	1.60844844317731	0.621717161182123	0.685669692929101	5.52545109083498	0.000567555931650943	0.0177238418245782	protein_coding	protein_coding	KNOWN	PUTATIVE	spindle and kinetochore associated complex subunit 2 [Source:HGNC Symbol;Acc:HGNC:28006]
[truncated: 1,010 more rows]

## Sheet: KLF14_edger_biotype
GeneID	Symbol	Fold_change	Fold_change_inverse	logFC	logCPM	PValue	FDR	Gene_type	Transcript_type	StatusG	StatusT	Description
[truncated: 21 more rows]

[truncated: 5 more sheets: TRIM59_edger_biotype, TSS, PROMOTERS, SPLICING, ISOFORMS]
