# Supplementary material for: Hypermethylation of TRIM59 and KLF14 Influences Cell Death Signaling in Familial Alzheimer's Disease
Source: Oxid Med Cell Longev. 2018 Apr 4;2018:6918797. doi: 10.1155/2018/6918797 (PMC5904768; doi:10.1155/2018/6918797)
Supplement: Supplementary 2 — Table 2: enrichment of canonical signaling pathways in familial early-onset Alzheimer's disease patients compared with controls. KLF14 and TRIM59 DEG datasets from Supplementary Table 1 were subjected to functional enrichment analysis with IPA (“KLF14_IPA”_sheet and “TRIM59_IPA”_sheet) revealing lists of canonical pathways, upstream regulator, diseases and biofunctions, Tox functions, and regulator effects. The −log of p value was calculated by right-tailed Fisher's exact test, and the cutoff of 1.3 was applied, meaning that pathways with a p value equal to or lower than 0.05 are displayed. The z score ≤ 1 identified functions with the strongest predictions for a drop of the activity of the tested signaling pathway and z score ≥ 1 identified functions with the strongest predictions for an increase in the activity of the tested signaling pathway. The enrichment analysis was also performed with the Reactome online tool (“KLF14_REACTOME” and “TRIM59_REACTOME”_sheet), sorted by “Entities pValue” with statistical significance at p ≤ 0.05 level, revealing that the TRIM59 network was enriched in signaling pathways related to the cell cycle and DDR disturbances, while the KLF14 network was enriched in biological processes related to the regulation of gene expression, chromatin organization, mRNA processing, splicing, maintenance of mRNA stability, and mRNA decay. [file 6918797.f2.xlsx]

## Sheet: KLF14_IPA
Ingenuity Canonical Pathways	-log(p-value)	zScore	Ratio	Molecules
DNA Methylation and Transcriptional Repression Signaling	11	--	0.25	DNMT3B,MTA2,RBBP7,SAP130,DNMT1
Adipogenesis pathway	5.07	--	0.0299	HDAC4,HDAC7,RBBP7,SAP130
Hereditary Breast Cancer Signaling	3.44	--	0.0211	HDAC4,SMARCA2,HDAC7
Cell Cycle: G1/S Checkpoint Regulation	2.74	--	0.0312	HDAC4,HDAC7
Cyclins and Cell Cycle Regulation	2.57	--	0.0256	HDAC4,HDAC7
Sumoylation Pathway	2.39	--	0.0208	MYB,DNMT1
Chronic Myeloid Leukemia Signaling	2.32	--	0.0192	HDAC4,HDAC7
Telomerase Signaling	2.27	--	0.018	HDAC4,HDAC7
Calcium Signaling	1.87	--	0.0112	HDAC4,HDAC7
RAR Activation	1.82	--	0.0105	SMARCA2,ZBTB16
Role of NFAT in Cardiac Hypertrophy	1.81	--	0.0104	HDAC4,HDAC7
Systemic Lupus Erythematosus Signaling	1.68	--	0.00889	LSM7,LSM4
Phospholipase C Signaling	1.64	--	0.00844	HDAC4,HDAC7
Huntington's Disease Signaling	1.63	--	0.0083	HDAC4,HDAC7
Role of BRCA1 in DNA Damage Response	1.13	--	0.0128	SMARCA2,
ATM Signaling	1.12	--	0.0125	TRIM28,
TGF-β Signaling	1.08	--	0.0115	TGIF1,
HMGB1 Signaling	0.906	--	0.00752	RBBP7,
AMPK Signaling	0.764	--	0.00529	SMARCA2,
Glucocorticoid Receptor Signaling	0.602	--	0.00348	SMARCA2,
Xenobiotic Metabolism Signaling	0.602	--	0.00348	HDAC4,
Upstream Regulators
Upstream Regulator	Expr Log Ratio	Molecule Type	Predicted Activation State	Activation z-score	Target molecules in dataset	Mechanistic Network
tetrachlorodibenzodioxin		chemical toxicant		-1.982	DNMT1,HDAC4,HDAC7,MYB
TGFB1		growth factor		-1.846	DNMT1,DNMT3B,MYB,TGIF1,ZFP36
TP53		transcription regulator		-0.9	DNMT1,RBBP7,SFPQ,TRIM28,ZFP36
beta-estradiol		chemical - endogenous mammalian		-0.55	ARID4A,DNMT3B,HDAC4,MYB,RBBP7,ZFP36
IFNG		cytokine		0	RBBP7,TGIF1,ZBTB16,ZFP36
CLCN1		ion channel			HDAC4,HDAC7
folic acid		chemical - endogenous mammalian			DNMT1,HDAC4,HDAC7
PTPRR		phosphatase			DNMT1,DNMT3B
CDKN2B		transcription regulator			DNMT1,DNMT3B
KAT6B		enzyme			SMARCA2
PDE1A		enzyme			DNMT1
dimethyl sulfate		chemical toxicant			DNMT1
mir-302		microrna			HDAC4
E2F1		transcription regulator			DNMT1,MYB,TRIM28,ZFP36
E2F4		transcription regulator			EXOSC8,MYB,SFPQ
STAT3		transcription regulator			DNMT1,DNMT3B,MYB,ZFP36	E2F1,JUN,STAT3
mir-29		microrna			DNMT1,DNMT3B
SHP		group			DNMT1
butyrine		chemical - endogenous mammalian			MYB
phenoxyacetic acid		chemical reagent			MYB
HRAS		enzyme			DNMT1,DNMT3B,RBBP7,SMARCA2
estrogen		chemical drug			DNMT1,MYB,ZFP36	E2F1,JUN,estrogen
CDKN2A		transcription regulator			RBBP7,TGIF1,TRIM28
rottlerin		chemical toxicant			DNMT1,ZFP36
2,2-dimethylbutyric acid		chemical drug			MYB
LY9		other			ZBTB16
Mac		complex			ZFP36
miR-148a-3p (and other miRNAs w/seed CAGUGCA)		mature microrna			DNMT3B
sethoxydim		chemical toxicant			HDAC4
HDAC3		transcription regulator			MTA2,SMARCA2
MYC		transcription regulator			DNMT1,EXOSC8,LSM4,RBBP7,ZFP36
NOX5		ion channel			DNMT1
1,2,3,4,6,7,8-heptachlorodibenzofuran		chemical toxicant			DNMT1
2,3,7,8-tetrachlorodibenzofuran		chemical toxicant			DNMT1
KAT7		enzyme			SMARCA2
miR-150-5p (and other miRNAs w/seed CUCCCAA)		mature microrna			MYB
miR-9-3p (and other miRNAs w/seed UAAAGCU)		mature microrna			HDAC4
IL15		cytokine			EXOSC8,MTA2,ZFP36
ETV3		transcription regulator			MYB
SERCA		group			ZFP36
E2f		group			EXOSC8,MYB
FNIP1		other			ZBTB16
HESX1		transcription regulator			MYB
arsenic trioxide		chemical drug			DNMT1,TGIF1
EIF4E		translation regulator			LSM4,LSM7
JUN		transcription regulator			DNMT1,MYB,ZFP36	E2F1,JUN
3,4,3',4'-tetrachlorobiphenyl		chemical toxicant			DNMT1
Ck2		complex			ZFP36
NOBOX		transcription regulator			DNMT1
Ppp2c		group			DNMT1
HES5		transcription regulator			MYB
NMU		other			MYB
TXK		kinase			ZBTB16
MAPK8		kinase			DNMT1,ZFP36
MZF1		transcription regulator			MYB
mir-148		microrna			DNMT3B
vorinostat		chemical drug			HDAC7,MYB
MEIS1		transcription regulator			MYB
ID2		transcription regulator			MYB,ZBTB16
HDAC9		transcription regulator			SMARCA2
Laminin1		complex			DNMT1
SMURF2		enzyme			TGIF1
LY294002		chemical - kinase inhibitor			MYB,ZBTB16,ZFP36
ID3		transcription regulator			MYB,ZBTB16
pyrimidin-2-one beta-ribofuranoside		chemical reagent			DNMT1
15-deoxy-delta-12,14 -PGJ 2		chemical - endogenous non-mammalian			MYB,TGIF1
topotecan		chemical drug			MYB,SFPQ
CSNK2A1		kinase			ZFP36
MIR101		group			DNMT3B
ZBTB33		other			MTA2
picropodophyllin		chemical drug			ZBTB16
SMAD6		transcription regulator			DNMT3B
Jnk		group			DNMT1,ZFP36
IGHE		other			ZFP36
SP600125		chemical - kinase inhibitor			DNMT1,ZFP36
SPI1		transcription regulator			HDAC7,MYB
GH1		growth factor			MYB,ZFP36
ING1		transcription regulator			ZFP36
diethylstilbestrol		chemical drug			DNMT1,DNMT3B
SMARCA4		transcription regulator			HDAC4,MYB,SMARCA2
DUSP5		phosphatase			ZFP36
MAP2K2		kinase			DNMT1
ZNF202		transcription regulator			ZFP36
GRHL2		transcription regulator			MYB
LMNA		other			SMARCA2,ZFP36
KITLG		growth factor			MYB,RBBP7
FGF4		growth factor			DNMT1
ERK		group			DNMT3B,ZFP36
E2F5		transcription regulator			MYB
CRTC2		other			SMARCA2
TLX1		transcription regulator			MYB
mir-142		microrna			MYB
CD3		complex			EXOSC8,MTA2,ZFP36
TAF4B		transcription regulator			ZBTB16
tripterine		chemical - endogenous non-mammalian			DNMT1
methylselenic acid		chemical reagent			ARID4A,ZBTB16
CSF1R		kinase			MYB
mir-150		microrna			MYB
mir-22		microrna			HDAC4
RASSF5		other			LSM7
TRADD		other			DNMT1
S100A6		transporter			EXOSC8
F7		peptidase			ZFP36
ZBTB17		transcription regulator			ZFP36
4-methylnitrosoamino-1-(3-pyridinyl)-1-butanone		chemical toxicant			DNMT1
histone deacetylase inhibitor		chemical drug			MYB
STAT6		transcription regulator			MYB,ZFP36
KAT6A		enzyme			SMARCA2
TFDP1		transcription regulator			MYB
choline		chemical - endogenous mammalian			DNMT1
CUL4B		other			ZFP36
propofol		chemical drug			ZFP36
WHSC1		enzyme			HDAC4
hexamethylene bisacetamide		chemical reagent			MYB
bicalutamide		chemical drug			DNMT3B
PDGF BB		complex			HDAC4,ZFP36
PPP2CA		phosphatase			DNMT1
miR-29b-3p (and other miRNAs w/seed AGCACCA)		mature microrna			HDAC4
NME1		kinase			EXOSC8
methyl methanesulfonate		chemical toxicant			DNMT1
mir-133		microrna			DNMT1
APLN		other			MYB
omeprazole		chemical drug			HDAC7
2-bromoethylamine		chemical reagent			TGIF1
PAF1		other			ZFP36
fluocinolone acetonide		chemical drug			ZBTB16
Diseases and Bio Functions
Categories	Functions	Diseases or Functions Annotation	p-Value	Predicted Activation State	Activation z-score	Molecules
Gene Expression	activation	activation of DNA endogenous promoter	6.85e-16		-0.426	HDAC4,ZFP36,TRIM28,RBBP7,MTA2,SFPQ,SAP130,TGIF1,DNMT3B,ZBED3,SMARCA2,HDAC7,MYB,ZBTB16,ARID4A,KLF11,DNMT1
Gene Expression	transcription	transcription of RNA	1.14e-12		-0.362	HDAC4,ZFP36,TRIM28,RBBP7,MTA2,SFPQ,SAP130,TGIF1,DNMT3B,ZBED3,SMARCA2,HDAC7,MYB,ZBTB16,ARID4A,KLF11,DNMT1
Gene Expression	repression	repression of RNA	1.09e-09		-1.941	HDAC4,SMARCA2,HDAC7,SAP130,ZBTB16,KLF11,TGIF1
Cell Cycle, Cellular Assembly and Organization, DNA Replication, Recombination, and Repair	remodeling	remodeling of chromatin	1.6e-08			HDAC4,SMARCA2,MYB,MTA2,RBBP7
DNA Replication, Recombination, and Repair, Gene Expression	methylation	methylation of DNA	8.38e-07			DNMT3B,MTA2,ARID4A,DNMT1
Cellular Growth and Proliferation	proliferation	proliferation of cells	1.87e-06		1.113	HDAC4,ZFP36,TRIM28,RBBP7,MTA2,SFPQ,TGIF1,DNMT3B,EXOSC4,SMARCA2,HDAC7,MYB,ZBTB16,ARID4A,KLF11,DNMT1
DNA Replication, Recombination, and Repair, Gene Expression	hypomethylation	hypomethylation of DNA	2.82e-06			DNMT3B,DNMT1
DNA Replication, Recombination, and Repair, Gene Expression	methylation	methylation of genomic DNA	1.41e-05			DNMT3B,DNMT1
DNA Replication, Recombination, and Repair, Gene Expression	methylation	methylation of DNA endogenous promoter	1.97e-05			DNMT3B,DNMT1
Cellular Assembly and Organization, DNA Replication, Recombination, and Repair	formation	formation of chromatin	2.94e-05			SMARCA2,HDAC7,MTA2
Cellular Development	differentiation	differentiation of leukemia cell lines	3.1e-05			MYB,SFPQ,ZBTB16,DNMT1
Cellular Development, Cellular Growth and Proliferation	cell proliferation	cell proliferation of tumor cell lines	3.1e-05		0.713	DNMT3B,HDAC4,ZFP36,SMARCA2,TRIM28,MYB,MTA2,SFPQ,ARID4A,ZBTB16
Cancer, Organismal Injury and Abnormalities	lymphomagenesis	lymphomagenesis	3.23e-05			DNMT3B,ZFP36,DNMT1
Cellular Development, Connective Tissue Development and Function, Tissue Development	differentiation	differentiation of connective tissue	3.98e-05		-0.73	HDAC4,ZFP36,SMARCA2,HDAC7,MYB,ZBTB16,DNMT1
Cellular Development, Connective Tissue Development and Function, Tissue Development	epithelial-mesenchymal transition	epithelial-mesenchymal transition of fibroblasts	4.21e-05			HDAC4,HDAC7
Cancer, Organismal Injury and Abnormalities	growth	growth of adenoma	5.15e-05			DNMT3B,DNMT1
Amino Acid Metabolism, Nucleic Acid Metabolism, Small Molecule Biochemistry	metabolism	metabolism of S-adenosylhomocysteine	5.15e-05			DNMT3B,DNMT1
Cell Cycle	cell cycle progression	cell cycle progression	5.17e-05		1.715	DNMT3B,HDAC4,SMARCA2,MYB,SFPQ,ZBTB16,TGIF1,DNMT1
Cell Cycle, Cellular Assembly and Organization, Cellular Function and Maintenance, DNA Replication, Recombination, and Repair	organization	organization of chromosomes	5.91e-05			SMARCA2,HDAC7,SFPQ
Cellular Development, Hematological System Development and Function, Hematopoiesis, Lymphoid Tissue Structure and Development	differentiation	differentiation of mononuclear leukocytes	6.16e-05			HDAC4,HDAC7,MYB,ARID4A,ZBTB16,DNMT1
Connective Tissue Development and Function, Skeletal and Muscular System Development and Function, Tissue Development	morphology	morphology of bone	7.8e-05			DNMT3B,HDAC4,HDAC7,MYB,ZBTB16,TGIF1
Gene Expression	transactivation	transactivation	8.03e-05		0.734	HDAC4,ZFP36,SMARCA2,MYB,ZBTB16,TGIF1
Carbohydrate Metabolism	storage	storage of glycogen	8.5e-05			HDAC4,HDAC7
Cell Cycle, Connective Tissue Development and Function	cell cycle progression	cell cycle progression of fibroblast cell lines	8.8e-05			DNMT3B,MYB,TGIF1
Cellular Development	differentiation	differentiation of cells	0.000103		1.455	DNMT3B,HDAC4,ZFP36,SMARCA2,HDAC7,MYB,SFPQ,ARID4A,ZBTB16,TGIF1,DNMT1
Cellular Development, Hematological System Development and Function	differentiation	differentiation of blood cells	0.000104		1.645	HDAC4,ZFP36,HDAC7,MYB,ARID4A,ZBTB16,DNMT1
Gene Expression	gene silencing	gene silencing	0.000127			SMARCA2,DNMT1
Connective Tissue Development and Function, Organismal Development, Skeletal and Muscular System Development and Function, Tissue Development	morphology	morphology of skull	0.000151			DNMT3B,HDAC4,MYB,TGIF1
Cell Death and Survival	apoptosis	apoptosis of tumor cell lines	0.000178		-1.749	HDAC4,ZFP36,TRIM28,MYB,MTA2,SFPQ,ZBTB16,DNMT1
Cellular Development, Connective Tissue Development and Function, Tissue Development	differentiation	differentiation of connective tissue cells	0.00018		-0.647	HDAC4,ZFP36,SMARCA2,HDAC7,ZBTB16,DNMT1
Cell Cycle	interphase	interphase	0.000195			HDAC4,SMARCA2,HDAC7,MYB,ZBTB16,DNMT1
Cancer, Hematological Disease, Immunological Disease, Organismal Injury and Abnormalities	peripheral T-cell lymphoma	refractory peripheral T-cell lymphoma	0.000195			HDAC4,HDAC7
Cancer, Hematological Disease, Immunological Disease, Organismal Injury and Abnormalities	relapsed peripheral T-cell lymphoma	relapsed peripheral T-cell lymphoma	0.000195			HDAC4,HDAC7
DNA Replication, Recombination, and Repair	breakage	breakage of double-stranded DNA	0.000215			DNMT3B,DNMT1
Cancer, Hematological Disease, Organismal Injury and Abnormalities	malignant lymphoid neoplasm	refractory malignant lymphoid neoplasm	0.000267			HDAC4,HDAC7,DNMT1
Cellular Growth and Proliferation, Connective Tissue Development and Function	colony formation	colony formation of fibroblasts	0.000278			HDAC4,HDAC7
Cellular Development, Cellular Growth and Proliferation	proliferation	proliferation of lung cancer cell lines	0.000332		-1.067	HDAC4,SMARCA2,TRIM28,ZBTB16
Cancer, Hematological Disease, Organismal Injury and Abnormalities	malignant lymphoid neoplasm	relapsed malignant lymphoid neoplasm	0.00034			HDAC4,HDAC7,DNMT1
Cancer, Hematological Disease, Organismal Injury and Abnormalities	hematologic cancer	refractory hematologic cancer	0.000354			HDAC4,HDAC7,DNMT1
Cell Death and Survival, Cellular Function and Maintenance	self-renewal	self-renewal of cells	0.000362			MYB,ZBTB16,DNMT1
Cell Death and Survival	apoptosis	apoptosis	0.000403	Decreased	-2.425	DNMT3B,HDAC4,ZFP36,SMARCA2,TRIM28,MYB,MTA2,SFPQ,ZBTB16,KLF11,DNMT1
Cellular Development, Hematological System Development and Function, Hematopoiesis, Lymphoid Tissue Structure and Development	differentiation	differentiation of lymphocytes	0.000424			HDAC4,HDAC7,MYB,ZBTB16,DNMT1
Hematological System Development and Function, Hematopoiesis	development	development of hematopoietic system	0.000429			TRIM28,HDAC7,MYB,ARID4A
Cancer, Hematological Disease, Organismal Injury and Abnormalities	hematologic cancer	relapsed hematologic cancer	0.000442			HDAC4,HDAC7,DNMT1
Cancer, Hematological Disease, Organismal Injury and Abnormalities	hematologic cancer	recurrent hematologic cancer	0.00045			HDAC4,HDAC7,DNMT1
Gene Expression	imprinting	imprinting	0.000614			ARID4A,DNMT1
Cell Death and Survival, Cellular Development, Cellular Function and Maintenance, Hematopoiesis	self-renewal	self-renewal of hematopoietic cells	0.000718			MYB,ZBTB16
Cell Cycle, Cellular Assembly and Organization, Cellular Function and Maintenance, DNA Replication, Recombination, and Repair	organization	organization of chromatin	0.000754			SMARCA2,HDAC7
Hematological System Development and Function, Hematopoiesis, Tissue Development	development	development of bone marrow	0.000871			TRIM28,HDAC7,ARID4A
Organismal Development	abnormal morphology	abnormal morphology of bent tail	0.000908			ZBTB16,TGIF1
Organismal Survival	organismal death	organismal death	0.000959		-0.07	DNMT3B,HDAC4,ZFP36,TRIM28,HDAC7,MYB,MTA2,ARID4A,TGIF1,DNMT1
Developmental Disorder	Nicolaides-Baraitser syndrome	Nicolaides-Baraitser syndrome	0.000994			SMARCA2
Cardiovascular Disease, Gastrointestinal Disease, Hematological Disease, Hepatic System Disease, Organismal Injury and Abnormalities	anemia	anemia of liver	0.000994			MYB
Cell Death and Survival	apoptosis	apoptosis of endothelioma cell lines	0.000994			MYB
Infectious Diseases	binding	binding of Murine leukemia virus	0.000994			SMARCA2
Neurological Disease, Organismal Injury and Abnormalities	bleeding	bleeding of dorsal root ganglion	0.000994			DNMT3B
Auditory Disease, Hereditary Disorder, Neurological Disease, Organismal Injury and Abnormalities	cerebellar ataxia, deafness, and narcolepsy	cerebellar ataxia, deafness, and narcolepsy	0.000994			DNMT1
Cancer, Cellular Response to Therapeutics, Organismal Injury and Abnormalities	chemotherapy resistance	chemotherapy resistance of prostate cancer cell lines	0.000994			HDAC4
DNA Replication, Recombination, and Repair, Gene Expression	demethylation	demethylation of genomic DNA	0.000994			DNMT1
DNA Replication, Recombination, and Repair, Gene Expression	demethylation	demethylation of heterochromatin DNA	0.000994			DNMT3B
Cellular Development	differentiation	differentiation of colon cell lines	0.000994			MYB
Cellular Development, Hematological System Development and Function, Hematopoiesis, Lymphoid Tissue Structure and Development, Tissue Development	differentiation	differentiation of lymphoblasts	0.000994			MYB
Cellular Function and Maintenance, Reproductive System Development and Function	elimination	elimination of spermatogonia	0.000994			TRIM28
Cell Cycle	M phase	exit from M phase of leukemia cell lines	0.000994			MYB
Cellular Development, Cellular Growth and Proliferation, Connective Tissue Development and Function, Hematological System Development and Function, Hematopoiesis, Tissue Development	expansion	expansion of blood platelets	0.000994			MYB
Cellular Development, Cellular Growth and Proliferation, Hematological System Development and Function, Hematopoiesis, Inflammatory Response, Lymphoid Tissue Structure and Development, Tissue Development	expansion	expansion of megakaryoblasts	0.000994			MYB
Embryonic Development, Tissue Morphology	folding	folding of telencephalic vesicle	0.000994			TGIF1
Auditory Disease, Hereditary Disorder, Neurological Disease, Organismal Injury and Abnormalities, Psychological Disorders	hereditary sensory neuropathy type IE	hereditary sensory neuropathy type IE	0.000994			DNMT1
Connective Tissue Disorders, Developmental Disorder, Gastrointestinal Disease, Hereditary Disorder, Neurological Disease, Organismal Development, Organismal Injury and Abnormalities, Skeletal and Muscular Disorders	holoprosencephaly-4	holoprosencephaly-4	0.000994			TGIF1
Developmental Disorder, Gastrointestinal Disease, Hepatic System Disease, Organismal Injury and Abnormalities	hypotrophy	hypotrophy of liver	0.000994			DNMT3B
Cancer, Cellular Development, Organismal Injury and Abnormalities	immortalization	immortalization of long-term hematopoietic stem cells	0.000994			ZBTB16
Cancer, Cellular Development, Organismal Injury and Abnormalities	immortalization	immortalization of short-term hematopoietic stem cells	0.000994			ZBTB16
Hereditary Disorder, Immunological Disease, Organismal Injury and Abnormalities	immunodeficiency-centromeric instability-facial anomalies syndrome type 1	immunodeficiency-centromeric instability-facial anomalies syndrome type 1	0.000994			DNMT3B
Endocrine System Disorders, Gastrointestinal Disease, Hereditary Disorder, Metabolic Disease, Organismal Injury and Abnormalities	maturity-onset diabetes of the young type 7	maturity-onset diabetes of the young type 7	0.000994			KLF11
Cellular Function and Maintenance, Cellular Movement, Hematological System Development and Function, Humoral Immune Response, Immune Cell Trafficking, Inflammatory Response, Lymphoid Tissue Structure and Development	mislocalization	mislocalization of plasma cells	0.000994			MYB
Cancer, DNA Replication, Recombination, and Repair, Hematological Disease, Immunological Disease, Organismal Injury and Abnormalities	monosomy 5 acute myeloid leukemia	monosomy 5 acute myeloid leukemia	0.000994			DNMT1
Cancer, DNA Replication, Recombination, and Repair, Hematological Disease, Immunological Disease, Organismal Injury and Abnormalities	monosomy 7 acute myeloid leukemia	monosomy 7 acute myeloid leukemia	0.000994			DNMT1
Developmental Disorder, Hereditary Disorder, Neurological Disease, Organismal Injury and Abnormalities	pontocerebellar hypoplasia type 1C	pontocerebellar hypoplasia type 1C	0.000994			EXOSC8
Cell Death and Survival	removal	removal of spermatids	0.000994			TRIM28
Cell Death and Survival	removal	removal of spermatocytes	0.000994			TRIM28
Cell Death and Survival, Cellular Development, Cellular Function and Maintenance, Hematological System Development and Function, Hematopoiesis, Lymphoid Tissue Structure and Development, Tissue Development	self-renewal	self-renewal of common lymphoid progenitor cells	0.000994			MYB
Connective Tissue Disorders, Developmental Disorder, Hereditary Disorder, Neurological Disease, Organismal Injury and Abnormalities, Reproductive System Disease, Skeletal and Muscular Disorders	skeletal defects, genital hypoplasia, and mental retardation	skeletal defects, genital hypoplasia, and mental retardation	0.000994			ZBTB16
Cellular Function and Maintenance, Cellular Growth and Proliferation, Hematological System Development and Function	production	production of lymphocytes	0.00135			MYB,ARID4A
Cellular Development, Cellular Growth and Proliferation, Embryonic Development, Lymphoid Tissue Structure and Development, Organ Development, Organismal Development, Tissue Development	development	development of lymphatic system cells	0.00142		1.005	HDAC7,MYB,ARID4A,ZBTB16,DNMT1
Connective Tissue Disorders, Organismal Injury and Abnormalities, Skeletal and Muscular Disorders, Skeletal and Muscular System Development and Function	abnormal morphology	abnormal morphology of axial skeleton	0.00154			HDAC4,MTA2,ZBTB16
Cancer, Hematological Disease, Immunological Disease, Organismal Injury and Abnormalities	enteropathy associated T cell lymphoma	enteropathy associated T cell lymphoma	0.00156			HDAC4,HDAC7
Cardiovascular Disease, Hematological Disease	anemia	anemia	0.00158			TRIM28,MYB,ARID4A,DNMT1
Organismal Injury and Abnormalities, Reproductive System Disease	endometriosis	endometriosis	0.00162			DNMT3B,ZFP36,ZBTB16,DNMT1
Cellular Growth and Proliferation	pluripotency	pluripotency of cells	0.00177			TRIM28,DNMT1
Connective Tissue Development and Function, Tissue Development	development	development of connective tissue	0.00179			HDAC4,MYB,ARID4A,ZBTB16
Cellular Development, Cellular Growth and Proliferation	cell proliferation	cell proliferation of carcinoma cell lines	0.00185		-1.154	DNMT3B,HDAC4,TRIM28,ZBTB16
Cellular Development, Cellular Growth and Proliferation	cell proliferation	cell proliferation of cervical cancer cell lines	0.00197			HDAC4,ZFP36,ARID4A
Cell Cycle	G2/M phase	G2/M phase of leukemia cell lines	0.00199			MYB
Developmental Disorder, Endocrine System Disorders, Hereditary Disorder, Organismal Injury and Abnormalities, Reproductive System Disease	agenesis	agenesis of seminal vesicle	0.00199			ARID4A
Cell Death and Survival	apoptosis	apoptosis of mucosal-associated invariant T lymphocytes	0.00199			ZBTB16
Cell Cycle	G1/S phase transition	arrest in G1/S phase transition of bone marrow cell lines	0.00199			MYB
Gene Expression	binding	binding of Myb binding site	0.00199			MYB
Cell Cycle	cell cycle progression	cell cycle progression of Lin-, Sca-1-, c-Kit-high cells	0.00199			MYB
Cell-mediated Immune Response, Cellular Development, Cellular Function and Maintenance, Cellular Growth and Proliferation, Embryonic Development, Hematological System Development and Function, Hematopoiesis, Lymphoid Tissue Structure and Development, Organ Development, Organismal Development, Tissue Development	development	development of type II natural killer T cells	0.00199			ZBTB16
Cellular Development, Cellular Growth and Proliferation, Hematological System Development and Function, Hematopoiesis, Lymphoid Tissue Structure and Development, Tissue Development	expansion	expansion of common lymphoid progenitor cells	0.00199			MYB
Skeletal and Muscular System Development and Function	fusion	fusion of metatarsal bone	0.00199			ZBTB16
Carbohydrate Metabolism, Cellular Function and Maintenance	glycolysis	glycolysis of hepatoma cell lines	0.00199			HDAC4
Inflammatory Response	inflammatory response	inflammatory response of spleen	0.00199			ZBTB16
Cancer, Organismal Injury and Abnormalities	lymphomagenesis	initiation of lymphomagenesis	0.00199			DNMT1
DNA Replication, Recombination, and Repair	instability	instability of microsatellite	0.00199			DNMT1
Hematological Disease, Immunological Disease, Organismal Injury and Abnormalities	megakaryocytosis	megakaryocytosis of bone marrow	0.00199			MYB
Infectious Diseases	methylation	methylation of Moloney murine leukemia virus	0.00199			DNMT3B
DNA Replication, Recombination, and Repair, Gene Expression	methylation	methylation of p53 consensus binding site	0.00199			DNMT1
Cellular Movement, Hematological System Development and Function, Humoral Immune Response, Immune Cell Trafficking	migration	migration of plasmablasts	0.00199			MYB
Cancer, Organismal Injury and Abnormalities	outgrowth	outgrowth of adenoma	0.00199			DNMT3B
Cellular Development, Cellular Growth and Proliferation, Hematological System Development and Function, Hematopoiesis	proliferation	proliferation of Lin-, Sca-1-, c-Kit-high cells	0.00199			MYB
Hematological System Development and Function, Hematopoiesis, Lymphoid Tissue Structure and Development, Tissue Morphology	quantity	quantity of promyelocytes	0.00199			ZBTB16
Cancer, Cell Death and Survival, Cellular Development, Cellular Function and Maintenance, Organismal Injury and Abnormalities	self-renewal	self-renewal of leukemia stem cells	0.00199			DNMT1
Nutritional Disease	weight loss	severe weight loss	0.00199			ZFP36
Digestive System Development and Function, Organ Morphology, Organismal Development	size	size of crypt	0.00199			MYB
Cellular Development, Lymphoid Tissue Structure and Development, Organismal Development	thymopoiesis	thymopoiesis of organism	0.00199			MYB
Cancer, Organismal Injury and Abnormalities	tumorigenesis	tumorigenesis of primary tumor	0.00199			DNMT3B
Nutritional Disease, Organismal Injury and Abnormalities, Skeletal and Muscular Disorders, Tissue Morphology	weight loss	weight loss of anterior tibial muscle	0.00199			HDAC4
Cell Cycle	interphase	arrest in interphase	0.00206			SMARCA2,HDAC7,MYB,DNMT1
Developmental Disorder	hypoplasia	hypoplasia of secretory structure	0.00206			ARID4A,DNMT1
Cellular Development, Hematological System Development and Function, Hematopoiesis, Humoral Immune Response, Lymphoid Tissue Structure and Development	differentiation	differentiation of B lymphocytes	0.00215			HDAC4,HDAC7,MYB
Cardiovascular System Development and Function, Cellular Development, Cellular Growth and Proliferation, Connective Tissue Development and Function, Hematological System Development and Function, Hematopoiesis, Organismal Development, Tissue Development	development	development of red blood cells	0.00218			MYB,ARID4A
Cellular Development	immortalization	immortalization	0.00218			DNMT3B,ZBTB16
Cellular Development	epithelial-mesenchymal transition	epithelial-mesenchymal transition	0.00229			HDAC4,TRIM28,HDAC7
Developmental Disorder	hypoplasia	hypoplasia of organ	0.00238			ZFP36,EXOSC8,ARID4A,DNMT1
Cell Signaling	Ras protein signal transduction	Ras protein signal transduction	0.00243			TRIM28,DNMT1
Cancer, Organismal Injury and Abnormalities	incidence	incidence of sarcoma	0.0025			SMARCA2,ARID4A
Cancer	transformation	cell transformation	0.00253		1.961	SMARCA2,MYB,KLF11,DNMT1
Endocrine System Disorders, Organismal Injury and Abnormalities, Reproductive System Disease	degeneration	degeneration of testis	0.00257			TRIM28,ZBTB16
Organismal Survival	survival	survival of organism	0.00267		0.218	DNMT3B,MYB,MTA2,TGIF1,DNMT1
Cellular Development, Cellular Growth and Proliferation, Hematological System Development and Function, Hematopoiesis	expansion	expansion of hematopoietic progenitor cells	0.00284			MYB,ZBTB16
Connective Tissue Development and Function, Connective Tissue Disorders, Organismal Injury and Abnormalities, Skeletal and Muscular Disorders, Skeletal and Muscular System Development and Function, Tissue Morphology	abnormal morphology	abnormal morphology of costal cartilage	0.00298			HDAC4
Connective Tissue Development and Function, Connective Tissue Disorders, Organ Morphology, Organismal Development, Organismal Injury and Abnormalities, Skeletal and Muscular Disorders, Skeletal and Muscular System Development and Function, Tissue Development	abnormal morphology	abnormal morphology of talus	0.00298			ZBTB16
Gene Expression	activation	activation of mouse X chromosome	0.00298			DNMT1
Cancer, Cell Death and Survival, Organismal Injury and Abnormalities, Tumor Morphology	apoptosis	apoptosis of osteosarcoma cells	0.00298			MYB
Cell Cycle, Hematological System Development and Function, Humoral Immune Response	cell division	delay in cell division of memory B cells	0.00298			ZBTB16
Cell-mediated Immune Response, Cellular Development, Cellular Function and Maintenance, Cellular Growth and Proliferation, Embryonic Development, Hematological System Development and Function, Hematopoiesis, Lymphoid Tissue Structure and Development, Organ Development, Organismal Development, Tissue Development	development	development of innate T lymphocytes	0.00298			ZBTB16
Cellular Function and Maintenance, Organ Development, Reproductive System Development and Function, Tissue Development	function	function of Sertoli cells	0.00298			MTA2
Connective Tissue Disorders, Developmental Disorder, Organismal Injury and Abnormalities, Skeletal and Muscular Disorders	hypertrophy	hypertrophy of costal cartilage	0.00298			HDAC4
DNA Replication, Recombination, and Repair, Gene Expression	methylation	methylation of DNA fragment	0.00298			DNMT3B
Nucleic Acid Metabolism, Small Molecule Biochemistry	modification	modification of adenine	0.00298			DNMT1
Connective Tissue Disorders, Inflammatory Disease, Organismal Injury and Abnormalities	panniculitis	panniculitis	0.00298			MTA2
Cellular Development, Cellular Growth and Proliferation	cell proliferation	cell proliferation of breast cancer cell lines	0.00302		1.206	DNMT3B,ZFP36,TRIM28,MYB
Hematological System Development and Function, Tissue Morphology	quantity	quantity of myeloid cells	0.0032		1.122	ZFP36,MYB,ARID4A,ZBTB16
Lymphoid Tissue Structure and Development, Tissue Morphology	quantity	quantity of lymphatic system cells	0.00332		0.693	ZFP36,MYB,ARID4A,ZBTB16,DNMT1
Cell Death and Survival	apoptosis	apoptosis of blood cells	0.00358			DNMT3B,TRIM28,MYB,ZBTB16
Cancer, Cellular Development, Organismal Injury and Abnormalities, Tumor Morphology	differentiation	differentiation of tumor cells	0.00373			ZBTB16,DNMT1
Cell-mediated Immune Response, Cellular Development, Cellular Function and Maintenance, Cellular Growth and Proliferation, Embryonic Development, Hematological System Development and Function, Hematopoiesis, Lymphoid Tissue Structure and Development, Organ Development, Organismal Development, Tissue Development	proliferation	proliferation of thymocytes	0.00373			MYB,ZBTB16
Cellular Development, Connective Tissue Development and Function, Tissue Development	differentiation	differentiation of adipocytes	0.00384			ZFP36,ZBTB16,DNMT1
Cell Cycle	G1 phase	arrest in G1 phase	0.00387			SMARCA2,HDAC7,MYB
Cancer, Hematological Disease, Immunological Disease, Organismal Injury and Abnormalities	PDGFBR rearrangement negative Philadelphia chromosome negative chronic myelomonocytic leukemia	PDGFBR rearrangement negative Philadelphia chromosome negative chronic myelomonocytic leukemia	0.00397			DNMT1
Connective Tissue Development and Function, Connective Tissue Disorders, Organismal Injury and Abnormalities, Skeletal and Muscular Disorders, Skeletal and Muscular System Development and Function, Tissue Development	abnormal morphology	abnormal morphology of xiphoid process foramen	0.00397			ZBTB16
Cell Cycle, Skeletal and Muscular System Development and Function	G1 phase	arrest in G1 phase of smooth muscle cells	0.00397			HDAC7
Cancer, Cellular Development, Organismal Injury and Abnormalities, Tumor Morphology	differentiation	arrest in differentiation of acute leukemia cells	0.00397			ZBTB16
RNA Post-Transcriptional Modification	cleavage	cleavage of tRNA	0.00397			EXOSC8
Cancer, Hematological Disease, Immunological Disease, Organismal Injury and Abnormalities	cytogenetic abnormality positive loss of Y chromosome negative Philadelphia chromosome negative t(5;12)(q33;p13) negative CMML	cytogenetic abnormality positive loss of Y chromosome negative Philadelphia chromosome negative t(5;12)(q33;p13) negative CMML	0.00397			DNMT1
Cancer, Cellular Growth and Proliferation, Organismal Injury and Abnormalities, Tumor Morphology	cytostasis	cytostasis of leukemia cells	0.00397			ZBTB16
Connective Tissue Development and Function, Organ Morphology, Organismal Development, Skeletal and Muscular System Development and Function, Tissue Development, Tissue Morphology	diameter	diameter of fibula	0.00397			ZBTB16
Cellular Development, Hematological System Development and Function, Hematopoiesis, Lymphoid Tissue Structure and Development, Tissue Development	differentiation	differentiation of myeloblasts	0.00397			MYB
Cellular Development, Cellular Growth and Proliferation, Hematological System Development and Function, Hematopoiesis, Inflammatory Response, Lymphoid Tissue Structure and Development, Tissue Development	expansion	expansion of promegakaryocytes	0.00397			MYB
Cellular Function and Maintenance, Cellular Growth and Proliferation, Hematological System Development and Function, Hematopoiesis	production	increased production of red blood cells	0.00397			ARID4A
Connective Tissue Development and Function, Connective Tissue Disorders, Organ Morphology, Organismal Development, Organismal Injury and Abnormalities, Skeletal and Muscular Disorders, Skeletal and Muscular System Development and Function, Tissue Development	lack	lack of fibula	0.00397			ZBTB16
Molecular Transport, Protein Synthesis, Protein Trafficking	localization	localization of protein-protein complex	0.00397			DNMT3B
Cancer, Organismal Injury and Abnormalities	malignancy	malignancy of acute leukemia cells	0.00397			ZBTB16
Cancer, Hematological Disease, Immunological Disease, Organismal Injury and Abnormalities	tumorigenesis	tumorigenesis of diffuse large B-cell lymphoma	0.00397			DNMT3B
Cellular Development	differentiation	arrest in differentiation of cells	0.00414			MYB,ZBTB16
Developmental Disorder	midline defect	midline defect	0.00425			DNMT3B,HDAC4,TGIF1
Cell Cycle	G2 phase	G2 phase	0.0044			HDAC4,MYB,DNMT1
Connective Tissue Disorders, Immunological Disease, Inflammatory Disease, Inflammatory Response, Organismal Injury and Abnormalities, Skeletal and Muscular Disorders	polyarticular juvenile rheumatoid arthritis	polyarticular juvenile rheumatoid arthritis	0.00465			ZFP36,HDAC7
Cellular Growth and Proliferation	cytostasis	cytostasis	0.00469			HDAC4,SMARCA2,ZBTB16
Cellular Development, Cellular Growth and Proliferation, Organ Development, Skeletal and Muscular System Development and Function, Tissue Development	proliferation	proliferation of smooth muscle cells	0.0048			HDAC4,HDAC7,MYB
Cell Death and Survival	apoptosis	apoptosis of primordial germ cells	0.00496			DNMT1
Cellular Development, Cellular Growth and Proliferation, Embryonic Development, Organ Development, Organismal Development, Reproductive System Development and Function, Tissue Development	spermatogenesis	arrest in spermatogenesis of spermatids	0.00496			ARID4A
Cellular Development, Cellular Growth and Proliferation, Embryonic Development, Organ Development, Organismal Development, Reproductive System Development and Function, Tissue Development	spermatogenesis	arrest in spermatogenesis of spermatocytes	0.00496			ARID4A
Connective Tissue Disorders, Immunological Disease, Inflammatory Disease, Inflammatory Response, Organismal Injury and Abnormalities, Skeletal and Muscular Disorders	autoimmune arthritis	autoimmune arthritis	0.00496			ZFP36
Gene Expression	binding	binding of progesterone response element	0.00496			SFPQ
Cell Cycle, Reproductive System Development and Function	cell division	cell division of male germ cells	0.00496			ZBTB16
Cellular Growth and Proliferation, Hematological System Development and Function, Hematopoiesis	colony formation	colony formation of CD34+ cells	0.00496			MYB
Cellular Development, Hematological System Development and Function, Hematopoiesis, Lymphoid Tissue Structure and Development	differentiation	differentiation of promonocytes	0.00496			MYB
Cancer, Cellular Development, Organismal Injury and Abnormalities, Reproductive System Disease, Tumor Morphology	differentiation	differentiation of teratoma	0.00496			DNMT1
Cancer, Cardiovascular Disease, Organismal Injury and Abnormalities	hyperplasia	hyperplasia of artery	0.00496			MYB
Cell Cycle	interaction	interaction of DNA	0.00496			SFPQ
DNA Replication, Recombination, and Repair	loss	loss of chromosomes	0.00496			DNMT1
Cell-mediated Immune Response, Cellular Development, Cellular Function and Maintenance, Cellular Growth and Proliferation, Embryonic Development, Hematological System Development and Function, Hematopoiesis, Lymphoid Tissue Structure and Development, Organ Development, Organismal Development, Tissue Development	production	production of thymocytes	0.00496			MYB
Cancer, Organismal Injury and Abnormalities, Tissue Morphology	quantity	quantity of tumor tissue	0.00496			DNMT1
Cancer, Gastrointestinal Disease, Organismal Injury and Abnormalities	tumorigenesis	tumorigenesis of intestinal tissue	0.00496			DNMT1
Gene Expression	transactivation	transactivation of RNA	0.00514		-0.003	SMARCA2,MYB,ZBTB16,TGIF1
Organismal Injury and Abnormalities	damage	damage of mice	0.00529			ZBTB16,DNMT1
Organismal Development	size	size of body	0.0055		-1.432	HDAC4,ZFP36,MTA2,ARID4A,TGIF1
Cellular Development, Connective Tissue Development and Function, Skeletal and Muscular System Development and Function, Tissue Development	differentiation	differentiation of chondrocytes	0.00586			HDAC4,ZBTB16
Cancer, Hematological Disease, Immunological Disease, Organismal Injury and Abnormalities	acute biphenotypic leukemia	acute biphenotypic leukemia	0.00595			DNMT1
Cell Death and Survival	apoptosis	apoptosis of erythroid cells	0.00595			TRIM28
Developmental Disorder, Endocrine System Disorders, Gastrointestinal Disease, Organismal Injury and Abnormalities	congenital pancreatic agenesis	congenital pancreatic agenesis	0.00595			DNMT1
Cell Cycle, Connective Tissue Development and Function	cell cycle progression	delay in cell cycle progression of fibroblast cell lines	0.00595			MYB
Cell-mediated Immune Response, Cellular Development, Cellular Function and Maintenance, Cellular Growth and Proliferation, Embryonic Development, Hematological System Development and Function, Hematopoiesis, Lymphoid Tissue Structure and Development, Organ Development, Organ Morphology, Organismal Development, Tissue Development, Tissue Morphology	expansion	expansion of innate-like lymphocytes	0.00595			ZBTB16
Cellular Growth and Proliferation	pluripotency	pluripotency of primordial germ cells	0.00595			DNMT1
Cancer, Cellular Development, Cellular Growth and Proliferation, Hematological Disease, Organismal Injury and Abnormalities, Tumor Morphology	proliferation	proliferation of chronic myelogenous leukemia cells	0.00595			MYB
Cell Death and Survival, Cellular Development, Cellular Function and Maintenance, Hematological System Development and Function, Hematopoiesis, Tissue Development	self-renewal	self-renewal of myeloid progenitor cells	0.00595			MYB
Hereditary Disorder, Neurological Disease, Organismal Injury and Abnormalities	encephalopathy	autosomal dominant encephalopathy	0.00616			TGIF1,DNMT1
Cell Death and Survival	apoptosis	apoptosis of invariant natural killer T cells	0.00694			ZBTB16
Cellular Development, Cellular Growth and Proliferation	growth	arrest in growth of melanoma cell lines	0.00694			MYB
Endocrine System Disorders, Organismal Injury and Abnormalities, Reproductive System Disease	bleeding	bleeding of ovary	0.00694			ARID4A
Cell Cycle	cell cycle progression	cell cycle progression of thymocytes	0.00694			MYB
Auditory Disease, Neurological Disease	conductive hearing loss	conductive hearing loss	0.00694			TGIF1
Cardiovascular Disease, Developmental Disorder, Organismal Injury and Abnormalities	congenital malformation	congenital malformation of heart	0.00694			DNMT3B
Embryonic Development, Organismal Development, Tissue Development	development	development of mesonephros	0.00694			ZBTB16
Developmental Disorder	hypodysplasia	hypodysplasia	0.00694			ARID4A
Cell-To-Cell Signaling and Interaction, Cellular Growth and Proliferation, Hematological System Development and Function, Hematopoiesis	induction	induction of hematopoietic cells	0.00694			MYB
Connective Tissue Development and Function, Connective Tissue Disorders, Organ Morphology, Organismal Development, Organismal Injury and Abnormalities, Skeletal and Muscular Disorders, Skeletal and Muscular System Development and Function, Tissue Development	lack	lack of patella	0.00694			ZBTB16
Cell Death and Survival	loss	loss of hematopoietic cells	0.00694			MYB
DNA Replication, Recombination, and Repair	replication	replication of chromosomes	0.00694			DNMT1
Cell-To-Cell Signaling and Interaction, Nervous System Development and Function	response	response of dorsal root ganglion cells	0.00694			HDAC4
Developmental Disorder, Neurological Disease, Organismal Injury and Abnormalities	congenital malformation	congenital malformation of brain	0.00705			HDAC4,EXOSC8,TGIF1
Hematological System Development and Function, Tissue Morphology	quantity	quantity of granulocytes	0.0071			ZFP36,ARID4A,ZBTB16
Hematological System Development and Function, Tissue Morphology	quantity	quantity of leukocytes	0.00725		1.11	ZFP36,MYB,ARID4A,ZBTB16,DNMT1
Connective Tissue Disorders, Developmental Disorder, Neurological Disease, Organismal Injury and Abnormalities, Skeletal and Muscular Disorders	exencephaly	exencephaly	0.00753			HDAC4,TGIF1
Hematological System Development and Function, Inflammatory Response, Tissue Morphology	quantity	quantity of monocytes	0.00764			ZFP36,ARID4A
Developmental Disorder, Organismal Injury and Abnormalities, Reproductive System Disease	congenital malformation of genital organs	congenital malformation of genital organs	0.00775			ARID4A,ZBTB16
Digestive System Development and Function, Hepatic System Development and Function, Organ Development	response	response of liver	0.00785			ZFP36,MTA2,ZBTB16
Cell Death and Survival, Embryonic Development	cell viability	cell viability of embryonic stem cell lines	0.00793			TRIM28
Cellular Development, Hepatic System Development and Function	differentiation	differentiation of liver cell lines	0.00793			MYB
Cell-mediated Immune Response, Cellular Development, Cellular Function and Maintenance, Cellular Growth and Proliferation, Embryonic Development, Hematological System Development and Function, Hematopoiesis, Lymphoid Tissue Structure and Development, Organ Development, Organismal Development, Tissue Development	differentiation	differentiation of natural killer T lymphocytes	0.00793			ZBTB16
Cellular Assembly and Organization	formation	formation of GW body	0.00793			ZFP36
Cellular Function and Maintenance, Hematopoiesis	homeostasis	homeostasis of hematopoietic progenitor cells	0.00793			MYB
Developmental Disorder, Endocrine System Disorders, Hereditary Disorder, Organismal Injury and Abnormalities, Reproductive System Disease	hypoplasia	hypoplasia of seminal vesicle	0.00793			ARID4A
Cancer, Cellular Development, Organismal Injury and Abnormalities	immortalization	immortalization of myeloid progenitor cells	0.00793			ZBTB16
Hematological Disease	monocytosis	monocytosis	0.00793			ARID4A
Cellular Function and Maintenance, Cellular Growth and Proliferation, Hematological System Development and Function	production	production of neutrophils	0.00793			ARID4A
Cell Death and Survival	necrosis	necrosis	0.00797		-1.981	DNMT3B,HDAC4,ZFP36,TRIM28,MYB,MTA2,SFPQ,ZBTB16,DNMT1
Neurological Disease, Organismal Injury and Abnormalities	hydrocephalus	hydrocephalus	0.00797			MYB,TGIF1
Cellular Development, Hematological System Development and Function, Hematopoiesis	differentiation	differentiation of myeloid cells	0.00806			ZFP36,MYB,ZBTB16
Cellular Development, Cellular Growth and Proliferation, Embryonic Development, Hematological System Development and Function, Hematopoiesis, Lymphoid Tissue Structure and Development, Organ Development, Organismal Development, Tissue Development	development	development of bone marrow cells	0.0082			HDAC7,ARID4A
Carbohydrate Metabolism, Molecular Transport, Small Molecule Biochemistry	concentration	concentration of D-glucose	0.00821			HDAC4,ZBED3,HDAC7
Organismal Development	mass	mass of organism	0.00827			DNMT3B,ZFP36,SMARCA2
Cell Cycle	cell cycle progression	arrest in cell cycle progression	0.00843			DNMT3B,SMARCA2,ZBTB16
Organismal Development	development	development of multicellular organism	0.00843			RBBP7,TGIF1
Organismal Injury and Abnormalities	cytosis	Cytosis	0.00886			ZFP36,MYB,ARID4A
Cellular Development, Cellular Growth and Proliferation	expansion	expansion of progenitor cells	0.00891			MYB
Cellular Development, Hematological System Development and Function, Hematopoiesis	megakaryopoiesis	megakaryopoiesis	0.00891			MYB
DNA Replication, Recombination, and Repair	packaging	packaging of DNA	0.00891			MTA2
Protein Synthesis	quantity	quantity of IL-2 in blood	0.00891			MTA2
Cellular Assembly and Organization, DNA Replication, Recombination, and Repair	quantity	quantity of PML nuclear bodies	0.00891			HDAC7
Hematological System Development and Function, Hematopoiesis, Tissue Morphology	quantity	quantity of long-term hematopoietic stem cells	0.00891			MYB
Cellular Assembly and Organization, DNA Replication, Recombination, and Repair	rearrangement	rearrangement of chromosomes	0.00891			DNMT3B
Cellular Development, Hematological System Development and Function	transition	transition of pro-B lymphocytes	0.00891			MYB
Cell-To-Cell Signaling and Interaction, Hematological System Development and Function, Humoral Immune Response, Immune Cell Trafficking, Inflammatory Response	activation	activation of B lymphocytes	0.00963			HDAC4,HDAC7
Developmental Disorder	agenesis	agenesis	0.00963			ARID4A,DNMT1
Hematological Disease	cytopenia	cytopenia	0.00972			DNMT3B,ARID4A,DNMT1
Developmental Disorder, Hereditary Disorder, Metabolic Disease, Organismal Injury and Abnormalities	Niemann-Pick disease type C	Niemann-Pick disease type C	0.0099			HDAC4
RNA Post-Transcriptional Modification	cleavage	cleavage of RNA fragment	0.0099			EXOSC8
Cellular Development, Hematological System Development and Function, Hematopoiesis, Lymphoid Tissue Structure and Development, Tissue Development	differentiation	differentiation of common lymphoid progenitor cells	0.0099			MYB
Cellular Development, Connective Tissue Development and Function, Hematological System Development and Function, Hematopoiesis, Tissue Development	differentiation	differentiation of proerythroblasts	0.0099			MYB
Cellular Assembly and Organization, DNA Replication, Recombination, and Repair	formation	formation of PML nuclear bodies	0.0099			HDAC7
Digestive System Development and Function, Hepatic System Development and Function, Inflammatory Response, Organ Development	inflammatory response	inflammatory response of liver	0.0099			ZBTB16
Amino Acid Metabolism, Nucleic Acid Metabolism, Small Molecule Biochemistry	metabolism	metabolism of S-adenosylmethionine	0.0099			DNMT1
Cellular Function and Maintenance, Cellular Growth and Proliferation, Hematological System Development and Function	production	production of blood platelets	0.0099			ARID4A
Nervous System Development and Function, Organ Morphology, Organismal Development	size	size of cerebral ventricles	0.0099			MYB
Cellular Development, Cellular Growth and Proliferation, Hematological System Development and Function, Hematopoiesis, Lymphoid Tissue Structure and Development, Tissue Development	development	development of leukocytes	0.00996			MYB,ARID4A,ZBTB16,DNMT1
Connective Tissue Development and Function, Tissue Development	growth	growth of connective tissue	0.0104			ZFP36,HDAC7,MYB,TGIF1
Connective Tissue Development and Function, Hematological System Development and Function, Hematopoiesis, Organismal Development, Tissue Morphology	quantity	quantity of erythroid precursor cells	0.0105			MYB,ARID4A
Connective Tissue Development and Function, Connective Tissue Disorders, Organ Morphology, Organismal Development, Organismal Injury and Abnormalities, Skeletal and Muscular Disorders, Skeletal and Muscular System Development and Function, Tissue Development	abnormal morphology	abnormal morphology of tarsal bone	0.0109			ZBTB16
Organismal Injury and Abnormalities, Skeletal and Muscular Disorders	atrophy	atrophy of anterior tibial muscle	0.0109			HDAC4
Cell Death and Survival, Neurological Disease, Organismal Injury and Abnormalities	cell death	cell death of CA1 neuron	0.0109			HDAC4
Cellular Development, Cellular Growth and Proliferation, Embryonic Development, Hematological System Development and Function, Hematopoiesis, Lymphoid Tissue Structure and Development, Organ Development, Organismal Development, Tissue Development	development	development of myeloblasts	0.0109			ARID4A
Cancer, Hematological Disease, Organismal Injury and Abnormalities	myelodysplastic syndrome	high risk myelodysplastic syndrome	0.0109			DNMT1
Connective Tissue Disorders, Organismal Injury and Abnormalities, Tissue Morphology	lack	lack of subcutaneous fat	0.0109			ZFP36
Organ Morphology, Skeletal and Muscular System Development and Function	number	number of thoracic vertebra	0.0109			ZBTB16
Cancer, Hematological Disease, Immunological Disease, Organismal Injury and Abnormalities	FLT3 internal tandem duplication positive acute myeloid leukemia	refractory FLT3 internal tandem duplication positive acute myeloid leukemia	0.0109			DNMT1
Cancer, Hematological Disease, Immunological Disease, Organismal Injury and Abnormalities	FLT3 internal tandem duplication positive acute myeloid leukemia	relapsed FLT3 internal tandem duplication positive acute myeloid leukemia	0.0109			DNMT1
Cardiovascular System Development and Function, Organismal Development, Tissue Morphology	vasodilation	vasodilation of aortic ring tissue	0.0109			ZFP36
Cell Morphology, Hematopoiesis	abnormal morphology	abnormal morphology of hematopoietic progenitor cells	0.0109			MYB,ARID4A
Cell Death and Survival	apoptosis	apoptosis of germ cells	0.0109			ZBTB16,DNMT1
Organismal Development	morphology	morphology of head	0.011			DNMT3B,HDAC4,MYB,MTA2,TGIF1
Cancer, Hematological Disease, Immunological Disease, Organismal Injury and Abnormalities	angioimmunoblastic T-cell lymphoma	angioimmunoblastic T-cell lymphoma	0.0114			HDAC4,HDAC7
Cancer, Gastrointestinal Disease, Organismal Injury and Abnormalities	digestive system cancer	digestive system cancer	0.0117			HDAC4,ZFP36,TRIM28,RBBP7,MTA2,SFPQ,SAP130,TGIF1,DNMT3B,EXOSC4,SMARCA2,HDAC7,MYB,LSM7,ZBTB16,ARID4A,KLF11,LSM4,DNMT1
Cell Cycle	G2 phase	G2 phase of tumor cell lines	0.0117			MYB,DNMT1
Cancer, Gastrointestinal Disease, Organismal Injury and Abnormalities	large intestine adenocarcinoma	large intestine adenocarcinoma	0.0118			HDAC4,ZFP36,TRIM28,RBBP7,MTA2,SAP130,TGIF1,DNMT3B,SMARCA2,MYB,LSM7,ZBTB16,ARID4A,KLF11,LSM4,DNMT1
Cancer, Organismal Injury and Abnormalities, Tissue Morphology	quantity	quantity of tumor	0.0118			DNMT3B,DNMT1
Connective Tissue Development and Function, Connective Tissue Disorders, Organ Morphology, Organismal Development, Organismal Injury and Abnormalities, Skeletal and Muscular Disorders, Skeletal and Muscular System Development and Function, Tissue Development	abnormal morphology	abnormal morphology of metatarsal bone	0.0119			ZBTB16
Cellular Development	differentiation	differentiation of colorectal cancer cell lines	0.0119			MYB
Embryonic Development, Organismal Development, Tissue Development	formation	formation of extraembryonic endoderm	0.0119			TRIM28
Cellular Assembly and Organization, DNA Replication, Recombination, and Repair	formation	formation of gamma H2AX nuclear focus	0.0119			DNMT3B
Cancer, Skeletal and Muscular Disorders, Tissue Morphology	transformation	transformation of sacral vertebra	0.0119			ZBTB16
Hematological System Development and Function, Lymphoid Tissue Structure and Development, Organ Morphology, Organismal Development, Tissue Morphology	morphology	morphology of spleen	0.012			ZFP36,ARID4A,ZBTB16
Cancer, Cell Death and Survival, Organismal Injury and Abnormalities, Tumor Morphology	cell death	cell death of cancer cells	0.0124			DNMT3B,ZFP36,MYB
Cellular Development, Connective Tissue Development and Function, Hematological System Development and Function, Hematopoiesis, Tissue Development	differentiation	differentiation of red blood cells	0.0124			ZFP36,MYB
Cell-mediated Immune Response, Cellular Development, Cellular Function and Maintenance, Cellular Growth and Proliferation, Embryonic Development, Hematological System Development and Function, Hematopoiesis, Lymphoid Tissue Structure and Development, Organ Development, Organismal Development, Tissue Development	differentiation	differentiation of T lymphocytes	0.0125			MYB,ZBTB16,DNMT1
Cell Death and Survival	cell viability	cell viability of fibrosarcoma cell lines	0.0128			TRIM28
Skeletal and Muscular System Development and Function	closure	closure of suture	0.0128			HDAC4
Tissue Morphology	quantity	quantity of leukemia cell lines	0.0128			MYB
Cell Cycle	cleavage	cleavage of cells	0.0132			MYB,ZBTB16
Cell Cycle	cell division	cell division of stem cells	0.0138			MYB
Cell Cycle	G2 phase	delay in initiation of G2 phase	0.0138			HDAC4
Cellular Development, Cellular Growth and Proliferation, Hematological System Development and Function, Hematopoiesis, Lymphoid Tissue Structure and Development, Tissue Development	expansion	expansion of myeloid progenitor cells	0.0138			MYB
Cellular Assembly and Organization	fusion	fusion of chromosomes	0.0138			DNMT3B
Cancer, Cellular Movement, Organismal Injury and Abnormalities, Tumor Morphology	invasion	invasion of melanoma cells	0.0138			ZBTB16
Cell Cycle	ploidy	ploidy of megakaryocytes	0.0138			MYB
Cancer, Organismal Injury and Abnormalities, Reproductive System Disease, Tumor Morphology	progression	progression of prostatic tumor	0.0138			DNMT1
Cellular Development, Cellular Growth and Proliferation, Connective Tissue Development and Function, Skeletal and Muscular System Development and Function, Tissue Development	proliferation	proliferation of osteoclast precursor cells	0.0138			HDAC7
Connective Tissue Development and Function, Hematological System Development and Function, Hematopoiesis, Organismal Development, Tissue Morphology	quantity	quantity of burst-forming erythroid cells	0.0138			MYB
Cancer, Organismal Injury and Abnormalities	transformation	transformation of myeloid cells	0.0138			MYB
Cell-mediated Immune Response, Cellular Development, Cellular Function and Maintenance, Cellular Growth and Proliferation, Embryonic Development, Hematological System Development and Function, Hematopoiesis, Lymphoid Tissue Structure and Development, Organ Development, Organismal Development, Tissue Development	transition	transition of thymocytes	0.0138			MYB
Hematological System Development and Function, Lymphoid Tissue Structure and Development, Tissue Morphology	quantity	quantity of lymphocytes	0.0147		1.226	ZFP36,MYB,ARID4A,DNMT1
Hematological System Development and Function, Immunological Disease, Lymphoid Tissue Structure and Development, Organ Morphology, Organismal Development, Organismal Injury and Abnormalities, Tissue Morphology	abnormal morphology	abnormal morphology of thymus medulla	0.0148			ZFP36
Cell Cycle	cell cycle progression	arrest in cell cycle progression of cervical cancer cell lines	0.0148			SMARCA2
Cell Morphology	morphology	morphology of lymphoma cell lines	0.0148			ZBTB16
Organ Morphology, Skeletal and Muscular System Development and Function	number	number of caudal vertebra	0.0148			ZBTB16
Cellular Development, Cellular Growth and Proliferation	proliferation	proliferation of germ cell tumor cell lines	0.0148			DNMT3B
Cellular Assembly and Organization, Cellular Function and Maintenance	quantity	quantity of cilia	0.0148			MYB
Cardiovascular Disease, Hematological Disease	anemia	severe anemia	0.0148			ARID4A
Cardiovascular Disease, Connective Tissue Disorders, Hematological Disease, Organismal Injury and Abnormalities	thrombocytopenia	severe thrombocytopenia	0.0148			DNMT1
Cardiovascular Disease, Developmental Disorder, Gastrointestinal Disease	situs ambiguus	situs ambiguus	0.0148			TGIF1
Cancer, Hematological Disease, Organismal Injury and Abnormalities	hematologic cancer	hematologic cancer	0.0157			DNMT3B,HDAC4,SMARCA2,HDAC7,MYB,ARID4A,ZBTB16,DNMT1
Hematological System Development and Function, Immunological Disease, Lymphoid Tissue Structure and Development, Organ Morphology, Organismal Development, Organismal Injury and Abnormalities, Tissue Morphology	abnormal morphology	abnormal morphology of enlarged spleen	0.0157			ZFP36,ARID4A
Post-Translational Modification	deacetylation	deacetylation of protein	0.0158			HDAC4
Embryonic Development, Organismal Development	development	development of tail	0.0158			TGIF1
Cancer, Hematological Disease, Immunological Disease, Organismal Injury and Abnormalities	acute myeloid leukemia	in remission acute myeloid leukemia	0.0158			DNMT1
Cell Cycle, Cellular Development, Connective Tissue Development and Function	premature senescence	premature senescence of fibroblasts	0.0158			DNMT3B
Cell Cycle, DNA Replication, Recombination, and Repair	recombination	DNA recombination	0.0159			LSM4,DNMT1
Cellular Development, Cellular Growth and Proliferation	cell proliferation	cell proliferation of melanoma cell lines	0.0159			MYB,SFPQ
RNA Post-Transcriptional Modification	splicing	splicing of RNA	0.016			SFPQ,LSM4
Lymphoid Tissue Structure and Development, Tissue Morphology	quantity	quantity of bone marrow cells	0.0162			MYB,ZBTB16
Cancer, Hematological Disease, Immunological Disease, Organismal Injury and Abnormalities	primary acute myeloid leukemia	primary acute myeloid leukemia	0.0168			DNMT1
Cellular Development, Cellular Growth and Proliferation, Organ Development, Reproductive System Development and Function	proliferation	proliferation of spermatogonia	0.0168			ZBTB16
Cancer, Gastrointestinal Disease, Organismal Injury and Abnormalities	tumorigenesis	tumorigenesis of intestinal polyp	0.0168			DNMT1
Cellular Development, Cellular Growth and Proliferation, Connective Tissue Development and Function	proliferation	proliferation of fibroblast cell lines	0.0169			SMARCA2,SFPQ,TGIF1
Cellular Development, Cellular Growth and Proliferation	proliferation	proliferation of myeloid cells	0.0173			MYB,ZBTB16
Cancer, Organismal Injury and Abnormalities	primary neoplasm	primary neoplasm	0.0174			DNMT3B,HDAC7,DNMT1
Skeletal and Muscular Disorders	abnormality	abnormality of lower limb	0.0176			HDAC4,ZBTB16
Organismal Development	size	size of animal	0.0176			DNMT3B,ZBTB16
Cardiovascular Disease, Cardiovascular System Development and Function, Tissue Morphology	abnormal morphology	abnormal morphology of cardinal vein	0.0177			HDAC7
Digestive System Development and Function, Gastrointestinal Disease, Hepatic System Development and Function, Hepatic System Disease, Organ Morphology, Organismal Development, Organismal Injury and Abnormalities	abnormal morphology	abnormal morphology of hepatic sinusoid	0.0177			MYB
Connective Tissue Development and Function, Lipid Metabolism, Small Molecule Biochemistry	adipogenesis	adipogenesis of fat	0.0177			SMARCA2
Cell Cycle	G2 phase	arrest in G2 phase of colorectal cancer cell lines	0.0177			DNMT1
Cell Cycle	cell cycle progression	arrest in cell cycle progression of lung cancer cell lines	0.0177			SMARCA2
Cellular Development, Cellular Growth and Proliferation	development	development of carcinoma cell lines	0.0177			SMARCA2
Cell Cycle, DNA Replication, Recombination, and Repair	recombination	recombination of chromosomes	0.0177			DNMT1
Endocrine System Disorders, Hematological Disease, Metabolic Disease	hyperglycemia	hyperglycemia	0.0178			HDAC4,HDAC7
Embryonic Development, Organ Development, Organismal Development, Skeletal and Muscular System Development and Function, Tissue Development	development	development of striated muscle	0.0179			HDAC4,HDAC7
Cellular Development, Cellular Growth and Proliferation, Hematological System Development and Function, Lymphoid Tissue Structure and Development	expansion	expansion of lymphocytes	0.0179			MYB,ZBTB16
Hematological Disease, Immunological Disease	leukopenia	leukopenia	0.0181			DNMT3B,DNMT1
Organismal Injury and Abnormalities	bleeding	Bleeding	0.0184			DNMT3B,HDAC7,ARID4A
Cancer, Hematological Disease, Immunological Disease, Organismal Injury and Abnormalities	PML-RARA negative acute promyelocytic leukemia	PML-RARA negative acute promyelocytic leukemia	0.0187			DNMT1
Cell Cycle, Connective Tissue Development and Function	G1 phase	arrest in G1 phase of fibroblasts	0.0187			SMARCA2
DNA Replication, Recombination, and Repair, Gene Expression	bending	bending of DNA	0.0187			MYB
Cancer, Gastrointestinal Disease, Hereditary Disorder, Organismal Injury and Abnormalities	familial colorectal cancer	familial colorectal cancer	0.0187			TRIM28
Cardiovascular Disease, Developmental Disorder, Gastrointestinal Disease, Organismal Injury and Abnormalities	situs inversus totalis	situs inversus totalis	0.0187			TGIF1
Cancer, Gastrointestinal Disease, Organismal Injury and Abnormalities	upper gastrointestinal tract cancer	upper gastrointestinal tract cancer	0.0188			DNMT3B,SMARCA2,MYB,ARID4A,ZBTB16,TGIF1,DNMT1
Connective Tissue Development and Function, Connective Tissue Disorders, Organismal Injury and Abnormalities, Skeletal and Muscular Disorders, Skeletal and Muscular System Development and Function, Tissue Development	abnormal morphology	abnormal morphology of bone	0.0194			HDAC4,ZBTB16,TGIF1
Hematological System Development and Function, Hematopoiesis, Tissue Morphology	quantity	quantity of hematopoietic progenitor cells	0.0194			MYB,ARID4A,ZBTB16
Immunological Disease	systemic autoimmune syndrome	systemic autoimmune syndrome	0.0195			ZFP36,TRIM28,HDAC7,MTA2,DNMT1
Cancer, Hematological Disease, Immunological Disease, Organismal Injury and Abnormalities	myeloid leukemia	acute refractory myeloid leukemia	0.0197			DNMT1
Cardiovascular System Development and Function, Cellular Development, Cellular Growth and Proliferation, Connective Tissue Development and Function, Hematological System Development and Function, Hematopoiesis, Organismal Development, Tissue Development	development	development of erythroid cells	0.0197			MYB
Cancer, Organismal Injury and Abnormalities, Renal and Urological Disease	hyperplasia	hyperplasia of mesangial cells	0.0197			MTA2
Tissue Morphology	remodeling	remodeling of artery	0.0197			MYB
Cancer, Hematological Disease, Immunological Disease, Organismal Injury and Abnormalities	treatment-related acute myeloid leukemia	treatment-related acute myeloid leukemia	0.0197			DNMT1
Inflammatory Response	inflammatory response	inflammatory response	0.0201			HDAC4,ZFP36,HDAC7,ZBTB16
Connective Tissue Disorders, Developmental Disorder, Gastrointestinal Disease, Organismal Development, Organismal Injury and Abnormalities, Skeletal and Muscular Disorders	congenital malformation	congenital malformation of face	0.0204			DNMT3B,TGIF1
Cell Morphology, Endocrine System Disorders, Organ Morphology, Organismal Injury and Abnormalities, Reproductive System Development and Function, Reproductive System Disease	abnormal morphology	abnormal morphology of spermatogonia	0.0207			ZBTB16
Hematological System Development and Function, Immunological Disease, Lymphoid Tissue Structure and Development, Organ Morphology, Organismal Development, Organismal Injury and Abnormalities, Tissue Morphology	abnormal morphology	abnormal morphology of thymus cortex	0.0207			ZFP36
Cell Death and Survival, Neurological Disease, Organismal Injury and Abnormalities	apoptosis	apoptosis of cerebellar granule cell	0.0207			HDAC4
Cardiovascular System Development and Function, Cellular Development, Cellular Growth and Proliferation, Embryonic Development, Organ Development, Organismal Development, Skeletal and Muscular System Development and Function, Tissue Development	generation	generation of cardiomyocytes	0.0207			HDAC4
Developmental Disorder, Hereditary Disorder, Organismal Injury and Abnormalities, Skeletal and Muscular Disorders	oligodactyly	oligodactyly	0.0207			ZBTB16
Protein Synthesis	quantity	quantity of IL-4 in blood	0.0207			MTA2
Cancer, Organismal Injury and Abnormalities, Tissue Morphology	quantity	quantity of adenoma	0.0207			DNMT3B
Connective Tissue Development and Function, Connective Tissue Disorders, Organ Morphology, Organismal Development, Organismal Injury and Abnormalities, Respiratory Disease, Respiratory System Development and Function, Skeletal and Muscular Disorders, Skeletal and Muscular System Development and Function, Tissue Development	abnormal morphology	abnormal morphology of nasal bone	0.0217			TGIF1
Cell Cycle	cell cycle progression	arrest in cell cycle progression of carcinoma cell lines	0.0217			SMARCA2
Cell Morphology, Cell-mediated Immune Response, Cellular Development, Cellular Function and Maintenance, Cellular Growth and Proliferation, Embryonic Development, Hematological System Development and Function, Hematopoiesis, Lymphoid Tissue Structure and Development, Organ Development, Organismal Development, Tissue Development	conversion	conversion of T lymphocytes	0.0217			DNMT1
Cellular Development, Hematological System Development and Function, Hematopoiesis, Lymphoid Tissue Structure and Development	differentiation	differentiation of monocyte-derived macrophages	0.0217			MYB
Cardiovascular Disease, Connective Tissue Disorders, Hematological Disease, Organismal Injury and Abnormalities	poikilocytosis	poikilocytosis	0.0217			ARID4A
Cancer, Organismal Injury and Abnormalities, Respiratory Disease, Tissue Morphology	quantity	quantity of lung tumor	0.0217			DNMT1
Connective Tissue Development and Function, Organismal Development, Skeletal and Muscular System Development and Function, Tissue Development	size	size of cranium	0.0217			MYB
Cancer, Gastrointestinal Disease, Organismal Injury and Abnormalities	intestinal adenoma	intestinal adenoma	0.0223			DNMT3B,DNMT1
RNA Damage and Repair	catabolism	catabolism of mRNA	0.0226			ZFP36
Developmental Disorder, Embryonic Development, Organismal Development, Tissue Morphology	lack	lack of somites	0.0226			DNMT1
Cellular Development, Cellular Growth and Proliferation, Embryonic Development, Hematological System Development and Function, Hematopoiesis, Lymphoid Tissue Structure and Development, Organ Development, Organismal Development, Skeletal and Muscular System Development and Function, Tissue Development	osteoclastogenesis	osteoclastogenesis of bone marrow cells	0.0226			HDAC7
Drug Metabolism, Protein Synthesis	synthesis	synthesis of aldesleukin	0.0226			ZFP36
Cancer, Organismal Injury and Abnormalities, Reproductive System Disease	breast cancer	breast cancer	0.0227			DNMT3B,HDAC4,ZFP36,MYB,SFPQ,KLF11
Cancer, Organismal Injury and Abnormalities	malignant neoplasm of aerodigestive tract	malignant neoplasm of aerodigestive tract	0.0228			DNMT3B,MYB,TGIF1,DNMT1
Cancer, Hematological Disease, Immunological Disease, Organismal Injury and Abnormalities	Waldenström macroglobulinemia	Waldenström macroglobulinemia	0.0232			HDAC4,SMARCA2
Connective Tissue Disorders, Inflammatory Disease, Organismal Injury and Abnormalities, Skeletal and Muscular Disorders	rheumatic disease	Rheumatic Disease	0.0233			ZFP36,TRIM28,HDAC7,MTA2,DNMT1
Cell Death and Survival	cell viability	cell viability of tumor cell lines	0.0235		0.75	ZFP36,SMARCA2,TRIM28,MYB
Cancer, Organismal Injury and Abnormalities	growth	growth of tumor	0.0236		1.732	DNMT3B,ZFP36,MYB,DNMT1
Cancer, Hematological Disease, Hereditary Disorder, Immunological Disease, Organismal Injury and Abnormalities	acute myeloid leukemia with multilineage dysplasia following myelodysplastic syndrome	acute myeloid leukemia with multilineage dysplasia following myelodysplastic syndrome	0.0236			DNMT1
Cell-To-Cell Signaling and Interaction, Skeletal and Muscular System Development and Function	binding	binding of smooth muscle cells	0.0236			HDAC4
Cellular Movement	migration	migration of melanoma cells	0.0236			ZBTB16
Cellular Development, Hematological System Development and Function, Hematopoiesis, Tissue Development	myelopoiesis	myelopoiesis of bone marrow	0.0236			TRIM28
Cancer, Cellular Development, Cellular Growth and Proliferation, Hematological Disease, Organismal Injury and Abnormalities, Tumor Morphology	proliferation	proliferation of acute myeloblastic leukemia cells	0.0236			MYB
Connective Tissue Development and Function, Hematological System Development and Function, Hematopoiesis, Organismal Development, Tissue Morphology	quantity	quantity of colony-forming erythroid cells	0.0236			MYB
Cancer, Cardiovascular Disease, Hematological Disease, Organismal Injury and Abnormalities	refractory anemia with excess blasts in transformation	refractory anemia with excess blasts in transformation	0.0236			DNMT1
Post-Translational Modification	sumoylation	sumoylation of protein	0.0236			TRIM28
Cellular Development, Cellular Growth and Proliferation	proliferation	proliferation of stem cells	0.0241			HDAC7,MYB
Embryonic Development, Organismal Development	growth	growth of embryo	0.0243			HDAC7,MYB,DNMT1
Cardiovascular Disease, Cardiovascular System Development and Function, Organ Morphology, Organismal Development, Organismal Injury and Abnormalities	abnormal morphology	abnormal morphology of dilated atrium	0.0246			HDAC7
Organismal Development	development	arrest in development of organism	0.0246			DNMT1
Cell-To-Cell Signaling and Interaction, Skeletal and Muscular System Development and Function	fusion	fusion of muscle cell lines	0.0246			HDAC4
Cancer, Cardiovascular Disease, Organismal Injury and Abnormalities	incidence	incidence of angiosarcoma	0.0246			SMARCA2
Cancer, Cardiovascular Disease, Hematological Disease, Organismal Injury and Abnormalities	refractory anemia with excess blasts	refractory anemia with excess blasts	0.0246			DNMT1
Organismal Development	growth	growth of organism	0.0255			HDAC7,MYB,TGIF1,DNMT1
Organismal Development, Skeletal and Muscular Disorders, Skeletal and Muscular System Development and Function	abnormal morphology	abnormal morphology of forelimb	0.0255			ZBTB16
Gastrointestinal Disease, Immunological Disease, Organismal Injury and Abnormalities	celiac disease	celiac disease	0.0255			ZFP36
Cell Death and Survival, Embryonic Development	cell viability	cell viability of embryonic stem cells	0.0255			DNMT1
Cellular Growth and Proliferation	colony formation	colony formation of leukemia cell lines	0.0255			MYB
Cellular Growth and Proliferation, Connective Tissue Development and Function	cytostasis	cytostasis of fibroblasts	0.0255			HDAC4
Cancer, Cellular Development, Organismal Injury and Abnormalities	immortalization	immortalization of fibroblasts	0.0255			DNMT3B
Cancer, Endocrine System Disorders, Organismal Injury and Abnormalities	metastatic papillary thyroid cancer	metastatic papillary thyroid cancer	0.0255			LSM7
Cellular Development, Cellular Growth and Proliferation	proliferation	proliferation of leukemia cell lines	0.0262			MYB,ZBTB16
Cellular Development, Cellular Growth and Proliferation, Hematological System Development and Function, Hematopoiesis, Tissue Development	development	development of hematopoietic progenitor cells	0.0264			MYB,ARID4A
Cancer, Cardiovascular Disease, Organismal Injury and Abnormalities	hemangiosarcoma	hemangiosarcoma	0.0265			SMARCA2
Cancer, Cell Death and Survival, Organismal Injury and Abnormalities, Tumor Morphology	apoptosis	apoptosis of cancer cells	0.0266			DNMT3B,MYB
Cancer, Gastrointestinal Disease, Organismal Injury and Abnormalities	gastrointestinal adenocarcinoma	gastrointestinal adenocarcinoma	0.0267			DNMT3B,HDAC4,ZFP36,SMARCA2,TRIM28,MYB,MTA2,ARID4A,ZBTB16,LSM4,TGIF1,DNMT1
Cancer, Organismal Injury and Abnormalities	sarcoma	sarcoma	0.0267			SMARCA2,MYB,ARID4A,ZBTB16
Cellular Growth and Proliferation, Tissue Development	proliferation	proliferation of epithelial cells	0.0268			ZFP36,MYB,ZBTB16
Dermatological Diseases and Conditions, Organismal Injury and Abnormalities	disorder of hair	disorder of hair	0.0272			ZFP36,ARID4A
Cell Signaling, Small Molecule Biochemistry	homeostasis	homeostasis of nitric oxide	0.0275			ZFP36
Cancer, Hematological Disease, Organismal Injury and Abnormalities	leukemogenesis	leukemogenesis	0.0275			MYB
Cellular Growth and Proliferation, Embryonic Development	pluripotency	pluripotency of embryonic stem cell lines	0.0275			TRIM28
Small Molecule Biochemistry	production	production of nitrite	0.0275			DNMT3B
Cancer, Cardiovascular Disease, Hematological Disease, Organismal Injury and Abnormalities	refractory anemia with ringed sideroblasts	refractory anemia with ringed sideroblasts	0.0275			DNMT1
Connective Tissue Disorders, Immunological Disease, Inflammatory Disease, Organismal Injury and Abnormalities, Skeletal and Muscular Disorders	systemic lupus erythematosus	systemic lupus erythematosus	0.0276			MTA2,DNMT1
Auditory Disease, Neurological Disease	hearing loss	hearing loss	0.0279			TGIF1,DNMT1
Cellular Development, Tissue Development	maturation	maturation of bone marrow cells	0.0284			ZBTB16
Connective Tissue Development and Function, Connective Tissue Disorders, Organismal Development, Organismal Injury and Abnormalities, Skeletal and Muscular Disorders, Skeletal and Muscular System Development and Function, Tissue Development	abnormal morphology	abnormal morphology of skull	0.0285			HDAC4,TGIF1
Cancer, Hematological Disease, Organismal Injury and Abnormalities	hematologic cancer	hematologic cancer of cells	0.0286			HDAC4,HDAC7,MYB
Cancer, Organismal Injury and Abnormalities, Reproductive System Disease	breast or ovarian cancer	breast or ovarian cancer	0.0287			DNMT3B,HDAC4,ZFP36,SMARCA2,MYB,SFPQ,KLF11,DNMT1
Cell Death and Survival	apoptosis	apoptosis of lung cancer cell lines	0.0287			MTA2,ZBTB16
Hematological Disease, Immunological Disease	T-cell lymphoproliferative disorder	T-cell lymphoproliferative disorder	0.0288			HDAC4,HDAC7,MYB
Cancer, Hematological Disease, Immunological Disease, Organismal Injury and Abnormalities	chronic leukemia	chronic leukemia	0.0289			MYB,ZBTB16,DNMT1
Cellular Growth and Proliferation	colony formation	colony formation of cells	0.0289			HDAC4,HDAC7,MYB
Cardiovascular Disease, Developmental Disorder, Organismal Injury and Abnormalities	congenital heart disease	congenital heart disease	0.0293			DNMT3B,TGIF1
Cardiovascular Disease, Connective Tissue Disorders, Hematological Disease, Organismal Injury and Abnormalities	thrombocytopenia	thrombocytopenia	0.0293			ARID4A,DNMT1
Cardiovascular Disease, Cardiovascular System Development and Function, Organismal Injury and Abnormalities, Tissue Morphology	abnormal morphology	abnormal morphology of branchial arch artery	0.0294			HDAC7
Cellular Development, Cellular Growth and Proliferation, Hepatic System Development and Function	proliferation	proliferation of liver cell lines	0.0294			MYB
Cancer, Skeletal and Muscular Disorders, Tissue Morphology	transformation	transformation of lumbar vertebra	0.0294			ZBTB16
Gene Expression	binding	binding of DNA	0.03			TRIM28,MYB,SFPQ
Cancer, Organismal Injury and Abnormalities	cancer	cancer of cells	0.0301			DNMT3B,HDAC4,SMARCA2,HDAC7,MYB,ZBTB16,KLF11,TGIF1,DNMT1
Dermatological Diseases and Conditions, Organismal Injury and Abnormalities	acanthosis	acanthosis	0.0304			MTA2
Digestive System Development and Function, Hepatic System Development and Function, Organ Morphology, Organismal Development	size	size of liver	0.0304			MYB
Hematological System Development and Function, Inflammatory Response, Tissue Morphology	quantity	quantity of neutrophils	0.0307			ZFP36,ARID4A
Embryonic Development, Organismal Development, Skeletal and Muscular System Development and Function	morphogenesis	morphogenesis of embryonic hindlimb	0.0313			ZBTB16
Cancer, Hematological Disease, Immunological Disease, Organismal Injury and Abnormalities	neoplasia	neoplasia of leukocytes	0.0313			HDAC4,HDAC7,MYB
Digestive System Development and Function, Gastrointestinal Disease, Hepatic System Development and Function, Hepatic System Disease, Organ Morphology, Organismal Development, Organismal Injury and Abnormalities	abnormal morphology	abnormal morphology of liver	0.032			MYB,ARID4A
Cancer, Hematological Disease, Immunological Disease, Organismal Injury and Abnormalities	adult acute myeloid leukemia with inv(16)(p13.1q22)	adult acute myeloid leukemia with inv(16)(p13.1q22)	0.0323			DNMT1
Cancer, Hematological Disease, Immunological Disease, Organismal Injury and Abnormalities	adult t(16;16)(p13;q22) acute myeloid leukemia	adult t(16;16)(p13;q22) acute myeloid leukemia	0.0323			DNMT1
Cancer, Endocrine System Disorders, Organismal Injury and Abnormalities, Reproductive System Disease	hyperplasia	hyperplasia of Leydig cells	0.0323			ZBTB16
Embryonic Development, Organismal Development	specification	specification of midline axis	0.0323			TGIF1
Hematological System Development and Function, Lymphoid Tissue Structure and Development, Tissue Morphology	quantity	quantity of T lymphocytes	0.0332			ZFP36,ARID4A,DNMT1
Cancer, Hematological Disease, Immunological Disease, Organismal Injury and Abnormalities	de novo acute myeloid leukemia	de novo acute myeloid leukemia	0.0333			DNMT1
Connective Tissue Development and Function, Organismal Development, Skeletal and Muscular System Development and Function, Tissue Development	morphology	morphology of craniofacial skeleton	0.0333			DNMT3B
Organismal Development, Organismal Injury and Abnormalities	abnormal morphology	abnormal morphology of head	0.0334			DNMT3B,HDAC4,MTA2,TGIF1
Cancer, Hematological Disease, Immunological Disease, Organismal Injury and Abnormalities	lymphoproliferative malignancy	lymphoproliferative malignancy	0.0337			DNMT3B,HDAC4,HDAC7,MYB,ARID4A,ZBTB16,DNMT1
Cell Death and Survival	apoptosis	apoptosis of colorectal cancer cell lines	0.0338			MYB,SFPQ
Cell Death and Survival	cell viability	cell viability	0.034		-0.053	ZFP36,SMARCA2,TRIM28,MYB,DNMT1
Connective Tissue Development and Function, Connective Tissue Disorders, Organismal Injury and Abnormalities, Skeletal and Muscular Disorders, Skeletal and Muscular System Development and Function, Tissue Development, Tissue Morphology	abnormal morphology	abnormal morphology of long bone hypertrophic chondrocyte zone	0.0342			HDAC4
Cardiovascular System Development and Function, Cellular Function and Maintenance, Tissue Development	function	function of endothelial cells	0.0342			ZFP36
Humoral Immune Response, Protein Synthesis	quantity	quantity of autoantibody	0.0342			MTA2
Connective Tissue Development and Function, Tissue Morphology	quantity	quantity of fibroblasts	0.0342			DNMT3B
Hair and Skin Development and Function, Organ Morphology	quantity	quantity of hair follicle	0.0342			MTA2
Tissue Morphology	quantity	quantity of cells	0.0343		0.482	DNMT3B,ZFP36,MYB,ARID4A,ZBTB16,DNMT1
Cancer, Organismal Injury and Abnormalities	abdominal cancer	abdominal cancer	0.035			HDAC4,ZFP36,TRIM28,RBBP7,MTA2,SFPQ,SAP130,TGIF1,DNMT3B,EXOSC4,SMARCA2,HDAC7,MYB,LSM7,ZBTB16,ARID4A,KLF11,LSM4,DNMT1
Cell Death and Survival, Hematological System Development and Function	cell viability	cell viability of thymocytes	0.0352			MYB
Cellular Development, Cellular Growth and Proliferation	expansion	expansion of stem cells	0.0352			MYB
Cell Death and Survival, Embryonic Development	apoptosis	apoptosis of embryonic stem cells	0.0362			DNMT3B
Embryonic Development, Organismal Development	gastrulation	gastrulation of embryo	0.0362			TGIF1
Hematological System Development and Function, Lymphoid Tissue Structure and Development, Tissue Morphology	quantity	quantity of Th1 cells	0.0362			ZFP36
Nutritional Disease	weight loss	weight loss	0.0371			HDAC4,ZFP36
Cell Cycle	cell cycle progression	cell cycle progression of prostate cancer cell lines	0.0371			SFPQ
Cell Morphology, Cellular Assembly and Organization, Cellular Function and Maintenance	formation	formation of invadopodia	0.0371			TGIF1
Cell Morphology	morphology	morphology of cilia	0.0371			MYB
Cancer, Hematological Disease, Immunological Disease, Organismal Injury and Abnormalities	primary mediastinal diffuse large B-cell lymphoma	primary mediastinal diffuse large B-cell lymphoma	0.0371			DNMT3B
Cell Death and Survival	survival	survival of bone marrow cell lines	0.0371			MYB
Immunological Disease	immunodeficiency	immunodeficiency	0.0373			DNMT3B,DNMT1
Cancer, Hematological Disease, Organismal Injury and Abnormalities	lymphoid cancer	lymphoid cancer	0.0375			DNMT3B,HDAC4,HDAC7,MYB,ARID4A,ZBTB16,DNMT1
Organismal Development, Skeletal and Muscular Disorders, Skeletal and Muscular System Development and Function	abnormal morphology	abnormal morphology of hindlimb	0.0381			ZBTB16
Cardiovascular Disease, Cardiovascular System Development and Function, Cell Morphology, Organismal Development, Organismal Injury and Abnormalities, Tissue Morphology	abnormal morphology	abnormal morphology of vascular endothelial cells	0.0381			HDAC7
Cell Cycle, Connective Tissue Development and Function	cell cycle progression	arrest in cell cycle progression of fibroblast cell lines	0.0381			DNMT3B
Cancer, Gastrointestinal Disease, Organismal Injury and Abnormalities	colon adenoma	colon adenoma	0.0381			DNMT3B
Cellular Development, Hematological System Development and Function, Hematopoiesis	differentiation	differentiation of leukocyte cell lines	0.0381			MYB
Cancer, Skeletal and Muscular Disorders, Tissue Morphology	transformation	transformation of thoracic vertebra	0.0381			ZBTB16
Cardiovascular Disease, Cardiovascular System Development and Function, Tissue Morphology	abnormal morphology	abnormal morphology of blood vessel	0.0388			HDAC7,ARID4A
Cancer, Organismal Injury and Abnormalities	epithelial cancer	epithelial cancer	0.04			HDAC4,ZFP36,TRIM28,RBBP7,MTA2,SFPQ,SAP130,TGIF1,DNMT3B,EXOSC4,SMARCA2,HDAC7,MYB,LSM7,ZBTB16,ARID4A,KLF11,LSM4,DNMT1
Cell Death and Survival	apoptosis	apoptosis of kidney cancer cell lines	0.04			DNMT1
Hematological Disease, Organismal Injury and Abnormalities	fibrosis	fibrosis of bone marrow	0.04			ARID4A
Cardiovascular Disease, Inflammatory Response	inflammation	inflammation of vasculature	0.04			ZFP36
Cellular Development	differentiation	differentiation of stem cells	0.0404			MYB,DNMT1
Endocrine System Disorders, Organ Morphology, Organismal Injury and Abnormalities, Reproductive System Disease	atrophy	atrophy of testis	0.0409			ZBTB16
Cell Death and Survival	apoptosis	apoptosis of carcinoma cell lines	0.0411			ZBTB16,DNMT1
Cell Cycle	cell cycle progression	cell cycle progression of tumor cell lines	0.0413			SMARCA2,SFPQ
Cancer, Organismal Injury and Abnormalities	melanoma	melanoma	0.0418			HDAC4,ZFP36,RBBP7,MTA2,SAP130,TGIF1,DNMT3B,SMARCA2,HDAC7,MYB,ZBTB16,ARID4A,KLF11,LSM4,DNMT1
Embryonic Development, Organismal Development, Skeletal and Muscular System Development and Function	morphogenesis	morphogenesis of forelimb	0.0419			ZBTB16
Connective Tissue Development and Function, Skeletal and Muscular System Development and Function, Tissue Development	ossification	ossification of endochondral bone	0.0419			HDAC4
Cell-To-Cell Signaling and Interaction, Hematological System Development and Function, Immune Cell Trafficking, Inflammatory Response	binding	binding of neutrophils	0.0429			HDAC4
Cardiovascular Disease, Inflammatory Response, Organismal Injury and Abnormalities	inflammation	inflammation of heart	0.0429			ZFP36
Hematological System Development and Function, Hematopoiesis, Lymphoid Tissue Structure and Development, Tissue Morphology	quantity	quantity of myeloid progenitor cells	0.0429			MYB
Hematological System Development and Function, Lymphoid Tissue Structure and Development, Organ Morphology, Organismal Development, Tissue Morphology	size	size of spleen	0.0429			ZBTB16
Hematological Disease, Immunological Disease	B-cell lymphoproliferative disorder	B-cell lymphoproliferative disorder	0.0432			DNMT3B,HDAC7,MYB
Cell Death and Survival	apoptosis	apoptosis of T lymphocytes	0.0441			DNMT3B,ZBTB16
Cellular Development, Cellular Growth and Proliferation, Hematological System Development and Function, Lymphoid Tissue Structure and Development	cell proliferation	cell proliferation of T lymphocytes	0.0441			MYB,MTA2,ZBTB16
Cellular Growth and Proliferation, Connective Tissue Development and Function, Tissue Development	proliferation	proliferation of connective tissue cells	0.0445			ZFP36,HDAC7,TGIF1
Cellular Development, Connective Tissue Development and Function, Skeletal and Muscular System Development and Function, Tissue Development	differentiation	differentiation of osteoblasts	0.0451			HDAC4,HDAC7
Tox Functions
Categories	Functions	Diseases or Functions Annotation	p-Value	Predicted Activation State	Activation z-score	Molecules	# Molecules
Increased Levels of Red Blood Cells	production	increased production of red blood cells	0.00397			ARID4A	1
Congenital Heart Anomaly	situs inversus totalis	situs inversus totalis	0.0187			TGIF1	1
Glomerular Injury, Renal Hyperplasia/Hyperproliferation	hyperplasia	hyperplasia of mesangial cells	0.0197			MTA2	1
Congenital Heart Anomaly	congenital heart disease	congenital heart disease	0.0293			DNMT3B,TGIF1	2
Cardiac Inflammation	inflammation	inflammation of heart	0.0429			ZFP36	1
Liver Inflammation/Hepatitis	inflammation	inflammation of liver	0.0622			ZFP36,MTA2	2
Liver Hyperplasia/Hyperproliferation	cancer	liver cancer	0.0738			HDAC4,SMARCA2,EXOSC4,TRIM28,HDAC7,MTA2,SFPQ,SAP130,ARID4A,ZBTB16	10
Renal Proliferation	proliferation	proliferation of kidney cells	0.0738			MTA2	1
Liver Enlargement, Liver Hepatomegaly	hepatomegaly	hepatomegaly	0.084			ARID4A	1
Increased Levels of Hematocrit	hematocrit	increased hematocrit of organism	0.0903			MYB	1
Increased Levels of Red Blood Cells	quantity	increased quantity of red blood cells	0.0967			ARID4A	1
Glomerular Injury	abnormal morphology	abnormal morphology of renal glomerulus	0.105			ZFP36	1
Congenital Heart Anomaly	ventricular septal defect	ventricular septal defect	0.112			DNMT3B	1
Liver Hyperplasia/Hyperproliferation	liver carcinoma	liver carcinoma	0.132			HDAC4,SMARCA2,EXOSC4,HDAC7,MTA2,SFPQ,SAP130,ARID4A,ZBTB16	9
Renal Proliferation	cell proliferation	cell proliferation of kidney cell lines	0.191			SFPQ	1
Renal Inflammation, Renal Nephritis	glomerulonephritis	glomerulonephritis	0.29			MTA2	1
Cardiac Hypertrophy	hypertrophy	hypertrophy of heart	0.355			HDAC4	1
Hepatocellular Carcinoma, Liver Hyperplasia/Hyperproliferation	hepatocellular carcinoma	hepatocellular carcinoma	0.605			EXOSC4	1
Regulator Effects
Molecules in Network	Score	Focus Molecules	Top Diseases and Functions
14-3-3,ARID4A,CD3,DNMT1,DNMT3B,ERK,EXOSC4,EXOSC8,HDAC4,HDAC7,HISTONE,HOXD11,HP1,Hdac,Histone h3,Histone h4,Jnk,LSM4,LSM7,MTA2,MYB,Nptn,NuRD,P38 MAPK,Pias,RBBP7,SAP130,SFPQ,SMARCA2,TGIF1,TRIM28,ZBTB16,ZFP36,ZNF692,histone deacetylase	55	19	Gene Expression, Cell Cycle, Cellular Assembly and Organization
APH1A,CBX3,CSK,CTBP1,CTTN,DIO2,ELAVL1,EML2,GNB1,GSK3B,HNF1A,INS,ITCH,Insulin,KLF11,NEDD4L,RBM47,SETD2,SMURF2,TIMM13,XPO1,ZBED3	4	2	Endocrine System Disorders, Gastrointestinal Disease, Hereditary Disorder
						Expr False Discovery Rate (q-value)
						0.00109559
						3.51861e-08
						4.59115e-05
						0.0354591
						0.00191697
						0.00605638
						0.0153005
						0.000742411
						0.000158825
						0.0192084
						0.046965
						1.96122e-08
						0.0413142
						0.00784289
						0.00789281
						0.00699928
						0.00699928
						0.00392086
						0.00605638
						5.8979e-05
						0.00191697

## Sheet: TRIM59_IPA
Ingenuity Canonical Pathways	-log(p-value)	zScore	Ratio	Molecules
p53 Signaling	11.4	0	0.0631	BCL2L1,JUN,BRCA1,SFN,CCND1,CDK2,CHEK1
DNA damage-induced 14-3-3σ Signaling	8.76	--	0.211	BRCA1,SFN,CDK2,CCNB1
GADD45 Signaling	8.76	--	0.211	BRCA1,CCND1,CDK2,CCNB1
ATM Signaling	8.13	-0.447214	0.0625	JUN,BRCA1,CDK2,CCNB1,CHEK1
Molecular Mechanisms of Cancer	7.61	--	0.0183	SRC,BCL2L1,JUN,BRCA1,CCND1,CDK2,CHEK1
Cell Cycle: G2/M DNA Damage Checkpoint Regulation	7.03	1	0.0816	BRCA1,SFN,CCNB1,CHEK1
Hereditary Breast Cancer Signaling	6.84	--	0.0347	BRCA1,SFN,CCND1,CCNB1,CHEK1
Aryl Hydrocarbon Receptor Signaling	6.81	--	0.0342	SRC,JUN,CCND1,CDK2,CHEK1
Protein Ubiquitination Pathway	5.58	--	0.0193	HSPA8,UBE2N,PSMD2,PSMD14,BRCA1
Androgen Signaling	5.54	-2	0.0351	SRC,JUN,NCOA1,CCND1
Pancreatic Adenocarcinoma Signaling	5.46	0	0.0333	BCL2L1,ERBB2,CCND1,CDK2
Role of CHK Proteins in Cell Cycle Checkpoint Control	4.81	--	0.0545	BRCA1,CDK2,CHEK1
Regulation of Cellular Mechanics by Calpain Protease	4.74	--	0.0517	SRC,CCND1,CDK2
RAR Activation	4.61	--	0.0203	SRC,JUN,NCOA1,CITED2
IL-8 Signaling	4.57	0	0.0199	SRC,BCL2L1,JUN,CCND1
ErbB2-ErbB3 Signaling	4.52	--	0.0435	JUN,ERBB2,CCND1
Agrin Interactions at Neuromuscular Junction	4.5	--	0.0429	SRC,JUN,ERBB2
Cyclins and Cell Cycle Regulation	4.36	--	0.0385	CCND1,CDK2,CCNB1
Estrogen-Dependent Breast Cancer Signaling	4.31	--	0.037	SRC,JUN,CCND1
Small Cell Lung Cancer Signaling	4.22	--	0.0345	BCL2L1,CCND1,CDK2
Colorectal Cancer Metastasis Signaling	4.19	0	0.0159	SRC,BCL2L1,JUN,CCND1
PPAR Signaling	4.13	--	0.0323	JUN,NCOA1,CITED2
Glucocorticoid Receptor Signaling	3.94	--	0.0137	HSPA8,BCL2L1,JUN,NCOA1
VEGF Signaling	3.92	--	0.0275	SRC,BCL2L1,SFN
HGF Signaling	3.82	--	0.0254	JUN,CCND1,CDK2
PI3K/AKT Signaling	3.71	--	0.0233	BCL2L1,SFN,CCND1
Estrogen-mediated S-phase Entry	3.69	--	0.0833	CCND1,CDK2
14-3-3-mediated Signaling	3.68	--	0.0227	SRC,JUN,SFN
Ovarian Cancer Signaling	3.55	--	0.0205	SRC,BRCA1,CCND1
Glioblastoma Multiforme Signaling	3.4	--	0.0183	SRC,CCND1,CDK2
Wnt/β-catenin Signaling	3.36	--	0.0176	SRC,JUN,CCND1
Cell Cycle Regulation by BTG Family Proteins	3.36	--	0.0571	CCND1,CDK2
UVC-Induced MAPK Signaling	3.2	--	0.0476	SRC,JUN
Clathrin-mediated Endocytosis Signaling	3.15	--	0.015	HSPA8,SRC,EPS15
AMPK Signaling	3.11	--	0.0146	SRC,CCND1,NAD+
CD27 Signaling in Lymphocytes	3.01	--	0.0385	BCL2L1,JUN
Huntington's Disease Signaling	2.89	--	0.0121	HSPA8,BCL2L1,JUN
Cell Cycle: G1/S Checkpoint Regulation	2.83	--	0.0312	CCND1,CDK2
ERK5 Signaling	2.83	--	0.0312	SRC,SFN
Hypoxia Signaling in the Cardiovascular System	2.82	--	0.0308	JUN,UBE2N
Endometrial Cancer Signaling	2.81	--	0.0303	ERBB2,CCND1
EGF Signaling	2.73	--	0.0278	SRC,JUN
GM-CSF Signaling	2.71	--	0.027	BCL2L1,CCND1
Chemokine Signaling	2.7	--	0.0267	SRC,JUN
Role of BRCA1 in DNA Damage Response	2.66	--	0.0256	BRCA1,CHEK1
Erythropoietin Signaling	2.62	--	0.0244	SRC,JUN
JAK/Stat Signaling	2.61	--	0.0241	BCL2L1,JUN
Non-Small Cell Lung Cancer Signaling	2.61	--	0.0241	ERBB2,CCND1
Role of Macrophages, Fibroblasts and Endothelial Cells in Rheumatoid Arthritis	2.58	--	0.00952	SRC,JUN,CCND1
Bladder Cancer Signaling	2.57	--	0.023	ERBB2,CCND1
HER-2 Signaling in Breast Cancer	2.56	--	0.0227	ERBB2,CCND1
OX40 Signaling Pathway	2.55	--	0.0225	BCL2L1,JUN
Neuregulin Signaling	2.51	--	0.0215	SRC,ERBB2
PDGF Signaling	2.49	--	0.0208	SRC,JUN
ErbB Signaling	2.47	--	0.0204	JUN,ERBB2
Prostate Cancer Signaling	2.47	--	0.0204	CCND1,CDK2
RANK Signaling in Osteoclasts	2.44	--	0.0196	SRC,JUN
Sumoylation Pathway	2.44	--	0.0196	JUN,MYB
UVA-Induced MAPK Signaling	2.43	--	0.0194	BCL2L1,JUN
Chronic Myeloid Leukemia Signaling	2.42	--	0.0192	BCL2L1,CCND1
Cholecystokinin/Gastrin-mediated Signaling	2.4	--	0.0189	SRC,JUN
IGF-1 Signaling	2.39	--	0.0185	JUN,SFN
Sorbitol Degradation I	2.35	--	0.2	NAD+,
HIF1α Signaling	2.32	--	0.0171	JUN,NCOA1
PTEN Signaling	2.29	--	0.0165	BCL2L1,CCND1
Role of Tissue Factor in Cancer	2.27	--	0.0161	SRC,BCL2L1
Glycine Biosynthesis II	2.27	--	0.167	NAD+,
Estrogen Receptor Signaling	2.24	--	0.0156	SRC,NCOA1
Gα12/13 Signaling	2.22	--	0.0153	SRC,JUN
Choline Degradation I	2.21	--	0.143	NAD+,
Proline Degradation	2.21	--	0.143	NAD+,
UDP-D-xylose and UDP-D-glucuronate Biosynthesis	2.21	--	0.143	NAD+,
GNRH Signaling	2.2	--	0.0148	SRC,JUN
p70S6K Signaling	2.19	--	0.0146	SRC,SFN
Glycerol-3-phosphate Shuttle	2.15	--	0.125	NAD+,
Retinoate Biosynthesis II	2.15	--	0.125	NAD+,
Taurine Biosynthesis	2.15	--	0.125	NAD+,
IL-12 Signaling and Production in Macrophages	2.11	--	0.0133	JUN,NCOA1
2-ketoglutarate Dehydrogenase Complex	2.1	--	0.111	NAD+,
Branched-chain α-keto acid Dehydrogenase Complex	2.1	--	0.111	NAD+,
Methylglyoxal Degradation VI	2.1	--	0.111	NAD+,
Threonine Degradation II	2.1	--	0.111	NAD+,
2-amino-3-carboxymuconate Semialdehyde Degradation to Glutaryl-CoA	2.05	--	0.1	NAD+,
4-aminobutyrate Degradation I	2.05	--	0.1	NAD+,
Pyruvate Fermentation to Lactate	2.05	--	0.1	NAD+,
β-alanine Degradation I	2.05	--	0.1	NAD+,
Cdc42 Signaling	2.01	--	0.0118	SRC,JUN
4-hydroxyproline Degradation I	2.01	--	0.0909	NAD+,
D-glucuronate Degradation I	2.01	--	0.0909	NAD+,
Phenylalanine Degradation I (Aerobic)	2.01	--	0.0909	NAD+,
Phenylethylamine Degradation I	2.01	--	0.0909	NAD+,
CXCR4 Signaling	1.99	--	0.0116	SRC,JUN
Acetyl-CoA Biosynthesis I (Pyruvate Dehydrogenase Complex)	1.97	--	0.0833	NAD+,
Ascorbate Recycling (Cytosolic)	1.97	--	0.0833	NAD+,
Glutamate Degradation III (via 4-aminobutyrate)	1.97	--	0.0833	NAD+,
NAD Biosynthesis III	1.97	--	0.0833	NAD+,
Arginine Degradation I (Arginase Pathway)	1.94	--	0.0769	NAD+,
Glycine Cleavage Complex	1.94	--	0.0769	NAD+,
L-DOPA Degradation	1.94	--	0.0769	NAD+,
L-carnitine Biosynthesis	1.94	--	0.0769	NAD+,
NAD Salvage Pathway III	1.94	--	0.0769	NAD+,
Sertoli Cell-Sertoli Cell Junction Signaling	1.93	--	0.0108	SRC,JUN
Aspartate Degradation II	1.91	--	0.0714	NAD+,
DNA Double-Strand Break Repair by Homologous Recombination	1.91	--	0.0714	BRCA1,
Serine Biosynthesis	1.91	--	0.0714	NAD+,
B Cell Receptor Signaling	1.91	--	0.0105	BCL2L1,JUN
4-hydroxybenzoate Biosynthesis	1.88	--	0.0667	NAD+,
ILK Signaling	1.88	--	0.0101	JUN,CCND1
Endothelin-1 Signaling	1.86	--	0.0099	SRC,JUN
2-oxobutanoate Degradation I	1.82	--	0.0588	NAD+,
Lysine Degradation II	1.82	--	0.0588	NAD+,
NAD Biosynthesis from 2-amino-3-carboxymuconate Semialdehyde	1.82	--	0.0588	NAD+,
Ketogenesis	1.8	--	0.0556	NAD+,
Ketolysis	1.8	--	0.0556	NAD+,
Superpathway of Serine and Glycine Biosynthesis I	1.78	--	0.0526	NAD+,
LPS/IL-1 Mediated Inhibition of RXR Function	1.77	--	0.00881	JUN,NCOA1
DNA Methylation and Transcriptional Repression Signaling	1.75	--	0.05	CHD3,
NAD Phosphorylation and Dephosphorylation	1.75	--	0.05	NAD+,
Role of Osteoblasts, Osteoclasts and Chondrocytes in Rheumatoid Arthritis	1.73	--	0.0084	SRC,JUN
Glucocorticoid Biosynthesis	1.71	--	0.0455	NAD+,
Mineralocorticoid Biosynthesis	1.71	--	0.0455	NAD+,
Guanosine Nucleotides Degradation III	1.69	--	0.0435	NAD+,
Lysine Degradation V	1.69	--	0.0435	NAD+,
Methylglyoxal Degradation III	1.69	--	0.0435	NAD+,
Urate Biosynthesis/Inosine 5'-phosphate Degradation	1.69	--	0.0435	NAD+,
Fatty Acid α-oxidation	1.66	--	0.04	NAD+,
IL-17A Signaling in Gastric Cells	1.66	--	0.04	JUN,
Androgen Biosynthesis	1.64	--	0.0385	NAD+,
Antiproliferative Role of TOB in T Cell Signaling	1.64	--	0.0385	CDK2,
Glutaryl-CoA Degradation	1.64	--	0.0385	NAD+,
Leucine Degradation I	1.64	--	0.0385	NAD+,
Adenosine Nucleotides Degradation II	1.61	--	0.0357	NAD+,
Folate Transformations I	1.61	--	0.0357	NAD+,
Isoleucine Degradation I	1.59	--	0.0345	NAD+,
TNFR2 Signaling	1.59	--	0.0345	JUN,
4-1BB Signaling in T Lymphocytes	1.57	--	0.0323	JUN,
Sonic Hedgehog Signaling	1.57	--	0.0323	CCNB1,
Xenobiotic Metabolism Signaling	1.57	--	0.0069	NCOA1,CITED2
Phenylalanine Degradation IV (Mammalian, via Side Chain)	1.55	--	0.0312	NAD+,
The Visual Cycle	1.55	--	0.0312	NAD+,
Histamine Degradation	1.54	--	0.0303	NAD+,
Oxidative Ethanol Degradation III	1.54	--	0.0303	NAD+,
NAD biosynthesis II (from tryptophan)	1.53	--	0.0294	NAD+,
IL-17A Signaling in Fibroblasts	1.51	--	0.0286	JUN,
NAD Salvage Pathway II	1.51	--	0.0286	NAD+,
Putrescine Degradation III	1.51	--	0.0286	NAD+,
Tryptophan Degradation X (Mammalian, via Tryptamine)	1.51	--	0.0286	NAD+,
Valine Degradation I	1.51	--	0.0286	NAD+,
Colanic Acid Building Blocks Biosynthesis	1.5	--	0.0278	NAD+,
Ethanol Degradation IV	1.5	--	0.0278	NAD+,
Purine Nucleotides Degradation II (Aerobic)	1.49	--	0.027	NAD+,
April Mediated Signaling	1.48	--	0.0263	JUN,
Cell Cycle Control of Chromosomal Replication	1.48	--	0.0263	CDK2,
Retinoate Biosynthesis I	1.48	--	0.0263	NAD+,
Inhibition of Angiogenesis by TSP1	1.47	--	0.0256	JUN,
B Cell Activating Factor Signaling	1.46	--	0.025	JUN,
Glycolysis I	1.45	--	0.0244	NAD+,
Purine Nucleotides De Novo Biosynthesis II	1.45	--	0.0244	NAD+,
TCA Cycle II (Eukaryotic)	1.45	--	0.0244	NAD+,
Thyroid Cancer Signaling	1.45	--	0.0244	CCND1,
MIF Regulation of Innate Immunity	1.42	--	0.0227	JUN,
Fatty Acid β-oxidation I	1.41	--	0.0222	NAD+,
Gluconeogenesis I	1.4	--	0.0217	NAD+,
Role of Oct4 in Mammalian Embryonic Stem Cell Pluripotency	1.4	--	0.0217	BRCA1,
tRNA Splicing	1.4	--	0.0217	NAD+,
Ethanol Degradation II	1.39	--	0.0213	NAD+,
iNOS Signaling	1.39	--	0.0213	JUN,
Bile Acid Biosynthesis, Neutral Pathway	1.37	--	0.0204	NAD+,
Dopamine Degradation	1.37	--	0.0204	NAD+,
TNFR1 Signaling	1.37	--	0.0204	JUN,
Tryptophan Degradation III (Eukaryotic)	1.37	--	0.0204	NAD+,
Unfolded protein response	1.33	--	0.0185	HSPA8,
Melanoma Signaling	1.31	--	0.0175	CCND1,
Noradrenaline and Adrenaline Degradation	1.31	--	0.0175	NAD+,
Docosahexaenoic Acid (DHA) Signaling	1.3	--	0.0172	BCL2L1,
Induction of Apoptosis by HIV1	1.28	--	0.0167	BCL2L1,
Activation of IRF by Cytosolic Pattern Recognition Receptors	1.27	--	0.0161	JUN,
PCP pathway	1.26	--	0.0159	JUN,
IL-2 Signaling	1.24	--	0.0152	JUN,
Mitotic Roles of Polo-Like Kinase	1.24	--	0.0152	CCNB1,
Superpathway of Methionine Degradation	1.24	--	0.0152	NAD+,
UVB-Induced MAPK Signaling	1.24	--	0.0152	JUN,
Remodeling of Epithelial Adherens Junctions	1.23	--	0.0147	SRC,
Myc Mediated Apoptosis Signaling	1.22	--	0.0143	SFN,
PXR/RXR Activation	1.22	--	0.0143	NCOA1,
Lymphotoxin β Receptor Signaling	1.22	--	0.0145	BCL2L1,
Thrombopoietin Signaling	1.22	--	0.0145	JUN,
IL-10 Signaling	1.21	--	0.0139	JUN,
Axonal Guidance Signaling	1.21	--	0.00439	PSMD14,ERBB2
Caveolar-mediated Endocytosis Signaling	1.2	--	0.0137	SRC,
Pyridoxal 5'-phosphate Salvage Pathway	1.19	--	0.0133	CDK2,
CCR5 Signaling in Macrophages	1.19	--	0.0135	JUN,
STAT3 Pathway	1.19	--	0.0135	SRC,
Toll-like Receptor Signaling	1.19	--	0.0135	JUN,
BMP signaling pathway	1.18	--	0.013	JUN,
IL-15 Signaling	1.18	--	0.013	BCL2L1,
Role of Wnt/GSK-3β Signaling in the Pathogenesis of Influenza	1.18	--	0.0132	NCOA1,
Antiproliferative Role of Somatostatin Receptor 2	1.17	--	0.0127	SRC,
GDNF Family Ligand-Receptor Interactions	1.17	--	0.0127	JUN,
VDR/RXR Activation	1.17	--	0.0127	NCOA1,
CD40 Signaling	1.17	--	0.0128	JUN,
Macropinocytosis Signaling	1.16	--	0.0123	SRC,
Neurotrophin/TRK Signaling	1.16	--	0.0123	JUN,
Regulation of IL-2 Expression in Activated and Anergic T Lymphocytes	1.16	--	0.0123	JUN,
IL-3 Signaling	1.15	--	0.012	JUN,
Renal Cell Carcinoma Signaling	1.15	--	0.012	JUN,
IL-17 Signaling	1.14	--	0.0118	JUN,
PEDF Signaling	1.14	--	0.0119	BCL2L1,
HIPPO signaling	1.13	--	0.0115	SFN,
TGF-β Signaling	1.13	--	0.0115	JUN,
LPS-stimulated MAPK Signaling	1.13	--	0.0116	JUN,
Prolactin Signaling	1.13	--	0.0116	JUN,
Apoptosis Signaling	1.12	--	0.0112	BCL2L1,
Serotonin Degradation	1.11	--	0.011	NAD+,
Factors Promoting Cardiogenesis in Vertebrates	1.1	--	0.0109	CDK2,
Reelin Signaling in Neurons	1.1	--	0.0109	SRC,
Acute Myeloid Leukemia Signaling	1.09	--	0.0106	CCND1,
IL-1 Signaling	1.09	--	0.0106	JUN,
G Beta Gamma Signaling	1.08	--	0.0102	SRC,
Ceramide Signaling	1.08	--	0.0103	JUN,
Melanocyte Development and Pigmentation Signaling	1.08	--	0.0103	SRC,
Fcγ Receptor-mediated Phagocytosis in Macrophages and Monocytes	1.07	--	0.0101	SRC,
FAK Signaling	1.06	--	0.0098	SRC,
SAPK/JNK Signaling	1.05	--	0.00952	JUN,
TR/RXR Activation	1.05	--	0.00952	NCOA1,
Virus Entry via Endocytic Pathways	1.04	--	0.00926	SRC,
Gαs Signaling	1.02	--	0.00885	SRC,
Paxillin Signaling	1.02	--	0.00885	SRC,
Salvage Pathways of Pyrimidine Ribonucleotides	1.02	--	0.00893	CDK2,
T Cell Receptor Signaling	1.01	--	0.00877	JUN,
Glioma Signaling	1	--	0.00847	CCND1,
Neuropathic Pain Signaling In Dorsal Horn Neurons	1	--	0.00847	SRC,
Oxidative Phosphorylation	0.997	--	0.0084	NAD+,
Amyotrophic Lateral Sclerosis Signaling	0.993	--	0.00833	BCL2L1,
Rac Signaling	0.993	--	0.00833	JUN,
Corticotropin Releasing Hormone Signaling	0.99	--	0.00826	JUN,
Gαi Signaling	0.983	--	0.00813	SRC,
IL-6 Signaling	0.97	--	0.00787	JUN,
Renin-Angiotensin Signaling	0.964	--	0.00775	JUN,
HMGB1 Signaling	0.951	--	0.00752	JUN,
PI3K Signaling in B Lymphocytes	0.951	--	0.00752	JUN,
CD28 Signaling in T Helper Cells	0.942	--	0.00735	JUN,
PKCθ Signaling in T Lymphocytes	0.942	--	0.00735	JUN,
P2Y Purigenic Receptor Signaling Pathway	0.924	--	0.00704	JUN,
Epithelial Adherens Junction Signaling	0.907	--	0.00676	SRC,
Th2 Pathway	0.902	--	0.00667	JUN,
Relaxin Signaling	0.871	--	0.00617	JUN,
Tight Junction Signaling	0.858	--	0.00599	JUN,
eNOS Signaling	0.856	--	0.00595	HSPA8,
Acute Phase Response Signaling	0.849	--	0.00585	JUN,
Tec Kinase Signaling	0.844	--	0.00578	SRC,
Hepatic Cholestasis	0.842	--	0.00575	JUN,
Aldosterone Signaling in Epithelial Cells	0.837	--	0.00568	HSPA8,
Germ Cell-Sertoli Cell Junction Signaling	0.837	--	0.00568	SRC,
Ephrin Receptor Signaling	0.835	--	0.00565	SRC,
RhoGDI Signaling	0.83	--	0.00559	SRC,
NF-κB Signaling	0.828	--	0.00556	UBE2N,
Gap Junction Signaling	0.826	--	0.00552	SRC,
PPARα/RXRα Activation	0.821	--	0.00546	JUN,
Th1 and Th2 Activation Pathway	0.815	--	0.00538	JUN,
Mitochondrial Dysfunction	0.811	--	0.00532	NAD+,
Role of NFAT in Regulation of the Immune Response	0.804	--	0.00524	JUN,
NRF2-mediated Oxidative Stress Response	0.8	--	0.00518	JUN,
Production of Nitric Oxide and Reactive Oxygen Species in Macrophages	0.788	--	0.00503	JUN,
Role of NFAT in Cardiac Hypertrophy	0.788	--	0.00503	SRC,
ERK/MAPK Signaling	0.78	--	0.00493	SRC,
3-phosphoinositide Biosynthesis	0.772	--	0.00483	ERBB2,
Breast Cancer Regulation by Stathmin1	0.768	--	0.00478	CDK2,
Thrombin Signaling	0.768	--	0.00478	SRC,
Leukocyte Extravasation Signaling	0.755	--	0.00463	SRC,
Integrin Signaling	0.748	--	0.00455	SRC,
EIF2 Signaling	0.741	--	0.00446	CCND1,
cAMP-mediated signaling	0.736	--	0.00441	SRC,
Systemic Lupus Erythematosus Signaling	0.732	--	0.00437	JUN,
Cardiac Hypertrophy Signaling	0.707	--	0.0041	JUN,
Phospholipase C Signaling	0.706	--	0.00408	SRC,
Signaling by Rho Family GTPases	0.7	--	0.00402	JUN,
Superpathway of Inositol Phosphate Compounds	0.693	--	0.00395	ERBB2,
G-Protein Coupled Receptor Signaling	0.654	--	0.00357	SRC,
Protein Kinase A Signaling	0.517	--	0.00248	SFN,
Upstream Regulators
Upstream Regulator	Expr Fold Change	Molecule Type	Predicted Activation State	Activation z-score	Target molecules in dataset	Mechanistic Network
LY294002		chemical - kinase inhibitor	Inhibited	-2.249	BCL2L1,CCNB1,CCND1,CDK2,JUN,MYB,SFN	ATF2,CREB1,CSF1,CTNNB1,ERK,IL6,LY294002,NFKBIA,NFkB (complex),PI3K (complex),STAT1,STAT3,TCF
valproic acid		chemical drug	Inhibited	-2.207	BCL2L1,CCND1,CHEK1,JUN,PSMD14,PSMD2
troglitazone		chemical drug	Inhibited	-2.2	BCL2L1,CCNB1,CCND1,CDK2,JUN,MYB	ATF2,CREB1,D-glucose,HNF4A,IL2,IL6,MAPK8,NFKBIA,NFkB (complex),PI3K (complex),STAT1,STAT3,THRB,troglitazone
deferoxamine		chemical drug	Inhibited	-2.194	CCNB1,CCND1,CDK2,CITED2,JUN
let-7		microrna	Inhibited	-2.161	BCL2L1,BRCA1,CCNB1,CCND1,CHEK1
APP		other	Inhibited	-2.16	BCL2L1,CCND1,CDK2,CITED2,ERBB2,HSPA8,JUN,NCOA1	APP,MYC,NFKBIA,NFkB (complex),TNF
cycloheximide		chemical reagent	Inhibited	-2.152	BCL2L1,BRCA1,CCND1,CITED2,JUN	ATF2,Akt,EP300,ERK1/2,HIF1A,JUN,Jnk,NR3C1,PPARG,STAT1,cycloheximide
tretinoin		chemical - endogenous mammalian	Inhibited	-2.004	BCL2L1,BRCA1,CCNB1,CCND1,CDK2,CITED2,JUN,MYB,NCOA1	E2F1,E2f,RB1,SP1,TGFB1,tretinoin
BMS-690514		chemical drug	Inhibited	-2	BRCA1,CCNB1,CCND1,HSPA8
roscovitine		chemical drug	Inhibited	-2	CCNB1,CCND1,CDK2,CHEK1	E2F3,HDAC1,roscovitine
PTEN		phosphatase		-1.985	CCNB1,CCND1,CITED2,SRC
resveratrol		chemical drug		-1.984	BCL2L1,CCNB1,CCND1,CDK2,JUN	AHR,ATF2,CREB1,HNF4A,Insulin,MAPK8,MYC,NFKBIA,NFkB (complex),NR3C1,PI3K (complex),PPARG,STAT1,hydrogen peroxide,resveratrol
mitomycin C		chemical drug		-1.982	BCL2L1,BRCA1,CCND1,JUN	ATF2,EP300,HIF1A,Jnk,NR3C1,PPARG,mitomycin C
grape seed extract		chemical drug		-1.969	BCL2L1,CCNB1,CCND1,CDK2,HSPA8
TOB1		transcription regulator		-1.925	BCL2L1,CCND1,CDK2,CHEK1
CD3		complex		-1.81	BCL2L1,CCND1,CDK2,HSPA8,JUN	ATF2,CD3,CEBPB,EP300,HNF4A,IFNG,MAPK8,MYC,NFKBIA,NFkB (complex),NOTCH1,SNAI1,STAT1,Tgf beta
vorinostat		chemical drug		-1.624	BCL2L1,CCNB1,CCND1,ERBB2,JUN,MYB	ATF2,CREB1,HIF1A,MYC,NFKBIA,NFkB (complex),RELA,alvocidib,etoposide,vorinostat
CD28		transmembrane receptor		-1.619	BCL2L1,CCND1,CDK2,HSPA8,JUN	ATF2,CD28,CD3,CEBPB,EP300,HNF4A,IFNG,MAPK8,NFKBIA,NOTCH1,SNAI1,STAT1,Tgf beta
TP53		transcription regulator		-1.549	BCL2L1,BRCA1,CCNB1,CCND1,CDK2,CHD3,CHEK1,CITED2,ERBB2,HSPA8,JUN,PSMD2,SFN,SRC
cisplatin		chemical drug		-1.435	BCL2L1,BRCA1,CCNB1,CCND1,CHEK1,JUN	ATF2,CDKN1A,CREB1,EP300,ERK1/2,HIF1A,Jnk,MYC,NFKBIA,NFkB (complex),NR3C1,PPARG,STAT3,cisplatin,prostaglandin E2
topotecan		chemical drug		-1.432	CCNB1,CHD3,CITED2,HSPA8,MYB
tetrachlorodibenzodioxin		chemical toxicant		-1.331	CCND1,CDK2,ERBB2,HSPA8,JUN,MYB,SFN,SRC
sirolimus		chemical drug		-1.304	BCL2L1,CCND1,CHEK1,ERBB2,MYB,SFN,SRC
hydrogen peroxide		chemical - endogenous mammalian		-1.275	BCL2L1,BRCA1,CCNB1,CCND1,CDK2,JUN	ATF2,CEBPB,CREB1,EP300,HIF1A,HRAS,MAP2K1,MED1,MYC,NFKBIA,NFkB (complex),PI3K (complex),hydrogen peroxide,prostaglandin E2
5-fluorouracil		chemical drug		-1.264	BCL2L1,CCND1,CDK2,HSPA8,PSMD2
calcitriol		chemical drug		-1.217	BCL2L1,BRCA1,CCNB1,CCND1,ERBB2,JUN	ATF2,CREB1,EP300,ESR1,HIF1A,MYC,NFKBIA,NFkB (complex),NOTCH1,PI3K (complex),PPARG,calcitriol,prostaglandin E2,tamoxifen
berberine		chemical drug		-1.177	BCL2L1,CCND1,CDK2,ERBB2	AR,EGFR,MYC,NFKBIA,NFkB (complex),NOTCH1,PGR,STAT1,berberine
15-deoxy-delta-12,14 -PGJ 2		chemical - endogenous non-mammalian		-1.173	BCL2L1,BRCA1,CCNB1,CCND1,CDK2,JUN,MYB	15-deoxy-delta-12,14 -PGJ 2,Akt,EP300,ESR1,ETS1,IL2,JUN,MYC,PPARG,REL,STAT1,dexamethasone
KDM5B		transcription regulator		-1.165	BRCA1,CCNB1,CCND1,ERBB2
CDKN2A		transcription regulator		-1.162	CCNB1,CCND1,CDK2,CITED2,JUN	CDKN2A,SP1
tamoxifen		chemical drug		-1.149	BCL2L1,BRCA1,CCND1,CDK2,ERBB2,JUN	ATF2,CREB1,CXCL12,EP300,HNF4A,Jnk,MAPK8,MED1,MYC,NFKBIA,NFkB (complex),NR3C1,PPARG,calcitriol,tamoxifen
IFNG		cytokine		-1.12	BCL2L1,CCND1,CDK2,ERBB2,HSPA8,JUN	APP,EP300,ESR1,HIF1A,IFNG,MYC,NFKBIA,NFkB (complex),NOTCH1,PPARG,TNF
epigallocatechin-gallate		chemical drug		-1.103	BCL2L1,CCND1,ERBB2,JUN	ATF2,EGFR,HIF1A,NFKBIA,NFkB (complex),NOTCH1,PRKCA,RELA,RHOA,STAT1,epigallocatechin-gallate
CD44		enzyme		-1.071	BCL2L1,CCND1,ERBB2,JUN,SRC	ATF2,CD44,ERBB2,Mek,NFKBIA,NFkB (complex),RHOA,SRC
baicalein		chemical - endogenous non-mammalian		-1.067	BCL2L1,CCNB1,CCND1,JUN	NFKBIA,NFkB (complex),baicalein
NFKBIA		transcription regulator		-1.067	BCL2L1,CCNB1,CCND1,CDK2,ERBB2,HSPA8,JUN	ATF2,EP300,HNF4A,MAPK8,MED1,MYC,NFKBIA,NFkB (complex)
TO-901317		chemical reagent		-1.067	BCL2L1,CCNB1,CCND1,CDK2	HNF4A,MYC,NFKBIA,NFkB (complex),PPARA,TO-901317
PTGS2		enzyme		-1.038	BCL2L1,BRCA1,CCND1,ERBB2	CREB1,EP300,HIF1A,NFKBIA,NFkB (complex),PTGS2,prostaglandin E2
doxorubicin		chemical drug		-1.026	BCL2L1,BRCA1,CCNB1,CCND1,CHEK1,ERBB2,JUN,SFN,UBE2N	CREB1,EP300,HIF1A,MED1,MYC,NFKBIA,NFkB (complex),doxorubicin,prostaglandin E2
alvocidib		chemical drug		-0.977	BCL2L1,CCNB1,CCND1,ERBB2	NFKBIA,NFkB (complex),alvocidib
U0126		chemical - kinase inhibitor		-0.952	BCL2L1,CCND1,CDK2,JUN	ATF2,CXCL12,EP300,HNF4A,MAP2K1,MAPK8,MYC,NFKBIA,NFkB (complex),PPARG,STAT1,U0126
D-glucose		chemical - endogenous mammalian		-0.85	BCL2L1,CCNB1,CCND1,JUN	ATF2,CREB1,D-glucose,HNF4A,NFKBIA,NFkB (complex),PI3K (complex),RHOA
TNFSF11		cytokine		-0.807	BCL2L1,CCND1,JUN,SRC	ATF2,CEBPB,CREB1,Mapk,NFkB (complex),NR3C1,P38 MAPK,SRC,STAT1,TNFSF11
MAPK8		kinase		-0.796	BCL2L1,CCND1,CDK2,JUN	ATF2,CEBPB,CREB1,EGFR,EP300,HNF4A,IFNG,MAP2K4,MAPK8,NFKBIA,NOTCH1,NR3C1,P38 MAPK,STAT1
RB1		transcription regulator		-0.775	BRCA1,CCNB1,CCND1,CDK2,CITED2,MYB	E2F1,E2f,RB1
ID2		transcription regulator		-0.728	BCL2L1,CCNB1,CCND1,MYB
fulvestrant		chemical drug		-0.642	CCNB1,CCND1,JUN,MYB	CREB1,MAPK1,fulvestrant
PD98059		chemical - kinase inhibitor		-0.563	BCL2L1,CCNB1,CCND1,CDK2,ERBB2,JUN	CREB1,EGF,EGFR,EP300,HIF1A,MED1,MYC,NFKBIA,NFkB (complex),NOTCH1,PD98059,PPARG,STAT1,prostaglandin E2
ETS2		transcription regulator		-0.555	BCL2L1,BRCA1,ERBB2,JUN	EP300,ESR1,ETS2,HIF1A,MYC,NOTCH1,PPARG
BRCA1	4.691	transcription regulator		-0.53	BCL2L1,BRCA1,CCNB1,CCND1,SFN	BRCA1,CDKN1A,MYC,STAT3
genistein		chemical drug		-0.467	BCL2L1,CCNB1,CCND1,CITED2,ERBB2,JUN,MYB	HIF1A,NFKBIA,NFkB (complex),PRL,RELA,RHOA,genistein,progesterone
mifepristone		chemical drug		-0.418	BCL2L1,CCND1,JUN,MYB,NCOA1	Akt,Ca2+,JUN,STAT1,mifepristone
progesterone		chemical - endogenous mammalian		-0.416	BCL2L1,BRCA1,CCNB1,CCND1,CDK2,CITED2,ERBB2,HSPA8,JUN,MYB	CEBPB,EP300,HIF1A,IFNG,NFKBIA,NOTCH1,RELA,STAT1,progesterone
lipopolysaccharide		chemical drug		-0.405	BCL2L1,CCNB1,CCND1,CITED2,HSPA8,JUN,NCOA1	APP,ATF2,CEBPB,CREB1,NFKBIA,NFkB (complex),PI3K (complex),TNF,lipopolysaccharide
SOCS1		other		-0.339	BCL2L1,CCND1,CDK2,JUN	ATF2,CEBPB,CREB1,CTNNB1,EP300,HNF4A,IFNG,MAPK8,NFKBIA,NOTCH1,NR3C1,P38 MAPK,Ras,SOCS1,STAT1
bortezomib		chemical drug		-0.288	BCL2L1,BRCA1,CCNB1,CCND1,CDK2,ERBB2,PSMD14,PSMD2
geldanamycin		chemical - endogenous non-mammalian		-0.267	BCL2L1,CCND1,CHEK1,ERBB2,JUN	EP300,ERBB2,MED1,MYC,NFKBIA,NFkB (complex),RHOA,SRC,geldanamycin
curcumin		chemical drug		-0.225	BCL2L1,CCNB1,CCND1,CDK2,ERBB2,HSPA8,JUN	CEBPB,CXCL12,EP300,IFNG,MYC,NFKBIA,NFkB (complex),NOTCH1,PRL,STAT1,curcumin
phorbol myristate acetate		chemical drug		-0.224	BCL2L1,CCND1,ERBB2,JUN,SRC	ATF2,CD44,HIF1A,LDL,Mek,NFKBIA,NFkB (complex),PRKCA,RELA,SRC,phorbol myristate acetate
PRKCA		kinase		-0.218	BCL2L1,CCND1,ERBB2,JUN	EGFR,HIF1A,NFKBIA,NFkB (complex),NOTCH1,PRKCA,RELA,RHOA,SRC,STAT1
SP1		transcription regulator		-0.192	CCND1,CDK2,CITED2,JUN,SRC
Jnk		group		-0.163	BCL2L1,BRCA1,CCND1,JUN	ATF2,Akt,CEBPB,CREB1,EP300,ERK1/2,HIF1A,JUN,Jnk,NR3C1,P38 MAPK,PPARG,STAT1
MYOD1		transcription regulator		-0.152	BCL2L1,BRCA1,CDK2,SRC
HIF1A		transcription regulator		-0.129	BCL2L1,BRCA1,CCND1,CITED2,ERBB2,JUN	ATF2,EP300,ERK1/2,ESR1,HIF1A,MYC,NOTCH1,NR3C1,PPARG
3,3'-diindolylmethane		chemical drug		-0.115	BCL2L1,BRCA1,CCND1,ERBB2	3,3'-diindolylmethane,AR,PGR
TGFB1		growth factor		-0.115	BCL2L1,CCNB1,CCND1,CDK2,CITED2,JUN,MYB,SRC	Ca2+,IL2,IL6,SP1,STAT1,STAT3,TGFB1
NOTCH1		transcription regulator		-0.111	BCL2L1,CCND1,CDK2,ERBB2	EGFR,NOTCH1,STAT1
dexamethasone		chemical drug		-0.107	BCL2L1,BRCA1,CCND1,CDK2,HSPA8,JUN,MYB	Akt,Ca2+,EP300,IL2,JUN,MAP2K1,MYC,PPARG,STAT1,dexamethasone
CXCL12		cytokine		-0.08	BCL2L1,CCND1,CDK2,ERBB2,JUN	ATF2,CXCL12,EGFR,HNF4A,MAPK8,MYC,Mek,NFKBIA,NFkB (complex),NOTCH1,SNAI1,SOCS1,STAT1
medroxyprogesterone acetate		chemical drug		-0.078	BCL2L1,CCNB1,CCND1,ERBB2,JUN	EP300,ERBB2,MED1,MYC,NFKBIA,NFkB (complex),PGR,PRL,medroxyprogesterone acetate
alpha-santalol		chemical reagent		0	BRCA1,CCNB1,CDK2,CHEK1
FOXO1		transcription regulator		0	CCNB1,CCND1,CITED2,JUN	CREB1,FOXO1,MAPK14
AGT		growth factor		0.004	BRCA1,CCND1,JUN,MYB	AGT,Akt,Creb,EGR1,JUN
CHUK		kinase		0.023	BCL2L1,CCNB1,CCND1,SRC	CHUK,Ikb
CDKN1A		kinase		0.055	BCL2L1,BRCA1,CCNB1,CCND1,CHEK1	CDKN1A,EP300,MED1,MYC,NFkB (complex),STAT3
Hsp90		group		0.068	BCL2L1,CDK2,ERBB2,SRC
EP300		transcription regulator		0.094	BCL2L1,BRCA1,CCND1,CDK2,ERBB2,JUN	EP300,ESR1,HIF1A,MED1,MYC,NFkB (complex),NOTCH1,PPARG,STAT1
camptothecin		chemical drug		0.113	BCL2L1,BRCA1,CCNB1,CCND1,CDK2,CHEK1,JUN,MYB,PSMD2,SFN
prostaglandin E2		chemical - endogenous mammalian		0.167	BCL2L1,BRCA1,CCNB1,CCND1,ERBB2,JUN	ATF2,EP300,ESR1,HIF1A,Jnk,MYC,NFKBIA,NFkB (complex),NOTCH1,NR3C1,PPARG,RHOA,prostaglandin E2
PP1		chemical - kinase inhibitor		0.2	BCL2L1,CDK2,ERBB2,JUN,SRC	NFkB (complex),PP1,SRC
testosterone		chemical - endogenous mammalian		0.218	CCND1,CDK2,ERBB2,JUN	CEBPB,EGFR,EP300,IFNG,NCOA3,NFKBIA,NOTCH1,STAT1,estrogen receptor,testosterone
TNF		cytokine		0.222	BCL2L1,CCND1,CDK2,CITED2,ERBB2,HSPA8,JUN,NCOA1	APP,CEBPB,EP300,IFNG,MYC,NFKBIA,NFkB (complex),NOTCH1,STAT1,TNF
trichostatin A		chemical drug		0.23	BCL2L1,BRCA1,CCND1,CHEK1,ERBB2	EP300,MED1,MYC,NFkB (complex),trichostatin A
LDL		complex		0.261	BCL2L1,CCND1,ERBB2,JUN	ATF2,LDL,Mek,NFKBIA,NFkB (complex),PRKCA,RELA,RHOA,SRC
ITGA5		transmembrane receptor		0.277	CCND1,CDK2,ERBB2,JUN	EGFR,ITGA5,NOTCH1,STAT1
AHR		ligand-dependent nuclear receptor		0.317	CCNB1,CCND1,CDK2,JUN
IL6		cytokine		0.323	BCL2L1,CCNB1,CCND1,CDK2,CHEK1,JUN,MYB,SRC	Ca2+,IL6,STAT1,STAT3
ETS1		transcription regulator		0.33	BCL2L1,BRCA1,CCND1,CDK2,CITED2,ERBB2,HSPA8,MYB
GATA1		transcription regulator		0.35	BCL2L1,CCND1,CDK2,MYB,SRC
SRC	-1.876	kinase		0.384	BCL2L1,CCND1,ERBB2,JUN,SRC	ERBB2,NFKBIA,NFkB (complex),RHOA,SRC
IL4		cytokine		0.41	BCL2L1,CDK2,CITED2,JUN
STAT3		transcription regulator		0.431	BCL2L1,CCNB1,CCND1,CHEK1,MYB
tanespimycin		chemical drug		0.438	BCL2L1,CCND1,ERBB2,HSPA8,JUN,SRC	MYC,NFKBIA,NFkB (complex),tanespimycin
ACTL6A		other		0.447	BCL2L1,CCNB1,CCND1,CDK2,SFN
ERBB2	-1.513	kinase		0.535	BCL2L1,CCNB1,CCND1,CHEK1,EPS15,ERBB2,JUN,SRC	CD44,ERBB2,NFKBIA,NFkB (complex),PRL,RHOA,SRC
RHOA		enzyme		0.537	BCL2L1,CCNB1,CCND1,ERBB2,JUN	ATF2,CREB1,EGF,EP300,MYC,NFKBIA,NFkB (complex),PI3K (complex),PPARG,PRKCA,RELA,RHOA
raloxifene		chemical drug		0.555	CCNB1,CCND1,ERBB2,JUN,NCOA1	NFKBIA,NFkB (complex),PRL,raloxifene
nitric oxide		chemical - endogenous mammalian		0.577	BCL2L1,CCND1,JUN,SFN	ATF2,CEBPB,CREB1,CTNNB1,ERK,L-glutamic acid,Mapk,NR3C1,P38 MAPK,Ras,STAT1,TCF,nitric oxide
EGF		growth factor		0.604	BCL2L1,BRCA1,CCNB1,CCND1,CDK2,EPS15,ERBB2,JUN	CREB1,EGF,EGFR,EP300,ESR1,HIF1A,MED1,MYC,NFKBIA,NFkB (complex),NOTCH1,PPARG,STAT1,prostaglandin E2
PGR		ligand-dependent nuclear receptor		0.686	BCL2L1,CCNB1,CCND1,ERBB2	MYC,NFKBIA,NFkB (complex),PGR,PRL,medroxyprogesterone acetate
beta-estradiol		chemical - endogenous mammalian		0.688	BCL2L1,BRCA1,CCNB1,CCND1,CDK2,CHEK1,CITED2,ERBB2,HSPA8,JUN,MYB,NCOA1,SRC	ESR1,MYC,RELA,beta-estradiol,progesterone
PDGF BB		complex		0.759	BRCA1,CCND1,CDK2,JUN
ethanol		chemical - endogenous mammalian		0.765	BCL2L1,BRCA1,CCND1,JUN	ATF2,Akt,CEBPB,CREB1,EP300,ERK1/2,HIF1A,JUN,Jnk,NFKBIA,NFkB (complex),NR3C1,P38 MAPK,PPARG,STAT1,ethanol,prostaglandin E2
Insulin		group		0.775	BCL2L1,CCND1,CDK2,JUN	ATF2,EGFR,EP300,HNF4A,Insulin,MAP2K1,MAPK8,MYC,NFKBIA,NOTCH1,PPARG,STAT1
Ca2+		chemical - endogenous mammalian		0.781	BCL2L1,CCND1,CDK2,JUN,MYB	AKT1,ATF2,Ca2+,HNF4A,Insulin,MAPK8,NFKB1,NFKBIA,PPARG,RELB,SNAI1,STAT1,Tgf beta
MAP2K1		kinase		0.817	BCL2L1,BRCA1,CCND1,CDK2,JUN	ATF2,Akt,EP300,ERK1/2,HIF1A,HNF4A,JUN,Jnk,MAP2K1,MAPK8,MED1,MYC,NFKBIA,NFkB (complex),NR3C1,PPARG
NGF		growth factor		0.863	BCL2L1,CCND1,CDK2,JUN	ATF2,Ca2+,EGFR,EP300,HNF4A,MAP2K1,MAPK8,MYC,NFKBIA,NGF,NOTCH1,PPARG,STAT1
MED1		transcription regulator		0.882	BCL2L1,CCNB1,CCND1,CDK2,ERBB2
ERK		group		0.89	BCL2L1,CCND1,JUN,SFN	ATF2,BDNF,CREB1,CTNNB1,ERK,NR3C1,SPHK1,TCF
IL2		cytokine		0.898	BCL2L1,CCND1,CDK2,JUN,MYB	AKT1,Akt,IL2,IL6,JUN,NFKB1,NFKBIA,RELB,STAT1,STAT3
benzyloxycarbonyl-Leu-Leu-Leu aldehyde		chemical - protease inhibitor		0.927	BCL2L1,CCND1,HSPA8,JUN,MYB,PSMD2,UBE2N	ATF2,CEBPB,benzyloxycarbonyl-Leu-Leu-Leu aldehyde
clofibrate		chemical drug		0.927	CCNB1,CCND1,CHEK1,MYB
MGEA5		enzyme		1	BCL2L1,CCND1,CDK2,JUN	HNF4A,Insulin,MGEA5,NFKBIA,PPARG,STAT1
MTPN		transcription regulator		1.029	BCL2L1,CCNB1,CCND1,JUN	ATF2,MTPN,MYC,NFKBIA,NFkB (complex)
Akt		group		1.05	BCL2L1,BRCA1,CCND1,JUN,MYB	ATF2,Akt,Ca2+,ERK1/2,HIF1A,IL2,JUN,Jnk,NR3C1,PPARG,STAT1
PRL		cytokine		1.063	BCL2L1,CCNB1,CCND1,ERBB2,JUN	ATF2,CREB1,D-glucose,HNF4A,MYC,NFKBIA,NFkB (complex),PI3K (complex),PRKCA,PRL,RELA,THRB
SPP1		cytokine		1.067	BCL2L1,BRCA1,CDK2,ERBB2
ERK1/2		group		1.067	BCL2L1,BRCA1,CCND1,JUN	ATF2,Akt,EP300,ERK1/2,HIF1A,JUN,Jnk,NR3C1,PPARG,STAT1
TP63		transcription regulator		1.078	BCL2L1,BRCA1,CCNB1,CCND1,CITED2,HSPA8,MYB,SFN
EGFR		kinase		1.109	BCL2L1,CCND1,CDK2,EPS15,ERBB2,JUN	ATF2,CEBPB,EGF,EGFR,EP300,IFNG,MYC,Mek,NFKBIA,NFkB (complex),NOTCH1,PPARG,STAT1
STAT1		transcription regulator		1.131	BCL2L1,CCND1,CDK2,JUN	ATF2,CD40,CEBPB,EP300,IFNG,MYC,NFKBIA,NFkB (complex),NOTCH1,REL,STAT1
diethylstilbestrol		chemical drug		1.154	CCND1,CITED2,SFN,SRC
N-Ac-Leu-Leu-norleucinal		chemical - protease inhibitor		1.195	BCL2L1,BRCA1,CCNB1,CCND1	BRCA1,CDKN1A,MYC,N-Ac-Leu-Leu-norleucinal,STAT3
MYC		transcription regulator		1.204	BCL2L1,BRCA1,CCNB1,CCND1,CDK2,CHEK1,ERBB2,JUN	CDKN1A,EP300,ESR1,HIF1A,MED1,MYC,NFKBIA,NFkB (complex),NOTCH1,PPARG,STAT3
REL		transcription regulator		1.206	BCL2L1,BRCA1,CCND1,JUN
NFkB (complex)		complex		1.235	BCL2L1,CCNB1,CCND1,ERBB2,JUN	ATF2,CREB1,MYC,NFKBIA,NFkB (complex),PI3K (complex)
CSF1		cytokine		1.379	BCL2L1,CCNB1,CCND1,CDK2,JUN	ATF2,CEBPB,CREB1,CSF1,HNF4A,HRAS,MAPK8,NFKBIA,NFkB (complex),PI3K (complex),STAT1
E2F1		transcription regulator		1.387	BCL2L1,BRCA1,CCNB1,CCND1,CDK2,CHEK1,CITED2,HSPA8,MYB,PSMD2	E2F1,E2f,RB1
ESR1		ligand-dependent nuclear receptor		1.686	BCL2L1,BRCA1,CCNB1,CCND1,CDK2,CHEK1,ERBB2,JUN,MYB,NCOA1	15-deoxy-delta-12,14 -PGJ 2,CREB1,EP300,ESR1,JUN,MED1,MYC,NFKBIA,NFkB (complex),PPARG,STAT1,tamoxifen
CREB1		transcription regulator		1.697	BCL2L1,CCNB1,CCND1,JUN	CREB1,NFKBIA,NFkB (complex),RHOA
PPARA		ligand-dependent nuclear receptor		1.715	BCL2L1,CCNB1,CCND1,CDK2	HNF4A,MYC,NFKBIA,NFkB (complex),PPARA
Tgf beta		group		1.732	BCL2L1,CCND1,CDK2,JUN	ATF2,CEBPB,CREB1,CTNNB1,EGFR,EP300,HNF4A,IFNG,MAPK8,NFKBIA,NOTCH1,NR3C1,P38 MAPK,Ras,STAT1,Tgf beta
Mek		group		1.86	BCL2L1,CCND1,ERBB2,JUN	ATF2,CEBPB,CREB1,EGFR,L-glutamic acid,Mek,NFKBIA,NFkB (complex),NOTCH1,NR3C1,P38 MAPK,PRL,STAT1
dihydrotestosterone		chemical - endogenous mammalian		1.869	BCL2L1,CCNB1,CCND1,CDK2,ERBB2,JUN	EGF,EP300,MYC,NFKBIA,NFkB (complex),PPARG,PRL,RHOA,dihydrotestosterone
IGF1		growth factor		1.878	BCL2L1,BRCA1,CCNB1,CCND1,CDK2,JUN,MYB,SFN	Akt,CREB1,Ca2+,IGF1,JUN,MAP2K1,MYC,NFKBIA,NR3C1,STAT1,hydrogen peroxide
PI3K (complex)		complex		1.919	BCL2L1,CCNB1,CCND1,JUN	CREB1,CSF1,EP300,HIF1A,NFKBIA,NFkB (complex),PI3K (complex),RHOA,STAT1,prostaglandin E2
MYB	11.415	transcription regulator		1.956	BCL2L1,BRCA1,CCNB1,HSPA8,JUN,MYB
SOX2		transcription regulator		1.982	BCL2L1,CCND1,CITED2,JUN	MYCN,SOX2
estrogen		chemical drug	Activated	2.103	BRCA1,CCND1,ERBB2,JUN,MYB	Akt,JUN,estrogen
pirinixic acid		chemical toxicant	Activated	2.196	CCNB1,CCND1,CDK2,CHEK1,PSMD14
Diseases and Bio Functions
Categories	Functions	Diseases or Functions Annotation	p-Value	Predicted Activation State	Activation z-score
Cell Death and Survival	cell death	cell death of fibroblasts	4.47e-07	Decreased	-2.198
Cell Death and Survival	apoptosis	apoptosis of leukemia cell lines	1.73e-05	Decreased	-2.19
Cellular Assembly and Organization, Cellular Function and Maintenance	organization	organization of cytoskeleton	2.5e-05		-1.94
Gene Expression	binding	binding of DNA	4.26e-10		-1.733
Cell Death and Survival	cell death	cell death of fibroblast cell lines	2.15e-08		-1.733
Cell Morphology, Cellular Function and Maintenance	autophagy	autophagy	0.000148		-1.732
Cell Death and Survival	cell viability	cell viability of prostate cancer cell lines	4.02e-07		-1.715
Cell Death and Survival	cell death	cell death of hematopoietic cell lines	0.000121		-1.644
Organismal Development, Reproductive System Development and Function	development	development of reproductive system	5.96e-09		-1.612
Cardiovascular Disease, Hematological Disease	anemia	anemia	5.49e-06		-1.521
Gene Expression	transcription	transcription	4.33e-10		-1.452
Cell Death and Survival	apoptosis	apoptosis of tumor cell lines	8.23e-09		-1.428
Cancer	transformation	transformation of fibroblast cell lines	0.000148		-1.421
Embryonic Development, Organismal Development	development	development of body trunk	3.81e-09		-1.413
Cell Death and Survival	cell death	cell death of neuroblastoma cell lines	6.78e-05		-1.411
Gene Expression	transcription	transcription of RNA	1.79e-09		-1.383
Cell Death and Survival	apoptosis	apoptosis of lymphocytes	3.47e-09		-1.347
Gene Expression	expression	expression of RNA	1.25e-09		-1.321
Gene Expression	transcription	transcription of DNA	4.26e-06		-1.288
Cellular Movement	invasion	invasion of breast cancer cell lines	1.18e-05		-1.277
Cardiovascular System Development and Function, Organismal Development	angiogenesis	angiogenesis	1.26e-05		-1.257
Post-Translational Modification	phosphorylation	phosphorylation of protein	1.13e-05		-1.213
Cancer, Organismal Injury and Abnormalities	transformation	transformation of fibroblasts	1.17e-07		-1.196
Cell Death and Survival	apoptosis	apoptosis of colorectal cancer cell lines	6.01e-09		-1.19
Cellular Growth and Proliferation	colony formation	colony formation of breast cancer cell lines	1.68e-10		-1.185
Cellular Development	differentiation	differentiation of tumor cell lines	2e-07		-1.156
Cell Death and Survival	apoptosis	apoptosis of thymocytes	2.44e-07		-1.143
Cell Death and Survival	cell death	cell death of immune cells	2.28e-09		-1.142
Cell Death and Survival	necrosis	necrosis	2.16e-10		-1.141
Cell Death and Survival	apoptosis	apoptosis of T lymphocytes	1.81e-08		-1.127
Cell Death and Survival	apoptosis	apoptosis of sarcoma cell lines	1.66e-06		-1.124
Cell Death and Survival	apoptosis	apoptosis of bone cancer cell lines	1.7e-05		-1.119
Cancer, Cell Death and Survival, Organismal Injury and Abnormalities, Tumor Morphology	cell death	cell death of cancer cells	4.67e-06		-1.111
Cancer, Neurological Disease, Organismal Injury and Abnormalities	central nervous system tumor	central nervous system tumor	6.76e-05		-1.109
Cell Death and Survival	cell death	cell death of tumor cell lines	2.39e-11		-1.093
Cell Death and Survival	apoptosis	apoptosis of prostate cancer cell lines	4.17e-05		-1.082
Cellular Development, Cellular Growth and Proliferation, Hematological System Development and Function	cell proliferation	cell proliferation of leukocyte cell lines	6.68e-05		-1.067
Cell Death and Survival	necrosis	necrosis of prostate cancer cell lines	8.74e-08		-1.041
Cell Death and Survival	cytotoxicity	cytotoxicity	1.27e-10		-1.035
Cellular Growth and Proliferation, Connective Tissue Development and Function, Tissue Development	colony formation	colony formation of fibroblast cell lines	1.56e-06		-1.013
Gene Expression	activation	activation of DNA endogenous promoter	4.9e-05		-1.001
Energy Production, Molecular Transport, Nucleic Acid Metabolism, Small Molecule Biochemistry	concentration	concentration of ATP	1.86e-05		-1
Cellular Growth and Proliferation, Connective Tissue Development and Function, Tissue Development	proliferation	proliferation of connective tissue cells	9.81e-10		-0.997
Cell Death and Survival	apoptosis	apoptosis of blood cells	3.69e-09		-0.978
Cellular Development	differentiation	differentiation of leukemia cell lines	7.93e-07		-0.959
Cellular Growth and Proliferation, Tissue Development	proliferation	proliferation of epithelial cells	8.74e-08		-0.929
Cellular Development, Cellular Growth and Proliferation, Nervous System Development and Function, Tissue Development	proliferation	proliferation of neuronal cells	4.82e-05		-0.929
Cell Death and Survival	apoptosis	apoptosis of myeloid cells	6.58e-05		-0.921
Cellular Movement	invasion	invasion of cells	9.63e-06		-0.889
Gene Expression	transactivation	transactivation of RNA	1.29e-07		-0.88
Cell Death and Survival	apoptosis	apoptosis	5.06e-08		-0.874
Cell Death and Survival	apoptosis	apoptosis of brain cancer cell lines	1.02e-05		-0.857
Cancer, Organismal Injury and Abnormalities	tumorigenesis	tumorigenesis of malignant tumor	1.74e-08		-0.844
Cell Death and Survival	apoptosis	apoptosis of cervical cancer cell lines	8.27e-07		-0.844
Cellular Movement	migration	migration of breast cancer cell lines	3.9e-07		-0.839
Cell Death and Survival	cell death	cell death	5.99e-10		-0.828
Cell Death and Survival	apoptosis	apoptosis of fibroblast cell lines	6.22e-08		-0.797
Cell Death and Survival, Organismal Injury and Abnormalities, Renal and Urological Disease	apoptosis	apoptosis of kidney cell lines	6.02e-06		-0.775
Cancer, Neurological Disease, Organismal Injury and Abnormalities	gliomatosis	gliomatosis	0.000175		-0.762
Protein Synthesis	metabolism	metabolism of protein	1.19e-06		-0.756
Connective Tissue Development and Function, Tissue Development	growth	growth of connective tissue	9.36e-11		-0.751
Cellular Growth and Proliferation	colony formation	colony formation of tumor cell lines	8.17e-10		-0.737
Organismal Survival	morbidity or mortality	morbidity or mortality	1.58e-06		-0.726
Cancer, Cell Death and Survival, Organismal Injury and Abnormalities, Tumor Morphology	apoptosis	apoptosis of cancer cells	3.91e-06		-0.714
Cancer, Organismal Injury and Abnormalities	tumorigenesis	tumorigenesis of epithelial neoplasm	3.5e-08		-0.702
Cell Cycle	mitosis	mitosis	7.17e-08		-0.648
Cancer, Cell Death and Survival, Organismal Injury and Abnormalities, Tumor Morphology	apoptosis	apoptosis of tumor cells	5.51e-10		-0.61
Cellular Movement	invasion	invasion of tumor cell lines	1.73e-05		-0.597
Cellular Development, Embryonic Development, Hair and Skin Development and Function, Organ Development, Organismal Development, Tissue Development	differentiation	differentiation of keratinocytes	1.56e-05		-0.577
Cancer, Organismal Injury and Abnormalities	growth	growth of tumor	1.03e-09		-0.561
Organismal Survival	organismal death	organismal death	1.16e-05		-0.56
Cell Death and Survival	necrosis	necrosis of brain cancer cell lines	9.59e-07		-0.541
DNA Replication, Recombination, and Repair	synthesis	synthesis of DNA	2.51e-11		-0.531
Cellular Development, Cellular Growth and Proliferation	proliferation	proliferation of lung cancer cell lines	1.47e-05		-0.447
Organismal Survival	survival	survival of organism	2e-06		-0.434
Cellular Development, Cellular Growth and Proliferation	proliferation	proliferation of prostate cancer cell lines	1.71e-06		-0.422
Cell Cycle	cell cycle progression	cell cycle progression of tumor cell lines	9.87e-06		-0.404
Cellular Movement	migration	migration of tumor cell lines	2.66e-05		-0.391
Cellular Development, Cellular Growth and Proliferation	cell proliferation	cell proliferation of breast cancer cell lines	2.2e-09		-0.39
Cellular Development, Cellular Growth and Proliferation, Connective Tissue Development and Function, Tissue Development	cell proliferation	cell proliferation of fibroblasts	4.51e-09		-0.384
Cellular Development, Cellular Growth and Proliferation, Connective Tissue Development and Function	proliferation	proliferation of fibroblast cell lines	8.17e-06		-0.383
Gene Expression	binding	binding of protein binding site	9.58e-07		-0.372
Cell Death and Survival	cell viability	cell viability of breast cancer cell lines	9.38e-12		-0.371
Cancer	transformation	cell transformation	9.65e-10		-0.334
Cell Death and Survival, Organismal Injury and Abnormalities, Renal and Urological Disease	cell death	cell death of kidney cells	3.03e-06		-0.321
Cellular Development	differentiation	differentiation of cells	6.1e-06		-0.297
Cellular Movement	invasion	invasion of colorectal cancer cell lines	1.76e-06		-0.277
Organismal Development	growth	growth of organism	4.97e-07		-0.239
Cellular Movement	cell movement	cell movement of tumor cell lines	1.09e-05		-0.219
Cancer, Organismal Injury and Abnormalities, Reproductive System Disease	growth	growth of mammary tumor	5.75e-06		-0.21
Cell Death and Survival	cell death	cell death of breast cancer cell lines	3.59e-09		-0.188
Cell Cycle	S phase	entry into S phase	3.29e-07		-0.184
Cellular Development, Cellular Growth and Proliferation	cell proliferation	cell proliferation of tumor cell lines	1.3e-08		-0.154
Cell Death and Survival, Cellular Compromise	cytotoxicity	cytotoxicity of lymphocytes	2.06e-05		-0.152
Cell Death and Survival	apoptosis	apoptosis of breast cancer cell lines	3.23e-08		-0.085
Cell Death and Survival	cell death	cell death of central nervous system cells	1.46e-06		-0.077
Cell Cycle	S phase	S phase	2.64e-10		-0.033
Cellular Development, Cellular Growth and Proliferation	proliferation	proliferation of stem cells	7.46e-08		0
Cell Death and Survival, Cellular Function and Maintenance	colony survival	colony survival of cells	1.02e-07		0
Cellular Development, Cellular Growth and Proliferation, Organ Development, Skeletal and Muscular System Development and Function, Tissue Development	proliferation	proliferation of muscle cells	9.02e-05		0
Cellular Growth and Proliferation	colony formation	colony formation of cells	3.18e-09		0.022
Cellular Development, Cellular Growth and Proliferation, Reproductive System Development and Function	cell proliferation	cell proliferation of breast cell lines	2.15e-07		0.022
Cell Death and Survival, Neurological Disease, Organismal Injury and Abnormalities	cell death	cell death of cortical neurons	2e-06		0.022
Developmental Disorder	midline defect	midline defect	0.000203		0.047
Cell Death and Survival	cell death	neuronal cell death	9.74e-08		0.057
DNA Replication, Recombination, and Repair	metabolism	metabolism of DNA	3.31e-07		0.06
Developmental Disorder	hypoplasia	Hypoplasia	1.9e-05		0.085
Cellular Development, Cellular Growth and Proliferation	proliferation	proliferation of myeloid cells	3.62e-05		0.105
Cancer, Organismal Injury and Abnormalities	metastasis	metastasis	5.47e-06		0.106
Cell Death and Survival	cell death	cell death of carcinoma cell lines	4.23e-08		0.13
Cancer, Organismal Injury and Abnormalities, Reproductive System Disease	tumorigenesis	tumorigenesis of mammary tumor	6.37e-10		0.131
Cancer, Organismal Injury and Abnormalities, Reproductive System Disease	mammary tumor	mammary tumor	2.43e-05		0.151
Cellular Development, Cellular Growth and Proliferation, Digestive System Development and Function, Hepatic System Development and Function, Organ Development, Tissue Development	proliferation	proliferation of hepatocytes	1.9e-05		0.152
Cellular Development, Cellular Growth and Proliferation, Hair and Skin Development and Function	proliferation	proliferation of epithelial cell lines	0.000142		0.152
Cell Cycle	cell cycle progression	cell cycle progression	3.45e-11		0.166
Cancer, Cellular Development, Cellular Growth and Proliferation, Organismal Injury and Abnormalities, Tumor Morphology	proliferation	proliferation of tumor cells	6.77e-11		0.189
Cell Death and Survival	cell viability	cell viability of tumor cell lines	1.03e-09		0.201
Cellular Development, Cellular Growth and Proliferation	cell proliferation	cell proliferation of colorectal cancer cell lines	2.22e-08		0.202
Cell Death and Survival, Connective Tissue Development and Function	cell viability	cell viability of fibroblast cell lines	6.1e-06		0.229
Cell Death and Survival	cell viability	cell viability of carcinoma cell lines	1.39e-05		0.244
Cellular Development, Tissue Development	differentiation	differentiation of epithelial cells	9.72e-07		0.246
Cell Death and Survival	cell viability	cell viability of lung cancer cell lines	5.75e-06		0.282
Cellular Development, Cellular Growth and Proliferation	cell proliferation	cell proliferation of sarcoma cell lines	2.63e-05		0.293
Cell Death and Survival, Cellular Compromise	cytotoxicity	cytotoxicity of cells	3.91e-06		0.31
Cell Death and Survival	survival	cell survival	3.43e-08		0.346
Tissue Morphology	quantity	quantity of tumor cell lines	2.32e-14		0.384
Cellular Movement	migration	migration of cells	7.84e-05		0.385
Cancer, Organismal Injury and Abnormalities	connective tissue tumor	connective tissue tumor	4.34e-08		0.391
Cancer, Organismal Injury and Abnormalities	sarcoma	sarcoma	3.15e-07		0.391
Cellular Development	immortalization	immortalization	4.02e-07		0.391
Cellular Development, Cellular Growth and Proliferation	cell proliferation	cell proliferation of carcinoma cell lines	0.00013		0.391
Developmental Disorder	dysgenesis	dysgenesis	1.98e-06		0.403
Cell Cycle	G1/S phase transition	G1/S phase transition	9.54e-08		0.414
Cell Death and Survival, Organismal Injury and Abnormalities	cell death	cell death of epithelial cells	4.22e-09		0.416
Cellular Growth and Proliferation, Tissue Development	generation	generation of cells	1.43e-07		0.439
Cellular Development, Cellular Growth and Proliferation, Embryonic Development, Organismal Development	proliferation	proliferation of embryonic cells	6.61e-06		0.447
Embryonic Development, Organismal Development	growth	growth of embryo	4.87e-08		0.478
Cellular Development, Cellular Growth and Proliferation	proliferation	proliferation of pancreatic cancer cell lines	7.74e-07		0.479
Cancer, Hematological Disease, Organismal Injury and Abnormalities	lymphohematopoietic neoplasia	lymphohematopoietic neoplasia	1.46e-06		0.479
Cancer, Hematological Disease, Organismal Injury and Abnormalities	hematological neoplasia	hematological neoplasia	1.16e-05		0.479
Cellular Function and Maintenance	homeostasis	cellular homeostasis	1.78e-07		0.48
Cancer, Cellular Development, Cellular Growth and Proliferation, Organismal Injury and Abnormalities, Tumor Morphology	proliferation	proliferation of cancer cells	1.92e-10		0.486
Cellular Growth and Proliferation	colony formation	colony formation	2.34e-13		0.498
Cellular Development, Cellular Growth and Proliferation	proliferation	proliferation of blood cells	7.61e-11		0.527
Cell Cycle	senescence	senescence of cells	8.05e-06		0.547
Cancer, Organismal Injury and Abnormalities, Tumor Morphology	progression	progression of tumor	8.52e-07		0.555
Cell Death and Survival	cell death	cell death of lung cancer cell lines	3.4e-07		0.575
Cell Death and Survival, Organismal Injury and Abnormalities	apoptosis	apoptosis of epithelial cells	8.68e-10		0.63
Cell Death and Survival	apoptosis	apoptosis of ovarian cancer cell lines	3.86e-06		0.633
Cell Death and Survival	cell viability	cell viability of cervical cancer cell lines	3.34e-06		0.651
Cell Death and Survival, Nervous System Development and Function	cell viability	cell viability of neurons	7.59e-06		0.678
Cellular Development, Embryonic Development, Organismal Development	differentiation	differentiation of embryonic cells	4.33e-06		0.728
Cellular Development, Embryonic Development, Organismal Development, Tissue Development	differentiation	differentiation of embryonic tissue	8.68e-09		0.73
Cellular Growth and Proliferation	expansion	expansion of cells	9.3e-07		0.808
DNA Replication, Recombination, and Repair	replication	DNA replication	6.71e-06		0.818
Cell Death and Survival	apoptosis	apoptosis of lung cancer cell lines	9.48e-05		0.819
Cellular Growth and Proliferation	proliferation	proliferation of cells	2.49e-09		0.852
Cellular Development, Cellular Growth and Proliferation, Hematological System Development and Function, Hematopoiesis	proliferation	proliferation of hematopoietic progenitor cells	6.31e-06		0.882
Cellular Development, Cellular Growth and Proliferation	proliferation	proliferation of leukemia cell lines	9.75e-08		0.918
Cell Cycle	G1 phase	G1 phase	1.04e-08		0.923
Connective Tissue Disorders, Organismal Injury and Abnormalities, Skeletal and Muscular Disorders	abnormal bone density	abnormal bone density	7.76e-05		0.931
Cell Death and Survival	apoptosis	apoptosis of melanoma cell lines	9.9e-06		0.943
Cell Cycle	interphase	interphase of breast cancer cell lines	3.11e-10		0.987
DNA Replication, Recombination, and Repair	repair	repair of DNA	2.06e-11		0.99
Cellular Development, Cellular Growth and Proliferation, Hematological System Development and Function, Lymphoid Tissue Structure and Development	proliferation	proliferation of immune cells	1.28e-08		0.99
Cell Death and Survival	cell viability	cell viability of cerebral cortex cells	1.38e-06		1
Cellular Development, Cellular Growth and Proliferation, Embryonic Development, Hematological System Development and Function, Hematopoiesis, Humoral Immune Response, Lymphoid Tissue Structure and Development, Organ Development, Organismal Development, Tissue Development	development	development of B lymphocytes	1.27e-05		1
Lymphoid Tissue Structure and Development, Tissue Morphology	quantity	quantity of lymphatic system cells	2.69e-05		1.033
Cell Cycle	G2 phase	G2 phase	1.25e-13		1.051
Cellular Development	maturation	maturation of cells	1.25e-05		1.067
Cell Death and Survival	cell death	cell death of melanoma cell lines	2.28e-07		1.072
Tissue Morphology	quantity	quantity of cells	2.95e-08		1.089
Cellular Development, Cellular Growth and Proliferation, Hematological System Development and Function, Lymphoid Tissue Structure and Development	proliferation	proliferation of lymphocytes	1.3e-07		1.217
Cell Cycle	interphase	interphase of tumor cell lines	1.14e-13		1.231
Cellular Growth and Proliferation, Lymphoid Tissue Structure and Development	proliferation	proliferation of lymphatic system cells	1.66e-08		1.24
Connective Tissue Development and Function, Hematological System Development and Function, Hematopoiesis, Organismal Development, Tissue Morphology	quantity	quantity of red blood cells	2.99e-06		1.3
Hematological System Development and Function, Tissue Morphology	quantity	quantity of leukocytes	9.4e-05		1.392
Cellular Development, Cellular Growth and Proliferation	expansion	expansion of blood cells	4.72e-06		1.432
Hematological System Development and Function, Lymphoid Tissue Structure and Development, Tissue Morphology	quantity	quantity of lymphocytes	0.000174		1.485
Cellular Development, Cellular Growth and Proliferation, Hematological System Development and Function, Lymphoid Tissue Structure and Development	cell proliferation	cell proliferation of T lymphocytes	3.77e-07		1.528
Connective Tissue Development and Function, Tissue Morphology	quantity	quantity of connective tissue	6.43e-05		1.632
Embryonic Development, Organ Development, Organismal Development	development	development of lymphatic system	7.33e-09		1.69
Cellular Development, Cellular Growth and Proliferation, Embryonic Development, Hematological System Development and Function, Hematopoiesis, Lymphoid Tissue Structure and Development, Organ Development, Organismal Development, Tissue Development	development	development of lymphocytes	3.04e-07		1.69
Cellular Development, Cellular Growth and Proliferation, Hematological System Development and Function, Hematopoiesis, Tissue Development	development	development of blood cells	9.74e-08		1.691
Cellular Growth and Proliferation	cytostasis	cytostasis	1.32e-05		1.805
Cell-mediated Immune Response, Cellular Development, Cellular Function and Maintenance, Cellular Growth and Proliferation, Embryonic Development, Hematological System Development and Function, Hematopoiesis, Lymphoid Tissue Structure and Development, Organ Development, Organismal Development, Tissue Development	development	T cell development	2.27e-06		1.815
Cell Morphology, Cellular Function and Maintenance	repair	repair of tumor cell lines	2.62e-07		1.934
Cellular Development, Cellular Growth and Proliferation, Hematological System Development and Function, Lymphoid Tissue Structure and Development	expansion	expansion of leukocytes	5.27e-05		1.982
Hematological System Development and Function, Tissue Morphology	quantity	quantity of blood cells	1.67e-07		1.998
Cellular Development	differentiation	differentiation of stem cells	1.13e-08	Increased	2.2
Cell Cycle	interphase	arrest in interphase	5.4e-13
Cell Cycle	G2/M phase	G2/M phase	7.03e-13
Cell Cycle, Connective Tissue Development and Function	G2 phase	arrest in G2 phase of fibroblast cell lines	3.74e-12
Cell Cycle	G2 phase	arrest in G2 phase	9.38e-12
Cell Cycle	interphase	arrest in interphase of fibroblast cell lines	4.19e-11
Cell Cycle	S phase	arrest in S phase	5.34e-11
Cell Cycle	G2 phase	G2 phase of tumor cell lines	1.01e-10
Tissue Development	formation	formation of gland	1.33e-10
Cell Cycle	interphase	arrest in interphase of tumor cell lines	3.98e-10
Embryonic Development, Organ Development, Organismal Development, Reproductive System Development and Function, Tissue Development	formation	formation of mammary gland	1.25e-09
Cell Cycle	interphase	arrest in interphase of breast cancer cell lines	3.26e-09
Cell Cycle	G1 phase	G1 phase of tumor cell lines	3.45e-09
Cell Cycle	interphase	interphase of fibroblasts	3.78e-09
Cell Cycle	interphase	interphase of carcinoma cell lines	5.02e-09
Cancer, Organismal Injury and Abnormalities	malignant tumor	refractory malignant tumor	5.07e-09
Cell Cycle	interphase	interphase of colorectal cancer cell lines	1.52e-08
Cell Cycle	G1 phase	arrest in G1 phase of breast cancer cell lines	2.07e-08
Organismal Development	morphology	morphology of body cavity	2.4e-08
Cell Cycle	G2/M phase	G2/M phase of tumor cell lines	2.43e-08
Cell Cycle	G2/M phase	arrest in G2/M phase	2.68e-08
Organismal Development, Organismal Injury and Abnormalities	abnormal morphology	abnormal morphology of abdomen	3.13e-08
Cancer, Organismal Injury and Abnormalities, Reproductive System Disease	neoplasia	neoplasia of mammary gland	3.67e-08
Cell Cycle, DNA Replication, Recombination, and Repair	checkpoint control	checkpoint control	3.74e-08
Organismal Development	abnormal morphology	abnormal morphology of body cavity	4.06e-08
Cardiovascular Disease, Cardiovascular System Development and Function, Organ Morphology, Organismal Development, Organismal Injury and Abnormalities	abnormal morphology	abnormal morphology of ventricular wall	4.67e-08
Cancer, Cell Death and Survival, Organismal Injury and Abnormalities, Tumor Morphology	cell death	cell death of mammary tumor cells	4.98e-08
Cell Cycle	G2/M phase transition	G2/M phase transition	5.79e-08
Cancer, Organismal Injury and Abnormalities	recurrent cancer	recurrent cancer	6.2e-08
Cancer, Organismal Injury and Abnormalities, Reproductive System Disease	hyperplasia	hyperplasia of breast	7.25e-08
Cell Cycle	cell cycle progression	arrest in cell cycle progression	7.37e-08
Cellular Growth and Proliferation	proliferation	arrest in proliferation of cells	8.93e-08
Cell Cycle	G2 phase	arrest in G2 phase of tumor cell lines	1.12e-07
Cell Cycle, Connective Tissue Development and Function	S phase	arrest in S phase of fibroblast cell lines	1.32e-07
Cell Cycle, DNA Replication, Recombination, and Repair	mitotic exit DNA damage checkpoint	mitotic exit DNA damage checkpoint	1.32e-07
Cell-To-Cell Signaling and Interaction	sensitization	sensitization of cells	1.4e-07
Cell Cycle, Connective Tissue Development and Function	S phase	S phase of fibroblast cell lines	1.62e-07
Cell Cycle	M phase	M phase	1.85e-07
Cell Cycle	interphase	arrest in interphase of carcinoma cell lines	1.87e-07
Cell Cycle	G2/M phase transition	arrest in G2/M phase transition	2.15e-07
Cell Cycle	cell cycle progression	cell cycle progression of breast cancer cell lines	2.15e-07
Cardiovascular Disease, Cardiovascular System Development and Function, Organ Morphology, Organismal Development, Organismal Injury and Abnormalities	abnormal morphology	abnormal morphology of thin ventricular wall	2.62e-07
Cancer, Cellular Development, Cellular Growth and Proliferation, Hematological Disease, Organismal Injury and Abnormalities, Tumor Morphology	proliferation	proliferation of leukemia cells	2.79e-07
Cell Death and Survival	mitotic catastrophe	mitotic catastrophe of tumor cell lines	3.34e-07
Cell Cycle	G1 phase	arrest in G1 phase	3.71e-07
Cancer, Neurological Disease, Organismal Injury and Abnormalities	neuroectodermal tumor	neuroectodermal tumor	3.9e-07
Cell Cycle	interphase	interphase of lung cancer cell lines	4.02e-07
Cell Cycle	G2 phase	arrest in G2 phase of colorectal cancer cell lines	4.87e-07
Cancer, Organismal Injury and Abnormalities	development	development of malignant tumor	5.01e-07
Cancer, Hematological Disease, Organismal Injury and Abnormalities	lymphocytic neoplasm	lymphocytic neoplasm	5.45e-07
Cancer, Organismal Injury and Abnormalities	solid tumor of head and neck	solid tumor of head and neck	6.32e-07
Cancer, Organismal Injury and Abnormalities	neoplasia	Lymphoid Cancer and Tumors	6.47e-07
Cell Morphology, Cellular Function and Maintenance	homologous recombination repair	homologous recombination repair of tumor cell lines	6.79e-07
Cancer, Organismal Injury and Abnormalities, Reproductive System Disease	tumorigenesis	tumorigenesis of breast carcinoma	6.79e-07
Cancer, Organismal Injury and Abnormalities, Reproductive System Disease	HER2 negative hormone receptor negative breast cancer	HER2 negative hormone receptor negative breast cancer	7.36e-07
Embryonic Development, Organ Development, Organismal Development, Reproductive System Development and Function, Tissue Development	growth	growth of mammary gland	7.61e-07
Cancer, Organismal Injury and Abnormalities	head and neck cancer	head and neck cancer	7.66e-07
Cell Cycle	G1 phase	arrest in G1 phase of tumor cell lines	8.94e-07
Hematological System Development and Function, Lymphoid Tissue Structure and Development, Organ Morphology, Tissue Morphology	morphology	morphology of lymphoid organ	9.9e-07
Cellular Development, Cellular Growth and Proliferation	cell proliferation	cell proliferation of melanoma cell lines	1e-06
Cancer, Organismal Injury and Abnormalities	development	development of carcinoma	1.01e-06
Cell Cycle	G2 phase	arrest in G2 phase of carcinoma cell lines	1.05e-06
Cancer, Gastrointestinal Disease, Organismal Injury and Abnormalities	colorectal adenoma	colorectal adenoma	1.1e-06
DNA Replication, Recombination, and Repair	breakage	breakage of double-stranded DNA	1.2e-06
Cancer, Hematological Disease, Immunological Disease, Organismal Injury and Abnormalities	chronic leukemia	chronic leukemia	1.31e-06
Cell Cycle	G2 phase	arrest in G2 phase of breast cancer cell lines	1.37e-06
Cancer, Cellular Development, Cellular Growth and Proliferation, Hematological Disease, Organismal Injury and Abnormalities, Tumor Morphology	proliferation	proliferation of acute myeloblastic leukemia cells	1.37e-06
Cancer, Hereditary Disorder, Organismal Injury and Abnormalities	hereditary neoplastic syndrome	hereditary neoplastic syndrome	1.44e-06
Cell Morphology	abnormal morphology	abnormal morphology of cells	1.51e-06
Embryonic Development, Hematological System Development and Function, Lymphoid Tissue Structure and Development, Organ Development, Organismal Development, Tissue Development	formation	formation of lymphoid tissue	1.73e-06
Cell Morphology	size	size of cells	1.74e-06
Cancer, Gastrointestinal Disease, Organismal Injury and Abnormalities	malignant gastrointestinal neoplasm	advanced malignant gastrointestinal neoplasm	2.13e-06
Cell Death and Survival, Cellular Function and Maintenance	colony survival	colony survival of lymphoma cell lines	2.25e-06
Cell Death and Survival	cytotoxicity	cytotoxicity of gemcitabine	2.25e-06
Cell Morphology, Cellular Function and Maintenance	homologous recombination repair	homologous recombination repair of cervical cancer cell lines	2.25e-06
Drug Metabolism, Small Molecule Biochemistry	toxicity	toxicity of paclitaxel	2.25e-06
Cell Morphology	morphology	morphology of cells	2.35e-06
Cell Cycle	cell cycle progression	arrest in cell cycle progression of breast cancer cell lines	2.41e-06
Cellular Assembly and Organization, DNA Replication, Recombination, and Repair	quantity	quantity of chromosomes	2.41e-06
Cancer, Hematological Disease, Organismal Injury and Abnormalities	plasma cell neoplasm	plasma cell neoplasm	2.47e-06
Cellular Assembly and Organization, Cellular Function and Maintenance	depolarization	depolarization of cellular membrane	2.56e-06
Hematological System Development and Function, Immunological Disease, Lymphoid Tissue Structure and Development, Organ Morphology, Organismal Injury and Abnormalities, Tissue Morphology	abnormal morphology	abnormal morphology of lymphoid organ	2.72e-06
Cancer, Organismal Injury and Abnormalities	malignant neoplasm of aerodigestive tract	malignant neoplasm of aerodigestive tract	2.83e-06
Hematological System Development and Function, Lymphoid Tissue Structure and Development, Organ Morphology, Organismal Development, Tissue Morphology	morphology	morphology of spleen	3.1e-06
DNA Replication, Recombination, and Repair	homologous recombination repair	homologous recombination repair of DNA	3.23e-06
Dermatological Diseases and Conditions, Organismal Injury and Abnormalities	psoriasis	psoriasis	3.23e-06
Cancer, Neurological Disease, Organismal Injury and Abnormalities	primitive neuroectodermal tumor	primitive neuroectodermal tumor	3.4e-06
Cancer	transformation	transformation of kidney cell lines	3.54e-06
Cancer, Organismal Injury and Abnormalities	adenoma	adenoma	3.54e-06
Cancer, Organismal Injury and Abnormalities, Reproductive System Disease	prostate cancer	prostate cancer	4.02e-06
Cancer, Neurological Disease, Organismal Injury and Abnormalities	central nervous system cancer	central nervous system cancer	4.14e-06
Cell Cycle	S phase	S phase of thymocytes	4.5e-06
Organismal Injury and Abnormalities, Reproductive System Disease	fibrosis	fibrosis of mammary gland	4.5e-06
Cell Cycle	interphase	interphase of mammary epithelial cells	4.5e-06
Drug Metabolism, Small Molecule Biochemistry	toxicity	toxicity of doxorubicin	4.5e-06
Cellular Development, Cellular Growth and Proliferation	expansion	expansion of stem cells	4.59e-06
Cell Cycle	interphase	arrest in interphase of fibroblasts	4.98e-06
Cell Death and Survival, Cellular Function and Maintenance	colony survival	colony survival of tumor cell lines	4.98e-06
Cell Cycle	cell cycle progression	cell cycle progression of prostate cancer cell lines	5.39e-06
Connective Tissue Development and Function	focus formation	focus formation of fibroblast cell lines	6.76e-06
Cancer, Organismal Injury and Abnormalities	cancer of head	cancer of head	6.89e-06
Cancer, Organismal Injury and Abnormalities, Respiratory Disease	respiratory system tumor	respiratory system tumor	7.12e-06
Gene Expression	binding	binding of Sp1 binding site	7.26e-06
Cellular Development, Cellular Growth and Proliferation, Embryonic Development, Organ Development, Organismal Development, Reproductive System Development and Function, Tissue Development	proliferation	proliferation of mammary epithelial cells	7.26e-06
Cell Cycle	M phase	exit from M phase	7.5e-06
Cancer, Neurological Disease, Organismal Injury and Abnormalities	large cell medulloblastoma	large cell medulloblastoma	7.5e-06
Cell Cycle	S phase	S phase of tumor cell lines	7.83e-06
Cancer, Organismal Injury and Abnormalities, Reproductive System Disease	hyperplasia	hyperplasia of mammary gland	8.34e-06
Cancer, Organismal Injury and Abnormalities, Respiratory Disease	lung adenocarcinoma	lung adenocarcinoma	8.58e-06
Cancer, Hematological Disease, Organismal Injury and Abnormalities	B-cell neoplasm	B-cell neoplasm	8.6e-06
Nervous System Development and Function	morphology	morphology of nervous system	8.76e-06
Cell Cycle	interphase	arrest in interphase of cervical cancer cell lines	8.91e-06
Cancer, Dermatological Diseases and Conditions, Organismal Injury and Abnormalities	tumorigenesis	tumorigenesis of papilloma	8.91e-06
Hematological System Development and Function, Immunological Disease, Lymphoid Tissue Structure and Development, Organ Morphology, Organismal Development, Organismal Injury and Abnormalities, Tissue Morphology	abnormal morphology	abnormal morphology of spleen	9.19e-06
Reproductive System Development and Function	decidualization	decidualization	9.52e-06
Cell Cycle	interphase	interphase of epithelial cells	9.52e-06
Metabolic Disease	amyloidosis	amyloidosis	9.78e-06
Cancer, Organismal Injury and Abnormalities	malignant solid tumor	advanced malignant solid tumor	1.01e-05
Embryonic Development, Hematological System Development and Function, Lymphoid Tissue Structure and Development, Organ Development, Organismal Development, Tissue Development	formation	formation of lymphoid organ	1.04e-05
Cell Cycle, Connective Tissue Development and Function	G2/M phase	arrest in G2/M phase of fibroblast cell lines	1.12e-05
Cell Death and Survival, Drug Metabolism, Small Molecule Biochemistry	cytotoxicity	cytotoxicity of cisplatin	1.12e-05
Cancer, Cellular Development, Cellular Growth and Proliferation, Organismal Injury and Abnormalities, Tumor Morphology	expansion	expansion of cancer stem cells	1.12e-05
Cell Cycle, Cellular Assembly and Organization, DNA Replication, Recombination, and Repair	formation	formation of chromosomes	1.12e-05
Developmental Disorder, Organismal Injury and Abnormalities, Reproductive System Disease	idiopathic fetal growth restriction	idiopathic fetal growth restriction	1.12e-05
Cellular Response to Therapeutics	sensitivity	sensitivity of breast cancer cell lines	1.12e-05
Cellular Assembly and Organization, DNA Replication, Recombination, and Repair	amplification	amplification of centrosome	1.15e-05
Cell Cycle	S phase	entry into S phase of tumor cell lines	1.22e-05
Cancer, Organismal Injury and Abnormalities, Tissue Morphology, Tumor Morphology	induction	induction of tumor	1.22e-05
Cell Cycle	interphase	arrest in interphase of bone cancer cell lines	1.29e-05
Cell Cycle, Cellular Development, Connective Tissue Development and Function	senescence	senescence of fibroblasts	1.29e-05
Cancer, Organismal Injury and Abnormalities	benign neoplasia	benign neoplasia	1.31e-05
Cancer, Organismal Injury and Abnormalities	tumorigenesis	tumorigenesis of carcinoma	1.36e-05
Cancer, Hematological Disease, Immunological Disease, Organismal Injury and Abnormalities	large-cell lymphoma	large-cell lymphoma	1.43e-05
Gene Expression	transcription	initiation of transcription of RNA	1.45e-05
Cancer, Organismal Injury and Abnormalities, Tissue Morphology	quantity	quantity of tumor	1.46e-05
Cellular Development, Cellular Growth and Proliferation, Nervous System Development and Function	proliferation	proliferation of neuroglia	1.52e-05
Cancer, Organismal Injury and Abnormalities	BRAF mutation negative NRAS mutation negative melanoma	BRAF mutation negative NRAS mutation negative melanoma	1.53e-05
Cell Cycle	interphase	arrest in interphase of sarcoma cell lines	1.53e-05
Cellular Growth and Proliferation	cytostasis	cytostasis of breast cancer cell lines	1.53e-05
Cancer, Dermatological Diseases and Conditions, Organismal Injury and Abnormalities	BRAF mutation negative cutaneous melanoma	stage 3B BRAF mutation negative cutaneous melanoma	1.53e-05
Cell Cycle, Hair and Skin Development and Function	S phase	entry into S phase of epithelial cell lines	1.57e-05
Cellular Compromise	micronucleation	micronucleation	1.57e-05
Cardiovascular System Development and Function	morphology	morphology of cardiovascular system	1.59e-05
Cancer, Organismal Injury and Abnormalities	malignant solid tumor	recurrent malignant solid tumor	1.59e-05
Cell Cycle	interphase	interphase of epithelial cell lines	1.62e-05
Cancer, Organismal Injury and Abnormalities, Renal and Urological Disease	urinary tract cancer	urinary tract cancer	1.67e-05
Cellular Growth and Proliferation	accumulation	accumulation of tumor cell lines	1.71e-05
Cell Cycle	interphase	arrest in interphase of lung cancer cell lines	1.71e-05
Cell Death and Survival	cell viability	cell viability of ovarian cancer cell lines	1.71e-05
Cardiovascular System Development and Function, Organ Morphology, Organismal Development	morphology	morphology of heart	1.76e-05
Cancer, Gastrointestinal Disease, Organismal Injury and Abnormalities, Respiratory Disease	pharyngeal cancer	pharyngeal cancer	1.78e-05
Cell Cycle	cell cycle progression	arrest in cell cycle progression of tumor cell lines	1.82e-05
Cell Cycle	interphase	delay in initiation of interphase	1.89e-05
Cancer, Organismal Injury and Abnormalities	cancer	cancer of secretory structure	1.94e-05
Cardiovascular System Development and Function, Embryonic Development, Organ Development, Organismal Development, Tissue Development	cardiogenesis	cardiogenesis	2.09e-05
Cancer, Hematological Disease, Organismal Injury and Abnormalities	hematologic cancer	hematologic cancer of cells	2.09e-05
Developmental Disorder, Hereditary Disorder, Organismal Injury and Abnormalities, Renal and Urological Disease	autosomal recessive polycystic kidney disease	autosomal recessive polycystic kidney disease	2.1e-05
Cell Cycle	G1 phase	G1 phase of ovarian cancer cell lines	2.1e-05
Cancer, Organismal Injury and Abnormalities, Reproductive System Disease	early-onset breast cancer	early-onset breast cancer	2.1e-05
Cancer, Cellular Development, Organismal Injury and Abnormalities	immortalization	immortalization of keratinocytes	2.1e-05
Cell Death and Survival	loss	loss of hematopoietic cells	2.1e-05
Cellular Development, Cellular Growth and Proliferation, Organ Development, Renal and Urological System Development and Function	proliferation	proliferation of podocytes	2.1e-05
Cell Morphology, Cellular Function and Maintenance	repair	repair of colorectal cancer cell lines	2.1e-05
Hematological Disease, Immunological Disease	T-cell lymphoproliferative disorder	T-cell lymphoproliferative disorder	2.12e-05
Cell Cycle	ploidy	ploidy	2.24e-05
Cancer, Gastrointestinal Disease, Organismal Injury and Abnormalities	development	development of digestive organ tumor	2.42e-05
Cell Morphology	polarity	polarity of cells	2.42e-05
Embryonic Development, Hematological System Development and Function, Lymphoid Tissue Structure and Development, Organ Development, Organismal Development, Tissue Development	formation	formation of thymus gland	2.53e-05
Cellular Movement	invasion	invasion of breast cell lines	2.54e-05
Cancer, Hematological Disease, Immunological Disease, Organismal Injury and Abnormalities	neoplasia	neoplasia of leukocytes	2.55e-05
Cancer, Organismal Injury and Abnormalities	metastatic solid tumor	advanced metastatic solid tumor	2.7e-05
Cellular Development, Cellular Growth and Proliferation	growth	arrest in growth of keratinocyte cancer cell lines	2.7e-05
Cellular Development, Cellular Growth and Proliferation, Reproductive System Development and Function	proliferation	arrest in proliferation of breast cell lines	2.7e-05
Gene Expression	binding	binding of androgen-responsive element	2.7e-05
Cellular Development, Cellular Growth and Proliferation	expansion	expansion of progenitor cells	2.7e-05
Cell Cycle, Hepatic System Development and Function	mitosis	mitosis of hepatocytes	2.7e-05
Cancer, Organismal Injury and Abnormalities	transformation	transformation of mammary epithelial cells	2.7e-05
Embryonic Development, Organ Development, Organismal Development, Reproductive System Development and Function, Tissue Development	gonadogenesis	gonadogenesis	2.79e-05
Cancer, Hematological Disease, Immunological Disease, Organismal Injury and Abnormalities	lymphocytic cancer	lymphocytic cancer	2.9e-05
Cell Cycle	G0/G1 phase transition	arrest in G0/G1 phase transition	3.04e-05
Immunological Disease, Inflammatory Disease, Inflammatory Response, Organismal Injury and Abnormalities, Renal and Urological Disease	autoimmune glomerulonephritis	autoimmune glomerulonephritis	3.04e-05
Cancer, Organismal Injury and Abnormalities, Respiratory Disease	lung cancer	lung cancer	3.11e-05
Digestive System Development and Function, Hepatic System Development and Function, Organ Morphology, Organismal Development	morphology	morphology of liver	3.19e-05
Cancer, Hematological Disease, Immunological Disease, Organismal Injury and Abnormalities	myeloid leukemia	myeloid leukemia	3.28e-05
Drug Metabolism, Small Molecule Biochemistry	activation	activation of tamoxifen	3.37e-05
Cancer, Gastrointestinal Disease, Organismal Injury and Abnormalities	tumorigenesis	tumorigenesis of digestive organ tumor	3.45e-05
Cancer, Hematological Disease, Organismal Injury and Abnormalities	lymphoid cancer	lymphoid cancer	3.72e-05
Cell Cycle	G1/S phase transition	arrest in G1/S phase transition	3.75e-05
Cell Death and Survival	cell viability	cell viability of epithelial cells	3.75e-05
Cellular Assembly and Organization	formation	formation of nucleus	3.75e-05
Cancer, Organismal Functions, Organismal Injury and Abnormalities, Tumor Morphology	inhibition	inhibition of tumor	3.75e-05
Cell Death and Survival	cell viability	cell viability of bone cancer cell lines	3.9e-05
Cell Cycle	G2/M phase	arrest in G2/M phase of tumor cell lines	4.06e-05
Cancer, Hematological Disease, Organismal Injury and Abnormalities	tumorigenesis	tumorigenesis of hematological system tumor	4.06e-05
Cell Cycle	S phase	S phase of prostate cancer cell lines	4.11e-05
Cell Death and Survival, Organismal Injury and Abnormalities	anoikis	anoikis of epithelial cells	4.11e-05
Cell-To-Cell Signaling and Interaction	interaction	interaction of tumor cell lines	4.11e-05
Cell Morphology	polarity	polarity of epithelial cells	4.11e-05
Cancer, Dermatological Diseases and Conditions, Organismal Injury and Abnormalities	metastatic cutaneous melanoma	stage 3B metastatic cutaneous melanoma	4.22e-05
Digestive System Development and Function, Gastrointestinal Disease	abnormal morphology	abnormal morphology of digestive system	4.37e-05
Cell Cycle, Cellular Movement	cytokinesis	cytokinesis	4.47e-05
Cell Death and Survival, DNA Replication, Recombination, and Repair	condensation	condensation of chromatin	4.56e-05
Organismal Development, Organismal Injury and Abnormalities	abnormal morphology	abnormal morphology of thoracic cavity	4.69e-05
Cell Cycle	G1/S phase transition	G1/S phase transition of connective tissue cells	4.93e-05
Cell Cycle, Reproductive System Development and Function	meiosis	meiosis of spermatocytes	4.93e-05
Cell Death and Survival, DNA Replication, Recombination, and Repair	fragmentation	fragmentation of DNA	4.94e-05
Cancer, Organismal Injury and Abnormalities	metastatic solid tumor	metastatic solid tumor	5.06e-05
Cellular Development, Embryonic Development, Organ Development, Organismal Development, Reproductive System Development and Function	maturation	maturation of germ cells	5.1e-05
Cellular Development, Cellular Growth and Proliferation, Hematological System Development and Function, Hematopoiesis	expansion	expansion of hematopoietic progenitor cells	5.28e-05
Cancer, Organismal Injury and Abnormalities	peritoneal tumor	peritoneal tumor	5.28e-05
Cellular Movement, Connective Tissue Development and Function	cell movement	cell movement of fibroblasts	5.36e-05
Cancer, Cellular Development, Cellular Growth and Proliferation, Organismal Injury and Abnormalities, Reproductive System Disease, Tumor Morphology	proliferation	proliferation of mammary tumor cells	5.48e-05
Protein Degradation, Protein Synthesis	catabolism	catabolism of protein	5.5e-05
Organ Morphology	morphology	morphology of gland	5.69e-05
Cellular Development, Embryonic Development, Organismal Development, Tissue Development	differentiation	differentiation of endodermal cells	5.83e-05
Cancer, Organismal Injury and Abnormalities	melanoma	stage 3c melanoma	5.87e-05
Cancer, Hematological Disease, Organismal Injury and Abnormalities	chronic myeloproliferative neoplasm	chronic myeloproliferative neoplasm	5.9e-05
Cancer, Hematological Disease, Immunological Disease, Organismal Injury and Abnormalities	non-Hodgkin disease	non-Hodgkin disease	5.98e-05
Cancer, Organismal Injury and Abnormalities	cancer	stage 3 cancer	5.99e-05
Cell Death and Survival	apoptosis	apoptosis of myeloma cell lines	6.08e-05
Cancer, Hematological Disease, Immunological Disease, Organismal Injury and Abnormalities	leukemia	leukemia	6.32e-05
Cell Death and Survival	activation-induced cell death	activation-induced cell death	6.51e-05
Cellular Growth and Proliferation	colony formation	colony formation of epithelial cells	6.8e-05
Cell-mediated Immune Response, Cellular Development, Cellular Function and Maintenance, Cellular Growth and Proliferation, Embryonic Development, Hematological System Development and Function, Hematopoiesis, Lymphoid Tissue Structure and Development, Organ Development, Organismal Development, Tissue Development	transition	transition of thymocytes	6.8e-05
Cancer, Organismal Injury and Abnormalities, Reproductive System Disease	tumorigenesis	tumorigenesis of breast adenocarcinoma	6.8e-05
Hematological Disease, Hematological System Development and Function, Tissue Morphology	abnormal morphology	abnormal morphology of bone marrow	6.95e-05
Cancer, Hematological Disease, Immunological Disease, Organismal Injury and Abnormalities	T-cell leukemia	T-cell leukemia	7.1e-05
Cell Death and Survival, Cellular Compromise	cytotoxicity	cytotoxicity of T lymphocytes	7.18e-05
Cardiovascular System Development and Function, Organismal Development, Tissue Morphology	density	density of blood vessel	7.18e-05
Cellular Development, Cellular Growth and Proliferation	cell proliferation	cell proliferation of cervical cancer cell lines	7.31e-05
Cell-mediated Immune Response, Cellular Development, Cellular Function and Maintenance, Cellular Growth and Proliferation, Embryonic Development, Hematological System Development and Function, Hematopoiesis, Lymphoid Tissue Structure and Development, Organ Development, Organismal Development, Tissue Development	proliferation	proliferation of thymocytes	7.66e-05
Cancer, Organismal Injury and Abnormalities, Tissue Morphology	quantity	quantity of malignant tumor	7.66e-05
Cell-To-Cell Signaling and Interaction	sensitization	sensitization of tumor cell lines	7.84e-05
Cancer, Gastrointestinal Disease, Organismal Injury and Abnormalities	upper gastrointestinal tract cancer	upper gastrointestinal tract cancer	7.89e-05
Cell Cycle	mitosis	arrest in mitosis	7.9e-05
Cell Cycle	senescence	senescence of tumor cell lines	8.16e-05
Organismal Injury and Abnormalities, Reproductive System Disease	endometriosis	endometriosis	8.4e-05
Cancer, Cellular Development, Organismal Injury and Abnormalities, Tumor Morphology	differentiation	differentiation of tumor cells	8.41e-05
Cancer, Neurological Disease, Organismal Injury and Abnormalities	glioma cancer	glioma cancer	8.71e-05
Cancer, Neurological Disease, Organismal Injury and Abnormalities	brain cancer	brain cancer	8.71e-05
Cancer, Organismal Injury and Abnormalities, Reproductive System Disease	breast cancer	breast cancer	8.83e-05
Cellular Development, Cellular Growth and Proliferation, Reproductive System Development and Function	proliferation	proliferation of gonadal cell lines	8.94e-05
Cell Cycle	S phase	S phase of lung cancer cell lines	8.95e-05
Cell Cycle	G2/M phase	arrest in G2/M phase of breast cancer cell lines	8.95e-05
Cellular Development, Cellular Growth and Proliferation, Hair and Skin Development and Function	growth	arrest in growth of epithelial cell lines	8.95e-05
Cell Cycle, Cellular Development, Connective Tissue Development and Function	premature senescence	premature senescence of fibroblasts	8.95e-05
Tissue Morphology	quantity	quantity of colorectal cancer cell lines	8.95e-05
Cancer, Gastrointestinal Disease, Hepatic System Disease, Organismal Injury and Abnormalities, Tissue Morphology	quantity	quantity of hepatocellular carcinoma	8.95e-05
Cancer, Gastrointestinal Disease, Organismal Injury and Abnormalities	tumorigenesis	tumorigenesis of intestinal tumor	8.95e-05
Cell Cycle, Connective Tissue Development and Function	G2 phase	arrest in G2 phase of fibroblasts	0.000101
Drug Metabolism, Endocrine System Development and Function, Lipid Metabolism, Small Molecule Biochemistry	binding	binding of beta-estradiol	0.000101
Cancer, Organismal Injury and Abnormalities	neoplasia	initiation of neoplasia	0.000101
Cell Death and Survival	mitochondrial cell death	mitochondrial cell death of tumor cell lines	0.000101
Post-Translational Modification, Protein Degradation, Protein Synthesis	molecular cleavage	molecular cleavage of protein fragment	0.000103
Cell Death and Survival	cell death	cell death of breast cell lines	0.000103
Cancer, Hematological Disease, Immunological Disease, Organismal Injury and Abnormalities	lymphocytic leukemia	lymphocytic leukemia	0.000105
Cell Death and Survival	cell death	cell death of stem cells	0.000106
Hair and Skin Development and Function, Organ Development	growth	growth of skin	0.000109
DNA Replication, Recombination, and Repair	damage	DNA damage	0.000112
Cell Cycle	interphase	arrest in interphase of epithelial cells	0.000114
Cellular Growth and Proliferation	inhibition	inhibition of tumor cell lines	0.000114
Cellular Growth and Proliferation	proliferation	proliferation of eye cell lines	0.000114
Cellular Development, Cellular Growth and Proliferation, Nervous System Development and Function, Organ Development, Tissue Development, Visual System Development and Function	proliferation	proliferation of retinal cells	0.000114
Molecular Transport, Protein Trafficking	internalization	internalization of protein	0.000116
Cell Morphology, Connective Tissue Development and Function	morphology	morphology of fibroblast cell lines	0.000119
Cellular Growth and Proliferation	proliferation	proliferation of bone marrow cell lines	0.000119
Cellular Development, Cellular Growth and Proliferation	proliferation	proliferation of progenitor cells	0.000119
Cancer, Hematological Disease, Organismal Injury and Abnormalities	myelodysplastic syndrome	myelodysplastic syndrome	0.000119
Dermatological Diseases and Conditions, Inflammatory Disease, Inflammatory Response, Organismal Injury and Abnormalities	dermatitis	Dermatitis	0.000121
Cellular Development, Cellular Growth and Proliferation, Embryonic Development, Organ Development, Organismal Development, Reproductive System Development and Function, Tissue Development	gametogenesis	gametogenesis	0.000121
Cancer, Gastrointestinal Disease, Hepatic System Disease, Organismal Injury and Abnormalities	hepatocellular carcinoma	hepatocellular carcinoma	0.000125
Cell Morphology, Digestive System Development and Function, Hepatic System Development and Function, Organ Morphology, Organismal Development	morphology	morphology of liver cells	0.000126
Cell Cycle	G2 phase	arrest in G2 phase of lung cancer cell lines	0.000127
Cell Cycle	interphase	arrest in interphase of pancreatic cancer cell lines	0.000127
DNA Replication, Recombination, and Repair, Gene Expression	bending	bending of DNA	0.000127
Cellular Growth and Proliferation, Embryonic Development	colony formation	colony formation of embryonic cell lines	0.000127
Endocrine System Disorders, Gastrointestinal Disease, Metabolic Disease, Organismal Injury and Abnormalities	non-insulin-dependent diabetes mellitus	non-insulin-dependent diabetes mellitus	0.00013
Cancer, Organismal Injury and Abnormalities	tumorigenesis	tumorigenesis of sarcoma	0.00013
Cell Death and Survival, Hair and Skin Development and Function	cell viability	cell viability of epithelial cell lines	0.000132
Cell Morphology	morphology	morphology of blood cells	0.000132
Cell Morphology, Lymphoid Tissue Structure and Development	morphology	morphology of lymphatic system cells	0.000135
Cell Cycle	G1/S phase transition	G1/S phase transition of tumor cell lines	0.000136
Cancer, Hereditary Disorder, Organismal Injury and Abnormalities	hereditary cancer	hereditary cancer	0.000136
Cancer, Organismal Injury and Abnormalities	malignant solid tumor	relapsed malignant solid tumor	0.000136
Cell Morphology, Tissue Morphology	morphology	morphology of epithelial cells	0.000141
Cancer, Organismal Injury and Abnormalities	carcinoma	advanced stage carcinoma	0.000146
Organismal Development	morphology	morphology of head	0.000151
Cardiovascular Disease, Developmental Disorder, Organismal Injury and Abnormalities	ventricular septal defect	ventricular septal defect	0.000154
Cardiovascular System Development and Function, Cell Cycle, Skeletal and Muscular System Development and Function	cell cycle progression	cell cycle progression of cardiomyocytes	0.000156
Cell Cycle, Connective Tissue Development and Function	S phase	entry into S phase of fibroblasts	0.000156
Cellular Compromise, DNA Replication, Recombination, and Repair	instability	instability of genomes	0.000156
Embryonic Development, Organismal Development	development	development of blastocyst	0.000158
Cell-mediated Immune Response, Cellular Development, Cellular Function and Maintenance, Cellular Growth and Proliferation, Embryonic Development, Hematological System Development and Function, Hematopoiesis, Lymphoid Tissue Structure and Development, Organ Development, Organismal Development, Tissue Development	formation	formation of thymocytes	0.000158
Cellular Movement	migration	migration of colorectal cancer cell lines	0.000162
Cancer, Gastrointestinal Disease, Organismal Injury and Abnormalities	oral cancer	oral cancer	0.000171
Cell Cycle	S phase	S phase of epithelial cells	0.000172
Cellular Development, Cellular Growth and Proliferation	cell proliferation	cell proliferation of mesothelioma cell lines	0.000172
Cellular Development, Cellular Growth and Proliferation	cell proliferation	cell proliferation of squamous cell carcinoma cell lines	0.000178
Endocrine System Disorders, Organ Morphology, Organismal Injury and Abnormalities, Reproductive System Development and Function, Reproductive System Disease	abnormal morphology	abnormal morphology of testis	0.000183
Cardiovascular Disease, Hereditary Disorder, Organismal Injury and Abnormalities	familial cardiovascular disease	familial cardiovascular disease	0.000188
Cancer, Organismal Injury and Abnormalities	glandular intraepithelial neoplasm	glandular intraepithelial neoplasm	0.000188
Cell Cycle	S phase	S phase of carcinoma cell lines	0.000188
Cellular Assembly and Organization, Cellular Function and Maintenance	formation	formation of endocytotic vesicle	0.000188
Cancer, Organismal Injury and Abnormalities, Reproductive System Disease	hyperplasia	hyperplasia of uterus	0.000188
Cellular Compromise	stress response	stress response of fibroblast cell lines	0.000188
Cancer, Organismal Injury and Abnormalities	tumor	progressive tumor	0.000191
Cancer, Organismal Injury and Abnormalities, Respiratory Disease	non-small cell lung carcinoma	advanced non-small cell lung carcinoma	0.000196
Cell Death and Survival	anoikis	anoikis	0.000196
Cancer, Dermatological Diseases and Conditions, Organismal Injury and Abnormalities	hyperplasia	hyperplasia of epidermis	0.000196
Cancer, Hematological Disease, Immunological Disease, Organismal Injury and Abnormalities	lymphoproliferative malignancy	lymphoproliferative malignancy	0.000199
Cardiovascular Disease, Hereditary Disorder, Organismal Injury and Abnormalities	familial vascular disease	familial vascular disease	0.0002
Tox Functions
Categories	Functions	Diseases or Functions Annotation	p-Value	Predicted Activation State	Activation z-score
Renal Necrosis/Cell Death	cell death	cell death of kidney cells	3.03e-06		-0.321
Renal Necrosis/Cell Death	apoptosis	apoptosis of kidney cell lines	6.02e-06		-0.775
Liver Proliferation	proliferation	proliferation of hepatocytes	1.9e-05		0.152
Renal Proliferation	proliferation	proliferation of podocytes	2.1e-05
Renal Inflammation, Renal Nephritis	autoimmune glomerulonephritis	autoimmune glomerulonephritis	3.04e-05
Hepatocellular Carcinoma, Liver Hyperplasia/Hyperproliferation	quantity	quantity of hepatocellular carcinoma	8.95e-05
Hepatocellular Carcinoma, Liver Hyperplasia/Hyperproliferation	hepatocellular carcinoma	hepatocellular carcinoma	0.000125
Congenital Heart Anomaly	ventricular septal defect	ventricular septal defect	0.000154
Congenital Heart Anomaly	persistent truncus arteriosus	persistent truncus arteriosus	0.000415
Liver Necrosis/Cell Death	apoptosis	apoptosis of hepatocytes	0.000479
Renal Inflammation, Renal Nephritis	IgA nephropathy	IgA nephropathy	0.000491
Liver Necrosis/Cell Death	cell death	cell death of liver cell lines	0.000604
Liver Hyperplasia/Hyperproliferation	cancer	liver cancer	0.000815
Liver Necrosis/Cell Death	apoptosis	apoptosis of hepatoblasts	0.000889
Congenital Heart Anomaly	atrial septal defect type 8	atrial septal defect type 8	0.000889
Cardiac Damage	cardiovascular toxicity property	cardiovascular toxicity property of trastuzumab	0.000889
Renal Transformation	transformation	transformation of mesangial cells	0.000889
Congenital Heart Anomaly	ventricular septal defect type 2	ventricular septal defect type 2	0.000889
Cardiac Necrosis/Cell Death	cell death	cell death of cardiomyocytes	0.00179
Liver Hyperplasia/Hyperproliferation	liver carcinoma	liver carcinoma	0.00247
Renal Inflammation, Renal Nephritis	Heymann nephritis	Heymann nephritis	0.00267
Renal Dysfunction	dysfunction	dysfunction of podocytes	0.00267
Renal Necrosis/Cell Death	cell viability	cell viability of kidney cell lines	0.00287
Liver Hyperplasia/Hyperproliferation	liver cancer	early stage liver cancer	0.00355
Congenital Heart Anomaly	mesocardia	mesocardia	0.00355
Increased Levels of Red Blood Cells	quantity	increased quantity of red blood cells	0.00381
Hepatocellular Carcinoma, Liver Hyperplasia/Hyperproliferation	hepatitis B virus-related hepatocellular carcinoma	hepatitis B virus-related hepatocellular carcinoma	0.00444
Cardiac Stenosis	stenosis	stenosis of pulmonary artery	0.00444
Liver Dysplasia	dysplasia	dysplasia of liver	0.00533
Liver Damage	damage	damage of liver	0.00575
Liver Inflammation/Hepatitis	fulminant hepatitis	fulminant hepatitis	0.00886
Hepatocellular Carcinoma, Liver Hyperplasia/Hyperproliferation	size	size of hepatocellular carcinoma	0.00886
Glomerular Injury, Renal Hypertrophy	hypertrophy	hypertrophy of mesangial cells	0.0141
Renal Proliferation	cell proliferation	cell proliferation of kidney cell lines	0.016
Congenital Heart Anomaly	situs inversus totalis	situs inversus totalis	0.0168
Cardiac Necrosis/Cell Death	apoptosis	apoptosis of cardiomyocytes	0.0184
Pulmonary Hypertension	primary pulmonary hypertension	primary pulmonary hypertension	0.0194
Glomerular Injury, Renal Necrosis/Cell Death	apoptosis	apoptosis of mesangial cells	0.0229
Hepatocellular Carcinoma, Liver Hyperplasia/Hyperproliferation	development	development of hepatocellular carcinoma	0.0229
Liver Hyperplasia/Hyperproliferation	liver cholangiocarcinoma	liver cholangiocarcinoma	0.0246
Cardiac Necrosis/Cell Death	apoptosis	apoptosis of ventricular myocytes	0.0307
Liver Hypoplasia	hypoplasia	hypoplasia of liver	0.0393
Heart Failure	failure	failure of heart	0.0416
Cardiac Output	cardiac output	cardiac output	0.0427
Congenital Heart Anomaly	double outlet right ventricle	double outlet right ventricle	0.0427
Liver Damage, Liver Inflammation/Hepatitis	chronic hepatitis C	chronic hepatitis C	0.0663
Liver Regeneration	regeneration	regeneration of liver	0.0779
Cardiac Proliferation	proliferation	proliferation of cardiomyocytes	0.0796
Increased Levels of Hematocrit	hematocrit	increased hematocrit of organism	0.082
Cardiac Arrythmia, Tachycardia	tachycardia	tachycardia	0.0926
Cardiac Congestive Cardiac Failure, Heart Failure	congestive heart failure	congestive heart failure	0.135
Liver Fibrosis	fibrosis	fibrosis of liver	0.145
Renal Inflammation, Renal Nephritis	lupus nephritis	lupus nephritis	0.145
Cardiac Hypertrophy	hypertrophy	hypertrophy of heart cells	0.158
Kidney Failure	chronic renal failure	chronic renal failure	0.172
Cardiac Infarction	infarction	infarction of heart	0.211
Liver Steatosis	hepatic steatosis	hepatic steatosis	0.299
Regulator Effects
Molecules in Network	Score	Focus Molecules	Top Diseases and Functions
14-3-3,26s Proteasome,Aldose Reductase,BCL2L1,BRCA1,CCNB1,CCND1,CDK2,CHEK1,Cbp/p300,Cdc2,Cdk,Cyclin A,Cyclin B,Cyclin D,Cyclin E,E2f,ERK1/2,HISTONE,Hsp27,MAP2K1/2,MYB,Mek,NCOA1,PP1 protein complex group,PP2A,Rb,SFN,Smad2/3,Stat3-Stat3,TCF,TSH,UBE2N,Ubiquitin,caspase	25	10	Cell Cycle, Tissue Morphology, Cellular Growth and Proliferation
Alpha catenin,CHD3,Ck2,Clathrin,Collagen type I,EPS15,ERBB2,Gsk3,HSPA8,Hdac,Histone h3,Histone h4,Hsp70,Hsp90,Insulin,Integrin,JUN,Jnk,Mapk,Mmp,N-cor,NAD+,NFkB (complex),P glycoprotein,P38 MAPK,PSMD14,PSMD2,Pka,Pkc(s),RNA polymerase II,Rac,STAT,Vegf,calpain,estrogen receptor	19	8	Cell Death and Survival, Cellular Compromise, Cell-To-Cell Signaling and Interaction
AMPK,Akt,Ap1,BCR (complex),CD3,Calcineurin A,Calcineurin protein(s),Creb,ERK,Fgf,IKK (complex),IL1,Igm,Ikb,Immunoglobulin,Interferon alpha,JINK1/2,LDL,Laminin,NFkB (family),PARP,PDGF BB,PI3K (complex),PLC gamma,Pdgf (complex),Ras,SRC,STAT5a/b,Sapk,Shc,TCR,Tgf beta,Tnf (family),cytochrome C,p85 (pik3r)	2	1	Cancer, Cardiovascular Disease, Cell Morphology
ACKR1,ANGPTL4,ARHGAP21,CD38,CDKN2B,CITED2,COMMD3-BMI1,ELF1,FBXL5,FGF5,LEFTY2,LHX2,LHX3,MAPK13,NCOA,NEK6,NODAL,PCGF2,PDK4,PDLIM2,PLK4,RGS1,SAMSN1,SASH1,SLC1A3,T,TFAP2B,TFAP2C,TNFAIP2,TP63,UXT,VEGFD,ZC3H14,indican,progesterone	2	1	Tissue Morphology, Connective Tissue Development and Function, Connective Tissue Disorders
Analysis Ready Molecules
ID	Symbol	Expr Fold Change	Expr p-value
CCNB1	CCNB1	11.7591	2.33827e-23
C3	NAD+	-15.432	1.71598e-07
BRCA1	BRCA1	4.69053	1.00291e-06
MYB	MYB	11.4152	2.31598e-06
CCND1	CCND1	2.66072	2.63848e-06
CDK2	CDK2	2.7259	6.1556e-06
CHEK1	CHEK1	3.20989	1.9658e-05
CHD3	CHD3	-1.95867	6.05836e-05
PSMD14	PSMD14	1.7309	0.000121195
SFN	SFN	136.003	0.000596854
ERBB2	ERBB2	-1.51326	0.000790147
JUN	JUN	-2.13509	0.000900076
SRC	SRC	-1.87589	0.00091398
HSPA8	HSPA8	1.55249	0.00151148
PSMD2	PSMD2	1.73224	0.00160447
CITED2	CITED2	-1.66724	0.00288649
UBE2N	UBE2N	1.51286	0.00374978
BCL2L1	BCL2L1	1.57006	0.00445351
NCOA1	NCOA1	-1.56386	0.00545601
EPS15	EPS15	-1.35842	0.00837103
								Molecules	# Molecules
								BCL2L1,JUN,MYB,ERBB2,BRCA1,SFN,CCND1,CDK2,CCNB1	9
								SRC,BCL2L1,JUN,MYB,ERBB2,BRCA1,SFN,CCND1,CDK2,CCNB1,CHEK1	11
								BCL2L1,JUN,MYB,ERBB2,BRCA1,SFN,CCND1,CDK2,CCNB1,CHEK1	10
								SRC,BCL2L1,JUN,UBE2N,MYB,ERBB2,BRCA1,SFN,CCND1,CDK2,CCNB1,CHEK1	12
								SRC,BCL2L1,JUN,MYB,ERBB2,BRCA1,SFN,CCND1,CDK2,CCNB1,CHEK1	11
								BCL2L1,JUN,MYB,BRCA1,SFN,CCND1,CDK2,CCNB1,CHEK1	9
								JUN,ERBB2,BRCA1,CCND1,CHEK1	5
								JUN,ERBB2,BRCA1,SFN,CCND1,CDK2,CCNB1,CHEK1	8
								BCL2L1,JUN,ERBB2,BRCA1,SFN,CCND1,CDK2,CHEK1	8
								BCL2L1,JUN,UBE2N,PSMD14,ERBB2,BRCA1,CCND1,CDK2,CHEK1	9
								SRC,CCND1,NAD+,CHEK1,CCNB1,HSPA8,BCL2L1,JUN,PSMD2,MYB,PSMD14,ERBB2,SFN,BRCA1,CDK2	15
								HSPA8,SRC,BCL2L1,JUN,NCOA1,ERBB2,BRCA1,CCND1,CDK2,CHEK1	10
								SRC,CCND1,CHEK1,CCNB1,HSPA8,BCL2L1,JUN,MYB,ERBB2,SFN,BRCA1,CDK2,CITED2	13
								SRC,JUN,ERBB2,BRCA1,CCND1,CHEK1	6
								SRC,ERBB2,BRCA1,CCND1,CDK2,CHEK1	6
								SRC,BCL2L1,JUN,MYB,NCOA1,ERBB2,BRCA1,CCND1,CDK2,CHEK1	10
								HSPA8,SRC,BCL2L1,JUN,UBE2N,MYB,ERBB2,BRCA1,SFN,CCND1,CDK2,NAD+	12
								SRC,BCL2L1,JUN,MYB,ERBB2,BRCA1,SFN,CCND1,CDK2,CITED2,CCNB1	11
								BCL2L1,MYB,BRCA1,SFN,CCND1,CCNB1,CHEK1	7
								HSPA8,SRC,BCL2L1,JUN,ERBB2,BRCA1,NAD+,CHEK1	8
								SRC,NCOA1,ERBB2,BRCA1,SFN,CCND1,CITED2,CHEK1	8
								SRC,BCL2L1,JUN,ERBB2,BRCA1,SFN	6
								SRC,BCL2L1,JUN,MYB,ERBB2,BRCA1,CCND1,CDK2,CHEK1	9
								SRC,CCND1,NAD+,CHEK1,CCNB1,HSPA8,BCL2L1,JUN,PSMD2,NCOA1,MYB,PSMD14,ERBB2,BRCA1,SFN,CDK2,CITED2	17
								SRC,BCL2L1,JUN,ERBB2,BRCA1,CCND1,CDK2,CHEK1	8
								SRC,JUN,ERBB2,BRCA1,CCND1,CHEK1	6
								JUN,ERBB2,BRCA1,SFN,CCND1,CDK2,CCNB1,CHEK1	8
								SRC,JUN,UBE2N,MYB,NCOA1,ERBB2,BRCA1,CCND1,CDK2,NAD+	10
								SRC,CHD3,CCND1,NAD+,CCNB1,HSPA8,BCL2L1,JUN,NCOA1,MYB,PSMD14,ERBB2,BRCA1,CDK2,CITED2	15
								SRC,BCL2L1,JUN,MYB,ERBB2,BRCA1,CDK2,CHEK1	8
								SRC,UBE2N,CCND1,NAD+,CHEK1,CCNB1,HSPA8,BCL2L1,JUN,PSMD2,NCOA1,MYB,PSMD14,ERBB2,BRCA1,SFN,CDK2,CITED2	18
								SRC,ERBB2,BRCA1,CCND1,CDK2,CHEK1	6
								SRC,BCL2L1,JUN,MYB,ERBB2,BRCA1,SFN,CCND1	8
								SRC,BCL2L1,JUN,MYB,NCOA1,ERBB2,CCND1,CHEK1	8
								SRC,BCL2L1,EPS15,JUN,MYB,ERBB2,BRCA1,CCND1,CDK2	9
								SRC,BCL2L1,JUN,ERBB2,BRCA1,SFN,CCND1,CDK2,CITED2,CCNB1	10
								SRC,BCL2L1,JUN,MYB,ERBB2,BRCA1,SFN,CCND1,CDK2,CCNB1,CHEK1	11
								HSPA8,SRC,BCL2L1,JUN,MYB,NCOA1,ERBB2,BRCA1,CCND1,CDK2,CHEK1	11
								SRC,CHD3,CCND1,NAD+,CCNB1,HSPA8,BCL2L1,JUN,NCOA1,MYB,PSMD14,ERBB2,BRCA1,CDK2,CITED2	15
								SRC,NCOA1,ERBB2,BRCA1,SFN,CCND1,CHEK1	7
								SRC,CHD3,CCND1,NAD+,HSPA8,BCL2L1,JUN,NCOA1,MYB,PSMD14,ERBB2,BRCA1,CDK2,CITED2	14
								SRC,BCL2L1,JUN,MYB,NCOA1,ERBB2,BRCA1,SFN,CCND1	9
								BCL2L1,JUN,MYB,ERBB2,BRCA1,SFN,CDK2,NAD+,CCNB1,CHEK1	10
								SRC,EPS15,UBE2N,CCND1,NAD+,CHEK1,CCNB1,HSPA8,BCL2L1,JUN,PSMD2,NCOA1,MYB,ERBB2,BRCA1,SFN,CDK2,CITED2	18
								SRC,BCL2L1,JUN,MYB,ERBB2,BRCA1,SFN,CCND1,CHEK1	9
								JUN,ERBB2,BRCA1,CCND1,CHEK1	5
								SRC,BCL2L1,JUN,ERBB2,BRCA1,CCND1,CDK2	7
								BCL2L1,JUN,BRCA1,SFN,CDK2,NAD+,CCNB1,CHEK1	8
								SRC,BCL2L1,JUN,ERBB2,BRCA1,CCND1,CDK2,CHEK1	8
								BCL2L1,JUN,MYB,BRCA1,SFN,CDK2,NAD+,CCNB1,CHEK1	9
								JUN,CCND1,CDK2,CCNB1,CHEK1	5
								SRC,BCL2L1,JUN,MYB,NCOA1,ERBB2,BRCA1,SFN,CCND1,CDK2,CITED2,CHEK1	12
								SRC,BCL2L1,JUN,MYB,NCOA1,ERBB2,CCND1,CITED2,CHEK1	9
								SRC,JUN,ERBB2,BRCA1,CCND1,CDK2,CITED2,CCNB1	8
								SRC,ERBB2,BRCA1,CCNB1,CHEK1	5
								SRC,JUN,PSMD2,ERBB2,BRCA1,CCND1	6
								SRC,BCL2L1,NCOA1,ERBB2,BRCA1,SFN,CCND1,CDK2,CITED2,CHEK1	10
								SRC,BCL2L1,MYB,ERBB2,SFN,CCNB1,CHEK1	7
								SRC,BCL2L1,JUN,UBE2N,MYB,BRCA1,CCND1,CDK2,CITED2,CHEK1	10
								HSPA8,SRC,BCL2L1,JUN,MYB,ERBB2,BRCA1,SFN,CCND1,CDK2,CCNB1,CHEK1	12
								SRC,BCL2L1,JUN,BRCA1,CCND1,CITED2,CHEK1	7
								SRC,BCL2L1,JUN,MYB,ERBB2,BRCA1,CCND1,CDK2	8
								SRC,BCL2L1,JUN,MYB,BRCA1,SFN,CCND1	7
								HSPA8,BCL2L1,JUN,UBE2N,MYB,ERBB2,BRCA1,SFN,CDK2,NAD+	10
								BCL2L1,SRC,JUN,EPS15,NCOA1,MYB,ERBB2,SFN,BRCA1,CCND1,CDK2,CCNB1,CHEK1	13
								BRCA1,SFN,CCND1,CDK2,CHEK1	5
								HSPA8,BCL2L1,JUN,UBE2N,MYB,BRCA1,SFN,CDK2,NAD+,CCNB1	10
								SRC,BCL2L1,JUN,MYB,ERBB2,BRCA1,CCND1,CDK2	8
								BCL2L1,JUN,BRCA1,CDK2,NAD+,CCNB1,CHEK1	7
								JUN,ERBB2,BRCA1,CCND1	4
								SRC,BCL2L1,JUN,ERBB2,BRCA1,CCND1,CCNB1,CHEK1	8
								SRC,BCL2L1,ERBB2,BRCA1,SFN,CCND1,CDK2	7
								SRC,BCL2L1,EPS15,JUN,MYB,NCOA1,ERBB2,BRCA1,SFN,CCND1,CDK2,CITED2	12
								BCL2L1,MYB,BRCA1,SFN,CHEK1	5
								JUN,BRCA1,SFN,CCND1,CHEK1	5
								SRC,EPS15,CCND1,NAD+,CCNB1,BCL2L1,JUN,MYB,ERBB2,SFN,BRCA1,CITED2,CDK2	13
								SRC,EPS15,JUN,MYB,NCOA1,BRCA1,SFN,CCND1,CDK2,CITED2	10
								SRC,BCL2L1,JUN,ERBB2,BRCA1,CCND1,CHEK1	7
								SRC,BCL2L1,JUN,MYB,ERBB2,BRCA1,SFN,CCND1,CDK2,NAD+,CCNB1,CHEK1	12
								SRC,JUN,ERBB2,BRCA1,CCND1,CDK2	6
								ERBB2,BRCA1,CCND1,CDK2	4
								BCL2L1,BRCA1,CDK2,CCNB1,CHEK1	5
								SRC,EPS15,JUN,MYB,NCOA1,ERBB2,BRCA1,SFN,CCND1,CDK2,CITED2	11
								SRC,BCL2L1,JUN,ERBB2,CCND1,NAD+,CHEK1	7
								CHD3,SRC,BCL2L1,JUN,MYB,ERBB2,BRCA1,CCND1,CDK2,CHEK1	10
								JUN,ERBB2,CCND1,CDK2,CITED2	5
								SRC,MYB,NCOA1,BRCA1,CCND1,CDK2,CITED2,CHEK1	8
								BCL2L1,JUN,ERBB2,CHEK1	4
								SRC,CCND1,NAD+,CHEK1,CCNB1,HSPA8,BCL2L1,JUN,NCOA1,MYB,ERBB2,SFN,BRCA1,CDK2,CITED2	15
								BRCA1,CCND1,CDK2,CCNB1,CHEK1	5
								SRC,JUN,PSMD2,ERBB2,BRCA1,CCND1	6
								SRC,BCL2L1,JUN,ERBB2,BRCA1,CCNB1,CHEK1	7
								SRC,JUN,ERBB2,BRCA1,CCND1,CDK2,CCNB1,CHEK1	8
								ERBB2,BRCA1,CCND1,CDK2	4
								BCL2L1,ERBB2,BRCA1,SFN,CCND1,CDK2,CHEK1	7
								SRC,MYB,BRCA1,CCND1,CDK2,CHEK1	6
								SRC,BCL2L1,JUN,BRCA1,NAD+,CHEK1	6
								JUN,MYB,ERBB2,BRCA1,SFN,CCND1,CDK2,CITED2	8
								SRC,BCL2L1,MYB,BRCA1,CCND1,CDK2	6
								SRC,JUN,MYB,ERBB2,CCND1,CDK2	6
								BCL2L1,JUN,UBE2N,MYB,BRCA1,CCND1,CDK2,CITED2,CHEK1	9
								SRC,BCL2L1,JUN,MYB,ERBB2,CDK2,NAD+,CCNB1,CHEK1	9
								SRC,BCL2L1,JUN,MYB,CDK2,CCNB1	6
								BCL2L1,JUN,CCND1,CHEK1	4
								BRCA1,SFN,CCND1,CCNB1,CHEK1	5
								SRC,JUN,ERBB2,BRCA1,CCND1	5
								SRC,JUN,MYB,NCOA1,BRCA1,CCND1,CDK2,CITED2	8
								HSPA8,BCL2L1,JUN,UBE2N,MYB,BRCA1,SFN,CDK2,NAD+	9
								SRC,ERBB2,BRCA1	3
								CCND1,CDK2,CHEK1	3
								BCL2L1,ERBB2,CCNB1,CHEK1	4
								SRC,UBE2N,CCND1,CHEK1,BCL2L1,JUN,NCOA1,MYB,ERBB2,SFN,BRCA1,CDK2,CITED2	13
								SRC,ERBB2,BRCA1,CCND1	4
								SRC,BCL2L1,EPS15,JUN,MYB,ERBB2,SFN,CCND1,CDK2,NAD+	10
								HSPA8,SRC,BCL2L1,JUN,UBE2N,PSMD2,MYB,BRCA1,CCND1,CDK2,NAD+,CHEK1	12
								SRC,BCL2L1,EPS15,MYB,CDK2,CCNB1	6
								ERBB2,BRCA1,CCNB1,CHEK1	4
								SRC,BCL2L1,JUN,MYB,ERBB2,CCND1,CDK2	7
								SRC,ERBB2,BRCA1,CCND1,CDK2	5
								BRCA1,CCND1,CDK2,CCNB1	4
								ERBB2,BRCA1,SFN,CCND1	4
								SRC,BCL2L1,JUN,PSMD2,PSMD14,CHEK1	6
								BCL2L1,JUN,BRCA1,CDK2,CHEK1	5
								JUN,ERBB2,CCND1,CDK2	4
								UBE2N,BRCA1,CCND1,CHEK1	4
								SRC,BCL2L1,MYB,CHEK1	4
								BCL2L1,JUN,UBE2N,MYB,BRCA1,CCND1,CDK2,CHEK1	8
								CHD3,SRC,BCL2L1,JUN,MYB,ERBB2,BRCA1,CDK2,CHEK1	9
								SRC,JUN,ERBB2,CCND1,CDK2	5
								SRC,BCL2L1,JUN,BRCA1,CDK2,NAD+,CHEK1	7
								BCL2L1,SFN,CHEK1	3
								SRC,BCL2L1,JUN,ERBB2,NAD+,CHEK1	6
								JUN,MYB,ERBB2,BRCA1,CCND1,CDK2	6
								HSPA8,BCL2L1,JUN,UBE2N,MYB,BRCA1,CDK2,NAD+	8
								SRC,JUN,ERBB2,BRCA1,SFN,CCND1	6
								CHD3,BCL2L1,ERBB2,BRCA1,CCND1,CDK2	6
								SRC,JUN,ERBB2,BRCA1	4
								JUN,ERBB2,SFN,CCND1	4
								SRC,ERBB2,BRCA1,CHEK1	4
								SRC,BCL2L1,JUN,BRCA1,CCND1,CHEK1	6
								BRCA1,SFN,CHEK1	3
								SRC,MYB,NCOA1,ERBB2,BRCA1,CCND1,CDK2,CITED2,CHEK1	9
								SRC,JUN,ERBB2,BRCA1,CCND1	5
								CHD3,SRC,BCL2L1,JUN,PSMD2,MYB,BRCA1,CCND1,CDK2,CITED2,CCNB1	11
								HSPA8,SRC,BCL2L1,EPS15,JUN,NCOA1,ERBB2,BRCA1,SFN,CCND1,CDK2,CHEK1	12
								SRC,CHD3,CCND1,CHEK1,CCNB1,BCL2L1,JUN,PSMD2,MYB,ERBB2,BRCA1,CDK2,CITED2	13
								BRCA1,CCND1,CHEK1	3
								SRC,ERBB2,BRCA1	3
								JUN,MYB,ERBB2,BRCA1,CCND1	5
								ERBB2,BRCA1,SFN,CCND1	4
								SRC,BCL2L1,EPS15,JUN,NCOA1,ERBB2,BRCA1,SFN,CCND1,CDK2,CHEK1	11
								SRC,BCL2L1,ERBB2,SFN,CCND1	5
								SRC,BCL2L1,MYB,CCND1,CDK2	5
								BCL2L1,JUN,BRCA1,CCND1,CCNB1,CHEK1	6
								SRC,JUN,ERBB2,CCND1,CDK2	5
								JUN,ERBB2,BRCA1,CCND1,CDK2	5
								HSPA8,BCL2L1,MYB,ERBB2,BRCA1,CCND1	6
								SRC,JUN,MYB,ERBB2,BRCA1,CCND1	6
								BCL2L1,JUN,ERBB2,NAD+,CHEK1	5
								SRC,MYB,BRCA1,SFN,CCND1,CDK2	6
								SRC,BCL2L1,EPS15,BRCA1,SFN,CCND1,CITED2	7
								BCL2L1,JUN,MYB,CCND1,CDK2	5
								SRC,JUN,ERBB2,BRCA1	4
								BRCA1,CCNB1,CHEK1	3
								SRC,BCL2L1,CCND1,CDK2,CCNB1	5
								HSPA8,SRC,BCL2L1,JUN,UBE2N,PSMD2,PSMD14,ERBB2,CCND1	9
								BRCA1,CCND1,CDK2	3
								SRC,BCL2L1,JUN,MYB,CCND1,CDK2,CHEK1	7
								BRCA1,CCND1,CHEK1	3
								SRC,MYB,CHEK1	3
								SRC,BCL2L1,JUN,CHEK1	4
								BCL2L1,ERBB2,BRCA1,CCND1,CHEK1	5
								SRC,BCL2L1,JUN,CDK2,NAD+,CCNB1	6
								SRC,CHD3,CCND1,CHEK1,CCNB1,BCL2L1,JUN,PSMD2,MYB,ERBB2,BRCA1,CDK2,CITED2	13
								EPS15,JUN,MYB,NCOA1,ERBB2,BRCA1,CCND1,CDK2,CITED2,CHEK1	10
								SRC,JUN,ERBB2,CCND1	4
								SRC,UBE2N,CCND1,CHEK1,BCL2L1,JUN,NCOA1,MYB,ERBB2,SFN,BRCA1,CDK2,CITED2	13
								BCL2L1,JUN,BRCA1,CDK2,CHEK1	5
								SRC,BCL2L1,NCOA1,ERBB2,BRCA1,CCND1	6
								SRC,UBE2N,MYB,BRCA1,CCND1,CITED2	6
								SRC,BCL2L1,JUN,NCOA1,ERBB2,CCND1,CDK2	7
								SRC,BCL2L1,ERBB2,CCND1	4
								SRC,JUN,NCOA1,ERBB2,CCND1,CDK2,CITED2	7
								SRC,BCL2L1,JUN,CDK2,CCNB1	5
								SRC,BCL2L1,MYB,NCOA1,ERBB2,BRCA1,CCND1,CHEK1	8
								SRC,BCL2L1,ERBB2,CCND1	4
								BCL2L1,CCND1	2
								BCL2L1,CHEK1	2
								BRCA1,CCND1	2
								BCL2L1,BRCA1	2
								JUN,UBE2N,MYB,BRCA1,CCND1,CDK2,CHEK1	7
								SRC,BCL2L1,EPS15,JUN,MYB,NCOA1,ERBB2,BRCA1,CCND1,CDK2,CITED2,CHEK1	12
								ERBB2,BRCA1,CCND1	3
								BRCA1,SFN,CDK2	3
								BCL2L1,BRCA1,CITED2,CCNB1	4
								SRC,JUN,NAD+,CCNB1	4
								SRC,EPS15,BRCA1,SFN,CCND1,CITED2	6
								CHD3,BCL2L1,EPS15,JUN,MYB,ERBB2,SFN,CCND1	8
								BCL2L1,JUN,MYB,CCND1,CDK2	5
								BCL2L1,ERBB2,BRCA1,CDK2,CITED2,CCNB1	6
								SRC,BCL2L1,EPS15,SFN,CCND1,CITED2	6
								UBE2N,BRCA1,CCND1	3
								HSPA8,BCL2L1,JUN,UBE2N,SFN,CCND1,CDK2	7
								BCL2L1,JUN,BRCA1,CDK2,CHEK1	5
								BCL2L1,ERBB2,BRCA1,CCND1,CDK2	5
								SRC,ERBB2,CCND1	3
								SRC,BCL2L1,ERBB2,BRCA1,CCND1,CDK2,CCNB1	7
								SRC,BCL2L1,ERBB2,BRCA1	4
								BCL2L1,JUN,MYB,BRCA1,CHEK1	5
								HSPA8,SRC,JUN,ERBB2,NAD+	5
								SRC,BCL2L1,JUN,UBE2N,NCOA1,ERBB2,BRCA1,SFN,CCND1	9
								SRC,BCL2L1,NCOA1,ERBB2,BRCA1,CCND1,CDK2	7
								HSPA8,CHD3,SRC,JUN,MYB,NCOA1,BRCA1,CCND1,CDK2,CITED2	10
								SRC,BCL2L1,JUN,CITED2,CHEK1	5
								BCL2L1,CDK2	2
								CCND1,CDK2	2
								BRCA1,CHEK1	2
								BCL2L1,BRCA1	2
								MYB,BRCA1,CCND1	3
								BCL2L1,JUN,MYB,ERBB2,BRCA1,CHEK1	6
								HSPA8,BCL2L1,MYB,ERBB2,CCND1	5
								CCND1,CCNB1,CHEK1	3
								BCL2L1,CCND1,CHEK1	3
								ERBB2,CCND1,CDK2	3
								SRC,BCL2L1,JUN,UBE2N,PSMD2,ERBB2,BRCA1,CCND1	8
								SRC,BCL2L1,MYB,ERBB2,BRCA1,CCND1	6
								SRC,BCL2L1,ERBB2,CHEK1	4
								BCL2L1,MYB,ERBB2,CCND1	4
								BCL2L1,ERBB2,BRCA1,CITED2,CCNB1	5
								SRC,BCL2L1,JUN,MYB,NCOA1,ERBB2,BRCA1,SFN,CCND1,CDK2,CITED2,CHEK1	12
								SRC,BCL2L1,JUN,BRCA1	4
								BCL2L1,UBE2N,MYB,CCND1,CDK2	5
								SRC,NCOA1,BRCA1,CITED2,CHEK1	5
								SRC,JUN,BRCA1,CDK2,CHEK1	5
								SRC,JUN,ERBB2	3
								BCL2L1,EPS15,NCOA1,ERBB2,CCND1,CDK2	6
								SRC,BCL2L1,JUN,NCOA1,ERBB2,BRCA1,SFN,CCND1,CCNB1	9
								SRC,ERBB2,CCND1	3
								ERBB2,BRCA1,SFN	3
								MYB,CDK2	2
								BCL2L1,CDK2	2
								SRC,BCL2L1,JUN,ERBB2,CHEK1	5
								SRC,CCND1,CDK2,CHEK1	4
								BCL2L1,ERBB2,BRCA1,CCND1,CDK2	5
								SRC,BCL2L1,JUN,ERBB2,BRCA1,CCND1	6
								ERBB2,CCND1,CDK2	3
								SRC,BCL2L1,ERBB2,BRCA1,CCND1,CCNB1	6
								CHD3,BCL2L1,PSMD2,BRCA1,CCND1,CITED2,CCNB1	7
								BCL2L1,JUN,MYB,NCOA1,ERBB2,BRCA1,CCND1,CITED2	8
								CCND1,CCNB1,CHEK1	3
								JUN,ERBB2,CCND1	3
								SRC,EPS15,SFN,CCND1,CITED2	5
								SRC,NCOA1,CITED2	3
								ERBB2,BRCA1,CHEK1	3
								SRC,BCL2L1,JUN,NCOA1,ERBB2,BRCA1,SFN,CCND1	8
								BCL2L1,JUN,PSMD2,BRCA1,CCND1,CDK2,CCNB1	7
								ERBB2,BRCA1,SFN,CCND1,CDK2	5
								SRC,BCL2L1,JUN,CHEK1	4
								SRC,BCL2L1,JUN,PSMD2,ERBB2,BRCA1,CCND1	7
								BCL2L1,JUN,ERBB2,CHEK1	4
								SRC,MYB,BRCA1,CCND1,CITED2	5
								SRC,BCL2L1,JUN,MYB,ERBB2,BRCA1,SFN,CCND1	8
								JUN,CCND1	2
								BCL2L1,BRCA1	2
								ERBB2,BRCA1	2
								BRCA1,CCND1	2
								JUN,CCNB1	2
								BCL2L1,ERBB2	2
								HSPA8,SRC,ERBB2,CCND1,CDK2,CCNB1,CHEK1	7
								BRCA1,CCND1,CDK2	3
								CHD3,SRC,BCL2L1,JUN,PSMD2,MYB,BRCA1,CCND1,CDK2,CITED2,CCNB1,CHEK1	12
								SRC,BCL2L1,JUN,UBE2N,MYB,NCOA1,ERBB2,BRCA1,CCND1,CDK2,CITED2,CHEK1	12
								SRC,JUN,ERBB2,BRCA1,CCND1	5
								SRC,CCND1,CDK2	3
								SRC,JUN,ERBB2	3
								SRC,BCL2L1,MYB,NCOA1,CCND1,CCNB1	6
								SRC,JUN,MYB,NCOA1,ERBB2,BRCA1,CCND1,CITED2	8
								BCL2L1,UBE2N,MYB,BRCA1	4
								CCND1,CDK2,CHEK1	3
								ERBB2,BRCA1,CDK2	3
								SRC,BCL2L1,JUN,ERBB2,BRCA1,CCND1,CDK2,CCNB1	8
								SRC,JUN,ERBB2,BRCA1,CCND1	5
								SRC,ERBB2,BRCA1,CDK2	4
								SRC,BCL2L1,ERBB2,CHEK1	4
								CHD3,BCL2L1,JUN,PSMD2,CCND1	5
								SRC,NCOA1,BRCA1	3
								JUN,ERBB2,BRCA1,CCND1	4
								JUN,ERBB2,CCND1,CDK2,CHEK1	5
								SRC,ERBB2,CCND1,CDK2	4
								SRC,PSMD2,ERBB2	3
								CCND1,CDK2,CHEK1	3
								ERBB2,BRCA1,CCND1	3
								SRC,PSMD2,ERBB2	3
								SRC,SFN,CCND1,CDK2	4
								ERBB2,CCND1	2
								BRCA1,SFN	2
								SRC,BCL2L1,JUN,ERBB2,CCND1,CDK2,CITED2	7
								SRC,PSMD2,ERBB2,BRCA1	4
								ERBB2,CCND1,CCNB1	3
								CHD3,BCL2L1,JUN,PSMD2,NCOA1,ERBB2,BRCA1,CCND1,CDK2	9
								BCL2L1,BRCA1,CDK2,CHEK1	4
								BCL2L1,ERBB2,CCND1	3
								ERBB2,BRCA1,CHEK1	3
								SRC,BCL2L1,JUN	3
								SRC,BCL2L1,JUN,ERBB2,BRCA1,SFN,CCND1	7
								HSPA8,BCL2L1,JUN,MYB,CCND1	5
								BCL2L1,JUN,ERBB2,CCND1,CDK2,CITED2	6
								BCL2L1,JUN,ERBB2,SFN	4
								ERBB2,BRCA1,CCND1,CDK2	4
								BCL2L1,ERBB2,CITED2,NAD+	4
								BCL2L1,CCND1,CDK2	3
								JUN,CCND1,CDK2,CITED2	4
								SRC,JUN,NCOA1,ERBB2,CCND1,CDK2	6
								CHD3,SRC,BCL2L1,EPS15,JUN,UBE2N,MYB,NCOA1,ERBB2,BRCA1,SFN,CCND1,CHEK1	13
								HSPA8,SRC,JUN,NAD+	4
								JUN,ERBB2,BRCA1,CCND1,CDK2,CITED2	6
								SRC,BCL2L1,JUN,PSMD2,MYB,BRCA1	6
								BCL2L1,CCND1,CCNB1	3
								BCL2L1,CCND1	2
								BRCA1,CHEK1	2
								SFN,CCND1	2
								MYB,CITED2	2
								SRC,CDK2	2
								UBE2N,CHEK1	2
								SRC,BCL2L1,JUN,PSMD2,MYB,BRCA1	6
								BCL2L1,MYB,ERBB2,BRCA1	4
								SRC,JUN,ERBB2	3
								SRC,ERBB2,SFN	3
								SRC,BCL2L1,JUN,MYB,ERBB2,BRCA1,CCND1,CDK2,CCNB1,CHEK1	10
								CHD3,SRC,EPS15,JUN,MYB,ERBB2,BRCA1,CCNB1,CHEK1	9
								MYB,BRCA1,CCND1,CITED2	4
								SRC,JUN,ERBB2	3
								SRC,BCL2L1,JUN,PSMD2,MYB,BRCA1	6
								SRC,BCL2L1,JUN,CCND1	4
								SRC,BCL2L1,JUN,ERBB2,BRCA1,SFN,CCND1	7
								SRC,BCL2L1,EPS15,MYB,ERBB2,SFN,NAD+	7
								ERBB2,CCND1	2
								CCND1,CDK2	2
								CCND1,CDK2	2
								JUN,CCND1	2
								MYB,ERBB2	2
								JUN,CCND1	2
								SRC,ERBB2	2
								SRC,BCL2L1,NCOA1,BRCA1,CDK2,CITED2	6
								CHD3,SRC,BCL2L1,JUN,PSMD2,BRCA1,CCND1,CDK2	8
								BCL2L1,CCND1,CHEK1	3
								JUN,PSMD2,CDK2	3
								SRC,BCL2L1,JUN,NCOA1,ERBB2,BRCA1,CCND1,CCNB1	8
								SRC,JUN,MYB,CCND1,CDK2	5
								SRC,BCL2L1,JUN,PSMD2,MYB,BRCA1,CCND1,CHEK1	8
								NCOA1,ERBB2	2
								SRC,ERBB2,CCND1	3
								SRC,BCL2L1,MYB,ERBB2	4
								CHD3,SRC,BCL2L1,JUN,PSMD2,MYB,ERBB2,BRCA1,CCND1,CDK2,CHEK1	11
								MYB,ERBB2,CDK2	3
								SRC,BCL2L1,BRCA1	3
								BRCA1,CCND1,CDK2	3
								JUN,ERBB2,BRCA1	3
								BCL2L1,BRCA1,CHEK1	3
								BRCA1,SFN,CHEK1	3
								BCL2L1,BRCA1,CDK2	3
								SRC,CCND1	2
								SRC,BCL2L1	2
								JUN,ERBB2	2
								ERBB2,SFN	2
								SRC,BCL2L1,JUN,BRCA1	4
								SRC,PSMD2,ERBB2	3
								SRC,JUN,MYB,BRCA1,CCND1,CDK2	6
								SRC,BCL2L1,EPS15,CCNB1	4
								CDK2,CCNB1,CHEK1	3
								JUN,ERBB2,BRCA1,CCND1,CDK2,CITED2	6
								HSPA8,SRC,JUN,ERBB2,CCND1,CDK2	6
								CHD3,JUN,MYB,NCOA1,BRCA1,CCND1,CDK2,CITED2	8
								JUN,CCND1	2
								BRCA1,CDK2	2
								SRC,BCL2L1,JUN,NAD+	4
								SRC,BCL2L1,JUN,PSMD2,ERBB2,CCND1	6
								MYB,NCOA1,CCNB1	3
								HSPA8,BCL2L1,MYB,ERBB2	4
								BCL2L1,MYB,CCND1	3
								SRC,ERBB2,BRCA1	3
								SRC,JUN,ERBB2,CCND1	4
								MYB,ERBB2,CCND1	3
								HSPA8,SRC,BCL2L1,UBE2N,PSMD2,PSMD14	6
								SRC,NCOA1,ERBB2,BRCA1,CITED2	5
								SRC,JUN	2
								SRC,PSMD2,ERBB2	3
								SRC,BCL2L1,JUN,CHEK1	4
								CHD3,BCL2L1,JUN,PSMD2,BRCA1,CCND1,CDK2	7
								SRC,JUN,PSMD2,ERBB2	4
								BCL2L1,JUN,CHEK1	3
								SRC,BCL2L1,JUN,PSMD2,MYB,BRCA1,CCND1,CDK2,CHEK1	9
								BCL2L1,JUN,MYB,BRCA1,CCND1,CDK2	6
								BCL2L1,JUN,CCNB1	3
								BCL2L1,MYB,CDK2,NAD+	4
								SRC,JUN,MYB,ERBB2	4
								HSPA8,SRC,BCL2L1,NCOA1,ERBB2,BRCA1,CCND1,CDK2	8
								HSPA8,SRC,BCL2L1,JUN	4
								ERBB2,CCND1	2
								MYB,CHEK1	2
								ERBB2,BRCA1	2
								SRC,CCND1,CDK2	3
								SRC,BCL2L1,PSMD2,MYB	4
								HSPA8,JUN,NAD+	3
								SRC,NCOA1,ERBB2	3
								SRC,EPS15,CCND1,CHEK1	4
								UBE2N,MYB,CDK2	3
								JUN,ERBB2,BRCA1	3
								SRC,JUN,NCOA1,BRCA1	4
								BCL2L1,ERBB2	2
								HSPA8,SRC,BCL2L1,JUN,MYB,ERBB2,BRCA1,SFN,CCND1,CITED2	10
								CHD3,SRC,BCL2L1,EPS15,JUN,MYB,ERBB2,BRCA1,SFN,CCND1	10
								BRCA1,CCNB1,CHEK1	3
								BCL2L1,ERBB2,CDK2	3
								EPS15,JUN,ERBB2,BRCA1,CITED2	5
								ERBB2,CCND1,CDK2	3
								SRC,BCL2L1,ERBB2,BRCA1,CCND1	5
								BCL2L1,NCOA1,ERBB2,CDK2	4
								SRC,BCL2L1,JUN,MYB,ERBB2,BRCA1,CCND1,CCNB1,CHEK1	9
								SRC,ERBB2,CCND1	3
								SRC,CHEK1	2
								BRCA1,CHEK1	2
								CCND1,CDK2	2
								ERBB2,CDK2	2
								BRCA1,SFN	2
								JUN,BRCA1	2
								SRC,CCND1	2
								JUN,MYB,NCOA1,CCND1,CDK2	5
								SRC,BCL2L1,EPS15,MYB,ERBB2,SFN,NAD+	7
								SRC,BCL2L1,ERBB2,CHEK1	4
								CCNB1,CHEK1	2
								SRC,SFN	2
								BCL2L1,ERBB2	2
								BCL2L1,CCNB1	2
								HSPA8,SRC,BCL2L1,UBE2N	4
								JUN,ERBB2,BRCA1	3
								SRC,BCL2L1,PSMD2,MYB,CCND1,CDK2	6
								BCL2L1,BRCA1,CHEK1	3
								JUN,BRCA1,SFN,CDK2	4
								BRCA1,CCND1,CDK2,CHEK1	4
								ERBB2,CHEK1	2
								SRC,BCL2L1	2
								SRC,CCND1	2
								CCND1,CDK2	2
								HSPA8,EPS15,JUN	3
								BCL2L1,JUN,CCND1	3
								SRC,MYB,ERBB2	3
								MYB,ERBB2,CDK2	3
								SRC,BCL2L1,CCND1,CHEK1	4
								BCL2L1,JUN,MYB,ERBB2	4
								SRC,BCL2L1,JUN,PSMD2,SFN	5
								SRC,BCL2L1,NCOA1,BRCA1,CDK2	5
								BCL2L1,JUN,ERBB2,BRCA1,CCND1,CCNB1	6
								SRC,JUN,CCND1	3
								BRCA1,CHEK1	2
								SFN,CDK2	2
								JUN,MYB	2
								BCL2L1,JUN	2
								SRC,JUN,CCND1,CDK2,CHEK1	5
								SRC,BCL2L1,JUN,UBE2N,PSMD14	5
								BCL2L1,JUN,ERBB2,BRCA1	4
								BCL2L1,JUN,BRCA1	3
								BCL2L1,EPS15,MYB,CCND1,CDK2	5
								BCL2L1,EPS15,CCND1,CDK2	4
								SRC,ERBB2,CCND1	3
								BCL2L1,ERBB2,BRCA1	3
								JUN,PSMD2,ERBB2	3
								JUN,ERBB2,CCND1,CITED2	4
								JUN,ERBB2,CCND1,CDK2	4
								SRC,BCL2L1,ERBB2,BRCA1	4
								SRC,JUN,ERBB2,CCND1	4
								HSPA8,BCL2L1,BRCA1,CCND1,CHEK1	5
								SRC,JUN,MYB,NCOA1,ERBB2,CCND1,CDK2	7
								JUN,CDK2,CITED2	3
								CCND1,CCNB1	2
								CCND1,CDK2	2
								CDK2,CCNB1	2
								NCOA1,BRCA1,CHEK1	3
								MYB,BRCA1,CCND1	3
								SRC,BCL2L1,ERBB2	3
								BCL2L1,EPS15,ERBB2,CCND1	4
								ERBB2,BRCA1	2
								BCL2L1,CCND1	2
								BCL2L1,EPS15,MYB,ERBB2,SFN,NAD+	6
								HSPA8,SRC,BCL2L1,NCOA1,ERBB2,BRCA1,CCND1	7
								SRC,CCND1,CDK2	3
								NCOA1,BRCA1,CCND1,CDK2	4
								BCL2L1,JUN,CCND1,CITED2	4
								NCOA1,ERBB2,SFN,CCND1	4
								SRC,CHEK1	2
								SRC,EPS15	2
								BCL2L1,BRCA1	2
								BRCA1,CHEK1	2
								SRC,PSMD2,ERBB2	3
								SRC,ERBB2,BRCA1	3
								SRC,BCL2L1,ERBB2	3
								HSPA8,ERBB2,CCND1	3
								CHD3,SRC,BCL2L1,JUN,PSMD2,MYB,BRCA1,CCND1,CDK2,CHEK1	10
								BCL2L1,JUN,CITED2	3
								BCL2L1,JUN,BRCA1,CITED2	4
								Molecules	# Molecules
								BCL2L1,ERBB2,BRCA1,CDK2,CITED2,CCNB1	6
								BCL2L1,ERBB2,BRCA1,CITED2,CCNB1	5
								JUN,CCND1,CDK2,CITED2	4
								SRC,CDK2	2
								JUN,PSMD2,CDK2	3
								JUN,BRCA1	2
								BCL2L1,JUN,ERBB2,BRCA1,CCND1,CCNB1	6
								JUN,CDK2,CITED2	3
								JUN,CITED2	2
								BCL2L1,JUN,CCND1	3
								JUN,PSMD2	2
								BCL2L1,JUN	2
								HSPA8,CHD3,BCL2L1,JUN,UBE2N,PSMD2,NCOA1,PSMD14,ERBB2,BRCA1,CCND1,CDK2,CCNB1	13
								JUN	1
								CITED2	1
								ERBB2	1
								SRC	1
								CITED2	1
								BCL2L1,CDK2,NAD+	3
								HSPA8,CHD3,BCL2L1,JUN,UBE2N,PSMD2,PSMD14,ERBB2,BRCA1,CCND1,CDK2,CCNB1	12
								CDK2	1
								SRC	1
								BCL2L1,BRCA1	2
								JUN	1
								CITED2	1
								CCND1,CDK2	2
								CCND1	1
								CITED2	1
								CCND1	1
								BCL2L1,JUN,NAD+	3
								BCL2L1	1
								JUN	1
								SRC	1
								JUN,ERBB2	2
								CITED2	1
								BCL2L1,CDK2	2
								BCL2L1	1
								CDK2	1
								JUN	1
								BRCA1	1
								CDK2	1
								CDK2	1
								BCL2L1,CDK2	2
								CDK2	1
								CITED2	1
								BCL2L1	1
								CDK2	1
								CDK2	1
								MYB	1
								NAD+	1
								CDK2	1
								JUN	1
								PSMD2	1
								JUN	1
								CDK2	1
								BCL2L1	1
								CCND1	1

## Sheet: KLF14_REACTOME
Pathway identifier	Pathway name	#Entities found	#Entities total	#Interactors found	#Interactors total	Entities ratio	Entities pValue	Entities FDR	#Reactions found	#Reactions total	Reactions ratio	Species identifier	Species name	Submitted entities found	Mapped entities	Submitted entities hit interactor	Interacts with	Found reaction identifiers
R-HSA-427413	NoRC negatively regulates rRNA expression	3	75	3	114	0.007039609536324386	6.283656142080929E-7	1.319567789836995E-4	3	6	6.00540486437794E-4	9606	Homo sapiens	DNMT1;SAP130;DNMT3B	Q9H0E3;Q9UBC3;P26358	DNMT1;RBBP7;MTA2	Q9UBC3;Q13547;Q92769	R-HSA-427409;R-HSA-5227490;R-HSA-433672
R-HSA-450513	Tristetraprolin (TTP, ZFP36) binds and destabilizes mRNA	3	17	2	124	0.0015956448282335273	4.292428162799844E-6	3.8753986392969786E-4	4	4	4.003603242918627E-4	9606	Homo sapiens	ZFP36;EXOSC4;EXOSC8	P26651;Q9NPD3;Q96B26	HDAC4;HDAC7	P31946	R-HSA-450400;R-HSA-450431;R-HSA-450463;R-HSA-450394
R-HSA-5250941	Negative epigenetic regulation of rRNA expression	3	78	3	196	0.00732119391777736	5.536283770424255E-6	3.8753986392969786E-4	5	11	0.0011009908918026225	9606	Homo sapiens	DNMT1;SAP130;DNMT3B	Q9H0E3;Q9UBC3;P26358	DNMT1;RBBP7;MTA2	Q9UBC3;Q13547;Q92769;Q96EB6	R-HSA-427409;R-HSA-5211239;R-HSA-5227490;R-HSA-433672;R-HSA-427528
R-HSA-429914	Deadenylation-dependent mRNA decay	4	54	0	51	0.005068518866153557	2.7414870389042E-5	0.001425573260230184	4	9	9.00810729656691E-4	9606	Homo sapiens	LSM7;EXOSC4;EXOSC8;LSM4	Q9NPD3;Q9Y4Z0;Q9UK45;Q96B26			R-HSA-429860;R-HSA-429845;R-HSA-430028;R-HSA-429978
R-HSA-212300	PRC2 methylates histones and DNA	3	42	0	0	0.003942181340341655	5.9645182394540974E-5	0.002304810785150324	4	4	4.003603242918627E-4	9606	Homo sapiens	DNMT1;DNMT3B;RBBP7	Q9UBC3;Q16576;P26358			R-HSA-212263;R-HSA-212222;R-HSA-212269;R-HSA-212252
R-HSA-74160	Gene Expression	13	1794	8	2831	0.16838746010887928	6.585173671858069E-5	0.002304810785150324	64	779	0.07797017315584026	9606	Homo sapiens	TGIF1;LSM7;DNMT1;ZFP36;EXOSC4;TRIM28;SAP130;EXOSC8;DNMT3B;RBBP7;MTA2;LSM4	Q9H0E3;P26651;Q9UBC3;O94776;Q96B26;Q15583;Q9NPD3;Q16576;Q15393;Q9Y4Z0;Q9UK45;Q13263;P26358	HDAC4;TGIF1;DNMT1;LSM7;SFPQ;RBBP7;MTA2;HDAC7	Q9UBC3;Q13547;P31947;Q92769;P31946;P00533;P41182;Q96EB6;Q93009;P62318;Q13573;P26599;P03372;P09651;P63279;P63104;Q96T88;Q96KQ7;P29590	R-HSA-5334097;R-HSA-5334099;R-HSA-3222072;R-HSA-73739;R-HSA-427404;R-HSA-8864395;R-HSA-433672;R-HSA-427528;R-HSA-3215295;R-HSA-3234081;R-HSA-8937369;R-HSA-429845;R-HSA-6805620;R-HSA-3234084;R-HSA-427409;R-HSA-450463;R-HSA-429978;R-HSA-6800250;R-HSA-212252;R-HSA-3234094;R-HSA-429860;R-HSA-212263;R-HSA-72103;R-HSA-5211239;R-HSA-8874797;R-HSA-191790;R-HSA-5227490;R-HSA-212269;R-HSA-450620;R-HSA-7212…
R-HSA-212165	Epigenetic regulation of gene expression	5	117	3	368	0.01098179087666604	1.1297369364915433E-4	0.00338921080947463	16	33	0.003302972675407867	9606	Homo sapiens	DNMT1;SAP130;DNMT3B;RBBP7;MTA2	Q9H0E3;Q9UBC3;O94776;Q16576;P26358	DNMT1;RBBP7;MTA2	Q96T88;Q9UBC3;Q13547;Q96KQ7;Q92769;Q96EB6	R-HSA-5334097;R-HSA-5334160;R-HSA-5334099;R-HSA-212263;R-HSA-5334164;R-HSA-5211239;R-HSA-427404;R-HSA-5227490;R-HSA-433672;R-HSA-212269;R-HSA-427528;R-HSA-427336;R-HSA-5334151;R-HSA-427409;R-HSA-212222;R-HSA-212252
R-HSA-3214815	HDACs deacetylate histones	3	60	0	0	0.005631687629059508	1.7022271050171067E-4	0.003954636644895038	1	4	4.003603242918627E-4	9606	Homo sapiens	ARID4A;RBBP7;MTA2	O94776;P29374;Q16576			R-HSA-3769447
R-HSA-450385	Butyrate Response Factor 1 (BRF1) binds and destabilizes mRNA	2	17	2	153	0.0015956448282335273	2.175148894979495E-4	0.003954636644895038	3	6	6.00540486437794E-4	9606	Homo sapiens	EXOSC4;EXOSC8	Q9NPD3;Q96B26	HDAC4;HDAC7	P31946	R-HSA-450406;R-HSA-482788;R-HSA-450488
R-HSA-4839726	Chromatin organization	5	241	2	325	0.022620611976722358	2.266058968509732E-4	0.003954636644895038	19	84	0.008407566810129117	9606	Homo sapiens	SAP130;ARID4A;RBBP7;MTA2;SMARCA2	P51531;Q9H0E3;O94776;P29374;Q16576	RBBP7;MTA2	P62805;Q16576	R-HSA-3301237;R-HSA-5212679;R-HSA-5205799;R-HSA-5205798;R-HSA-3321883;R-HSA-3215448;R-HSA-5638332;R-HSA-5205861;R-HSA-5423038;R-HSA-5661126;R-HSA-5651654;R-HSA-5661124;R-HSA-5661125;R-HSA-3662318;R-HSA-5225649;R-HSA-3769447;R-HSA-5423117;R-HSA-3321805;R-HSA-5651657
R-HSA-3247509	Chromatin modifying enzymes	5	241	2	325	0.022620611976722358	2.266058968509732E-4	0.003954636644895038	19	84	0.008407566810129117	9606	Homo sapiens	SAP130;ARID4A;RBBP7;MTA2;SMARCA2	P51531;Q9H0E3;O94776;P29374;Q16576	RBBP7;MTA2	P62805;Q16576	R-HSA-3301237;R-HSA-5212679;R-HSA-5205799;R-HSA-5205798;R-HSA-3321883;R-HSA-3215448;R-HSA-5638332;R-HSA-5205861;R-HSA-5423038;R-HSA-5661126;R-HSA-5651654;R-HSA-5661124;R-HSA-5661125;R-HSA-3662318;R-HSA-5225649;R-HSA-3769447;R-HSA-5423117;R-HSA-3321805;R-HSA-5651657
R-HSA-450604	KSRP (KHSRP) binds and destabilizes mRNA	2	17	2	155	0.0015956448282335273	2.3262568499382574E-4	0.003954636644895038	2	5	5.004504053648283E-4	9606	Homo sapiens	EXOSC4;EXOSC8	Q9NPD3;Q96B26	HDAC4;HDAC7	P63104	R-HSA-450422;R-HSA-450620
R-HSA-2173795	Downregulation of SMAD2/3:SMAD4 transcriptional activity	1	23	2	168	0.002158813591139478	2.8250571362475885E-4	0.004237585704371383	1	21	0.002101891702532279	9606	Homo sapiens	TGIF1	Q15583	RBBP7;MTA2	Q13547	R-HSA-2186607
R-HSA-430039	mRNA decay by 5' to 3' exoribonuclease	2	15	0	1	0.001407921907264877	3.8678691593252434E-4	0.0050282299071228165	3	3	3.00270243218897E-4	9606	Homo sapiens	LSM7;LSM4	Q9Y4Z0;Q9UK45			R-HSA-429860;R-HSA-429845;R-HSA-429978
R-HSA-429958	mRNA decay by 3' to 5' exoribonuclease	2	16	0	0	0.0015017833677492022	3.8678691593252434E-4	0.0050282299071228165	1	3	3.00270243218897E-4	9606	Homo sapiens	EXOSC4;EXOSC8	Q9NPD3;Q96B26			R-HSA-430028
R-HSA-3214858	RMTs methylate histone arginines	2	49	2	193	0.0045992115637319315	7.320208363563729E-4	0.008668639699723757	7	22	0.002201981783605245	9606	Homo sapiens	RBBP7;SMARCA2	P51531;Q16576	RBBP7;MTA2	P62805;Q16576	R-HSA-5661126;R-HSA-5212679;R-HSA-5205799;R-HSA-5205798;R-HSA-3215448;R-HSA-5205861;R-HSA-5225649
R-HSA-450531	Regulation of mRNA stability by proteins that bind AU-rich elements	3	88	2	347	0.008259808522620612	8.136920742608522E-4	0.008668639699723757	9	26	0.0026023421078971076	9606	Homo sapiens	ZFP36;EXOSC4;EXOSC8	P26651;Q9NPD3;Q96B26	HDAC4;HDAC7	P31946;P63104	R-HSA-450422;R-HSA-450406;R-HSA-482788;R-HSA-450400;R-HSA-450431;R-HSA-450463;R-HSA-450620;R-HSA-450394;R-HSA-450488
R-HSA-2173793	Transcriptional activity of SMAD2/SMAD3:SMAD4 heterotrimer	1	44	3	402	0.004129904261310306	8.668639699723757E-4	0.008668639699723757	3	38	0.0038034230807726956	9606	Homo sapiens	TGIF1	Q15583	SFPQ;RBBP7;MTA2	Q13547;Q13573	R-HSA-5252001;R-HSA-2106586;R-HSA-2186607
R-HSA-2990846	SUMOylation	1	109	5	597	0.01023089919279144	9.844249125311455E-4	0.009844249125311455	53	55	0.005504954459013112	9606	Homo sapiens	HDAC7	Q8WUI4	TGIF1;HDAC4;SFPQ;MYB;RBBP7	P63165;P61956;P29590;Q13330;P11387;P63279	R-HSA-4641350;R-HSA-4551616;R-HSA-4641345;R-HSA-3234081;R-HSA-3000383;R-HSA-3232162;R-HSA-6804468;R-HSA-5228508;R-HSA-4641362;R-HSA-3234084;R-HSA-4568914;R-HSA-4570463;R-HSA-4551768;R-HSA-3234094;R-HSA-4615910;R-HSA-5228525;R-HSA-4551648;R-HSA-4570467;R-HSA-4551661;R-HSA-3000348;R-HSA-3247493;R-HSA-4570493;R-HSA-4655355;R-HSA-4570489;R-HSA-2993769;R-HSA-4570499;R-HSA-4568846;R-HSA-2993790;R-HSA-2…
R-HSA-2559580	Oxidative Stress Induced Senescence	1	94	3	194	0.008822977285526563	0.0012308238522823478	0.01107741467054113	4	38	0.0038034230807726956	9606	Homo sapiens	RBBP7	Q16576	DNMT1;RBBP7;MTA2	Q15910;Q09028;O75530;Q16576	R-HSA-3240295;R-HSA-3240957;R-HSA-3240783;R-HSA-3240782
R-HSA-5334118	DNA methylation	2	34	1	13	0.0031912896564670547	0.0027120434710444785	0.024408391239400307	5	7	7.006305675107597E-4	9606	Homo sapiens	DNMT1;DNMT3B	Q9UBC3;P26358	DNMT1	Q96T88	R-HSA-5334097;R-HSA-5334160;R-HSA-5334099;R-HSA-5334164;R-HSA-5334151
R-HSA-170834	Signaling by TGF-beta Receptor Complex	1	73	3	530	0.006851886615355735	0.0031963165215836975	0.02557053217266958	3	82	0.008207386647983185	9606	Homo sapiens	TGIF1	Q15583	SFPQ;RBBP7;MTA2	Q13547;Q13573	R-HSA-5252001;R-HSA-2106586;R-HSA-2186607
R-HSA-3108232	SUMO E3 ligases SUMOylate target proteins	1	103	4	556	0.00966773042988549	0.004590764127188507	0.03513800549248214	46	46	0.0046041437293564205	9606	Homo sapiens	HDAC7	Q8WUI4	TGIF1;HDAC4;SFPQ;RBBP7	P29590;Q13330;P11387;P63279	R-HSA-4641350;R-HSA-4551616;R-HSA-4570499;R-HSA-4641345;R-HSA-4568846;R-HSA-3234081;R-HSA-3000383;R-HSA-3232162;R-HSA-6804468;R-HSA-5228508;R-HSA-4641362;R-HSA-3234084;R-HSA-4568848;R-HSA-4568914;R-HSA-4570463;R-HSA-4568863;R-HSA-3108212;R-HSA-3000433;R-HSA-2997616;R-HSA-4551768;R-HSA-3234094;R-HSA-2997709;R-HSA-4615910;R-HSA-6804485;R-HSA-3000399;R-HSA-5228525;R-HSA-4570528;R-HSA-4551648;R-HSA-4…
R-HSA-1538133	G0 and Early G1	0	25	2	185	0.0023465365121081282	0.004981236339575701	0.03513800549248214	2	10	0.0010009008107296567	9606	Homo sapiens			RBBP7;MTA2	Q13547	R-HSA-1227670;R-HSA-1227671
R-HSA-201681	TCF dependent signaling in response to WNT	0	201	5	781	0.01886615355734935	0.005019715070354591	0.03513800549248214	4	71	0.007106395756180562	9606	Homo sapiens			TGIF1;HDAC4;RBBP7;MTA2;HDAC7	Q13547;Q9Y2T1;Q13363;P63104	R-HSA-3299569;R-HSA-3769393;R-HSA-3364042;R-HSA-4411372
R-HSA-195253	Degradation of beta-catenin by the destruction complex	0	82	3	332	0.007696639759714661	0.005323580371355718	0.036483039546941765	3	22	0.002201981783605245	9606	Homo sapiens			TGIF1;RBBP7;MTA2	Q13547;O15169	R-HSA-195251;R-HSA-5251555;R-HSA-4641231
R-HSA-453279	Mitotic G1-G1/S phases	0	142	3	339	0.01332832738877417	0.006906344762819039	0.036483039546941765	4	56	0.005605044540086077	9606	Homo sapiens			SFPQ;RBBP7;MTA2	Q13547;Q13882	R-HSA-8848436;R-HSA-1227670;R-HSA-1227671;R-HSA-8848414
R-HSA-6804758	Regulation of TP53 Activity through Acetylation	2	30	1	195	0.002815843814529754	0.007119672337188465	0.036483039546941765	2	14	0.0014012611350215194	9606	Homo sapiens	RBBP7;MTA2	O94776;Q16576	TGIF1	P29590	R-HSA-6805620;R-HSA-6805650
R-HSA-4641265	Repression of WNT target genes	0	12	2	210	0.0011263375258119017	0.007119672337188465	0.036483039546941765	1	7	7.006305675107597E-4	9606	Homo sapiens			RBBP7;MTA2	Q13547	R-HSA-4641231
R-HSA-2644606	Constitutive Signaling by NOTCH1 PEST Domain Mutants	3	58	0	176	0.005443964708090858	0.007296607909388353	0.036483039546941765	1	21	0.002101891702532279	9606	Homo sapiens	HDAC4;HDAC7	P56524;Q8WUI4;Q9UKV0			R-HSA-2220982
R-HSA-2894858	Signaling by NOTCH1 HD+PEST Domain Mutants in Cancer	3	58	0	176	0.005443964708090858	0.007296607909388353	0.036483039546941765	1	21	0.002101891702532279	9606	Homo sapiens	HDAC4;HDAC7	P56524;Q8WUI4;Q9UKV0			R-HSA-2220982
R-HSA-2644602	Signaling by NOTCH1 PEST Domain Mutants in Cancer	3	58	0	176	0.005443964708090858	0.007296607909388353	0.036483039546941765	1	21	0.002101891702532279	9606	Homo sapiens	HDAC4;HDAC7	P56524;Q8WUI4;Q9UKV0			R-HSA-2220982
R-HSA-2894862	Constitutive Signaling by NOTCH1 HD+PEST Domain Mutants	3	58	0	176	0.005443964708090858	0.007296607909388353	0.036483039546941765	1	21	0.002101891702532279	9606	Homo sapiens	HDAC4;HDAC7	P56524;Q8WUI4;Q9UKV0			R-HSA-2220982
R-HSA-2644603	Signaling by NOTCH1 in Cancer	3	58	0	176	0.005443964708090858	0.007296607909388353	0.036483039546941765	1	39	0.003903513161845661	9606	Homo sapiens	HDAC4;HDAC7	P56524;Q8WUI4;Q9UKV0			R-HSA-2220982
R-HSA-2122947	NOTCH1 Intracellular Domain Regulates Transcription	3	48	0	201	0.004505350103247607	0.008608764199002694	0.04304382099501347	1	16	0.0016014412971674507	9606	Homo sapiens	HDAC4;HDAC7	P56524;Q8WUI4;Q9UKV0			R-HSA-1912388
R-HSA-380994	ATF4 activates genes	2	25	0	57	0.0023465365121081282	0.008800335348425725	0.044001676742128626	1	7	7.006305675107597E-4	9606	Homo sapiens	EXOSC4;EXOSC8	Q9NPD3;Q96B26			R-HSA-517731
R-HSA-201722	Formation of the beta-catenin:TCF transactivating complex	0	59	3	446	0.005537826168575183	0.010289502979430543	0.05144751489715271	2	13	0.0013011710539485538	9606	Homo sapiens			TGIF1;RBBP7;MTA2	Q13547;Q9Y2T1	R-HSA-3299569;R-HSA-4411372
R-HSA-381042	PERK regulates gene expression	2	28	0	67	0.002628120893561104	0.011285263521736089	0.05642631760868044	1	11	0.0011009908918026225	9606	Homo sapiens	EXOSC4;EXOSC8	Q9NPD3;Q96B26			R-HSA-517731
R-HSA-427389	ERCC6 (CSB) and EHMT2 (G9a) positively regulate rRNA expression	2	45	1	60	0.004223765721794631	0.012756308096653735	0.06177672009196966	2	4	4.003603242918627E-4	9606	Homo sapiens	RBBP7;MTA2	O94776;Q16576	MTA2	Q96KQ7	R-HSA-427404;R-HSA-427336
R-HSA-1980143	Signaling by NOTCH1	3	73	0	226	0.006851886615355735	0.01385606985064014	0.06177672009196966	1	37	0.00370333299969973	9606	Homo sapiens	HDAC4;HDAC7	P56524;Q8WUI4;Q9UKV0			R-HSA-1912388
R-HSA-2559583	Cellular Senescence	1	164	3	426	0.015393279519429322	0.015444180022992415	0.06177672009196966	5	86	0.008607746972275048	9606	Homo sapiens	RBBP7	Q16576	DNMT1;RBBP7;MTA2	Q15910;Q09028;O75530;Q16576;Q9Y294	R-HSA-3878123;R-HSA-3240295;R-HSA-3240957;R-HSA-3240783;R-HSA-3240782
R-HSA-195721	Signaling by Wnt	0	296	5	956	0.02778299230336024	0.01600274008416558	0.06401096033666231	7	156	0.015614052647382644	9606	Homo sapiens			TGIF1;HDAC4;RBBP7;MTA2;HDAC7	Q13547;Q9Y2T1;O15169;Q13363;P63104	R-HSA-195251;R-HSA-3299569;R-HSA-5251555;R-HSA-3769393;R-HSA-4641231;R-HSA-3364042;R-HSA-4411372
R-HSA-3108214	SUMOylation of DNA damage response and repair proteins	1	79	2	249	0.007415055378261686	0.017626892243750802	0.07050756897500321	24	24	0.002402161945751176	9606	Homo sapiens	HDAC7	Q8WUI4	TGIF1;HDAC4	P29590;P63279	R-HSA-2997709;R-HSA-3000399;R-HSA-4570528;R-HSA-4551616;R-HSA-4551648;R-HSA-4551661;R-HSA-4551724;R-HSA-4568846;R-HSA-3000348;R-HSA-4551604;R-HSA-3000383;R-HSA-5228508;R-HSA-4568848;R-HSA-3000411;R-HSA-4568914;R-HSA-4570463;R-HSA-4568863;R-HSA-3108212;R-HSA-3000433;R-HSA-4570553;R-HSA-2997616;R-HSA-4551768;R-HSA-4570554;R-HSA-4551738
R-HSA-72163	mRNA Splicing - Major Pathway	3	177	1	525	0.01661347850572555	0.022608002841124852	0.08668332745686536	7	9	9.00810729656691E-4	9606	Homo sapiens	LSM7;SAP130;LSM4	Q15393;Q9Y4Z0;Q9UK45	SFPQ	Q13573;P09651	R-HSA-72160;R-HSA-72130;R-HSA-156661;R-HSA-72139;R-HSA-72124;R-HSA-72127;R-HSA-72143
R-HSA-3700989	Transcriptional Regulation by TP53	2	364	4	1021	0.03416557161629435	0.023060255764350224	0.08668332745686536	8	255	0.025522970673606246	9606	Homo sapiens	RBBP7;MTA2	O94776;Q16576	HDAC4;TGIF1;DNMT1;HDAC7	P31947;P41182;P29590;Q93009	R-HSA-6805620;R-HSA-6805650;R-HSA-6803890;R-HSA-6803871;R-HSA-3222072;R-HSA-6800250;R-HSA-3215295;R-HSA-3215310
R-HSA-72172	mRNA Splicing	3	185	1	527	0.01736437018960015	0.02370338462995014	0.08668332745686536	12	14	0.0014012611350215194	9606	Homo sapiens	LSM7;SAP130;LSM4	Q15393;Q9Y4Z0;Q9UK45	SFPQ	Q13573;P09651	R-HSA-72160;R-HSA-72130;R-HSA-75079;R-HSA-156661;R-HSA-75081;R-HSA-75080;R-HSA-72139;R-HSA-75083;R-HSA-75082;R-HSA-72124;R-HSA-72127;R-HSA-72143
R-HSA-3769402	Deactivation of the beta-catenin transactivating complex	0	42	3	327	0.003942181340341655	0.024177458419204267	0.08668332745686536	2	14	0.0014012611350215194	9606	Homo sapiens			TGIF1;HDAC4;HDAC7	Q13363;P63104	R-HSA-3769393;R-HSA-3364042
R-HSA-3215018	Processing and activation of SUMO	0	10	2	133	9.386146048432514E-4	0.024509808936684307	0.08668332745686536	7	9	9.00810729656691E-4	9606	Homo sapiens			HDAC4;MYB	P63165;P61956;P63279	R-HSA-2993790;R-HSA-2993769;R-HSA-2990840;R-HSA-2993784;R-HSA-2990842;R-HSA-2993780;R-HSA-2990833
R-HSA-418889	Ligand-independent caspase activation via DCC	0	10	2	129	9.386146048432514E-4	0.024844550643887242	0.08668332745686536	1	8	8.007206485837253E-4	9606	Homo sapiens			RBBP7;MTA2	Q9UKG1	R-HSA-373717
R-HSA-73762	RNA Polymerase I Transcription Initiation	2	47	0	111	0.004411488642763282	0.02829477123856705	0.08668332745686536	1	6	6.00540486437794E-4	9606	Homo sapiens	RBBP7;MTA2	O94776;Q16576			R-HSA-73739
R-HSA-212436	Generic Transcription Pathway	4	895	7	1890	0.08400600713347099	0.028894442485621785	0.08668332745686536	18	352	0.03523170853768392	9606	Homo sapiens	TGIF1;TRIM28;RBBP7;MTA2	O94776;Q15583;Q16576;Q13263	HDAC4;TGIF1;DNMT1;SFPQ;RBBP7;MTA2;HDAC7	Q13547;P31947;P00533;P41182;P29590;Q93009;Q13573;P03372;P63279	R-HSA-3222072;R-HSA-8874797;R-HSA-8864395;R-HSA-3215295;R-HSA-975040;R-HSA-2186607;R-HSA-3234081;R-HSA-5252001;R-HSA-8937369;R-HSA-6805620;R-HSA-6805650;R-HSA-6803890;R-HSA-3234084;R-HSA-6803871;R-HSA-2106586;R-HSA-6800250;R-HSA-3215310;R-HSA-3234094
R-HSA-983231	Factors involved in megakaryocyte development and platelet production	1	162	2	249	0.015205556598460672	0.03188932814392931	0.09566798443178792	1	42	0.004203783405064558	9606	Homo sapiens	MYB	P10242	SFPQ;RBBP7	Q96ST3	R-HSA-992696
R-HSA-8849470	PTK6 Regulates Cell Cycle	0	6	1	14	5.631687629059508E-4	0.033430562453881874	0.10029168736164562	2	2	2.0018016214593134E-4	9606	Homo sapiens			SFPQ	Q13882	R-HSA-8848436;R-HSA-8848414
R-HSA-6804114	TP53 Regulates Transcription of Genes Involved in G2 Cell Cycle Arrest	0	18	2	151	0.0016895062887178525	0.034573883981973696	0.10372165194592109	2	11	0.0011009908918026225	9606	Homo sapiens			HDAC4;HDAC7	P31947	R-HSA-6803890;R-HSA-6803871
R-HSA-72203	Processing of Capped Intron-Containing Pre-mRNA	3	239	1	573	0.022432889055753708	0.03535655356990586	0.10606966070971757	13	32	0.0032028825943349014	9606	Homo sapiens	LSM7;SAP130;LSM4	Q15393;Q9Y4Z0;Q9UK45	SFPQ	Q13573;P26599;P09651	R-HSA-72160;R-HSA-72130;R-HSA-75079;R-HSA-72103;R-HSA-75081;R-HSA-75080;R-HSA-72139;R-HSA-75083;R-HSA-75082;R-HSA-72143;R-HSA-156661;R-HSA-72124;R-HSA-72127
R-HSA-5357769	Caspase activation via extrinsic apoptotic signalling pathway	0	28	2	151	0.002628120893561104	0.03612401394784093	0.10837204184352278	1	17	0.0017015313782404165	9606	Homo sapiens			RBBP7;MTA2	Q9UKG1	R-HSA-373717
R-HSA-157118	Signaling by NOTCH	3	111	0	333	0.01041862211376009	0.038432794213420385	0.11529838264026115	1	94	0.009408467620858773	9606	Homo sapiens	HDAC4;HDAC7	P56524;Q8WUI4;Q9UKV0			R-HSA-1912388
R-HSA-73854	RNA Polymerase I Promoter Clearance	2	78	0	113	0.00732119391777736	0.04093339306409416	0.12280017919228248	1	9	9.00810729656691E-4	9606	Homo sapiens	RBBP7;MTA2	O94776;Q16576			R-HSA-73739
R-HSA-73864	RNA Polymerase I Transcription	2	80	0	128	0.007508916838746011	0.047701162043882306	0.13740632845950018	1	14	0.0014012611350215194	9606	Homo sapiens	RBBP7;MTA2	O94776;Q16576			R-HSA-73739
R-HSA-4615885	SUMOylation of DNA replication proteins	0	48	2	158	0.004505350103247607	0.0481370995427175	0.13740632845950018	8	8	8.007206485837253E-4	9606	Homo sapiens			HDAC4;SFPQ	P11387;P63279	R-HSA-4641350;R-HSA-4615910;R-HSA-5228525;R-HSA-4641362;R-HSA-4641345;R-HSA-4641342;R-HSA-4655404;R-HSA-4655355
R-HSA-8847993	ERBB2 Activates PTK6 Signaling	0	16	1	14	0.0015017833677492022	0.0505912701189809	0.13740632845950018	2	2	2.0018016214593134E-4	9606	Homo sapiens			SFPQ	Q13882	R-HSA-8848005;R-HSA-8847995
R-HSA-5633007	Regulation of TP53 Activity	2	159	2	674	0.014923972217007697	0.05183534692427183	0.13740632845950018	5	98	0.009808827945150636	9606	Homo sapiens	RBBP7;MTA2	O94776;Q16576	TGIF1;DNMT1	P29590;Q93009	R-HSA-6805620;R-HSA-6805650;R-HSA-3222072;R-HSA-3215295;R-HSA-3215310
R-HSA-8849473	PTK6 Expression	0	5	1	29	4.693073024216257E-4	0.05737319794121021	0.13740632845950018	1	3	3.00270243218897E-4	9606	Homo sapiens			SFPQ	Q13882	R-HSA-8848804
R-HSA-165159	mTOR signalling	0	39	2	221	0.00366059695888868	0.06672809340273633	0.13740632845950018	1	26	0.0026023421078971076	9606	Homo sapiens			HDAC4;HDAC7	P31946	R-HSA-5672824
R-HSA-3214847	HATs acetylate histones	2	108	1	139	0.010137037732307114	0.0672200024631705	0.13740632845950018	4	15	0.0015013512160944851	9606	Homo sapiens	SAP130;RBBP7	Q9H0E3;Q16576	RBBP7	P62805	R-HSA-3301237;R-HSA-3662318;R-HSA-3321883;R-HSA-3321805
R-HSA-109703	PKB-mediated events	0	40	2	224	0.0037544584193730055	0.06870316422975009	0.13740632845950018	1	28	0.0028025222700430387	9606	Homo sapiens			HDAC4;HDAC7	P31946	R-HSA-5672824
R-HSA-194441	Metabolism of non-coding RNA	0	23	1	32	0.002158813591139478	0.07578416759125917	0.14295130543547607	1	6	6.00540486437794E-4	9606	Homo sapiens			LSM7	P62318	R-HSA-191790
R-HSA-191859	snRNP Assembly	0	23	1	32	0.002158813591139478	0.07578416759125917	0.14295130543547607	1	6	6.00540486437794E-4	9606	Homo sapiens			LSM7	P62318	R-HSA-191790
R-HSA-504046	RNA Polymerase I, RNA Polymerase III, and Mitochondrial Transcription	2	117	0	159	0.01098179087666604	0.07990728290488092	0.14295130543547607	1	42	0.004203783405064558	9606	Homo sapiens	RBBP7;MTA2	O94776;Q16576			R-HSA-73739
R-HSA-8849472	PTK6 Down-Regulation	0	3	1	45	2.815843814529754E-4	0.08074502239882031	0.14295130543547607	3	3	3.00270243218897E-4	9606	Homo sapiens			SFPQ	Q13882	R-HSA-8849428;R-HSA-8849102;R-HSA-8849435
R-HSA-5250913	Positive epigenetic regulation of rRNA expression	2	75	1	206	0.007039609536324386	0.08095325932423325	0.14295130543547607	2	7	7.006305675107597E-4	9606	Homo sapiens	RBBP7;MTA2	O94776;Q16576	MTA2	Q96KQ7	R-HSA-427404;R-HSA-427336
R-HSA-5663202	Diseases of signal transduction	3	384	2	652	0.03604280082598085	0.08530697556544498	0.14295130543547607	5	291	0.02912621359223301	9606	Homo sapiens	HDAC4;HDAC7	P56524;Q8WUI4;Q9UKV0	TGIF1;HDAC7	P00533;O15169	R-HSA-1248677;R-HSA-2220982;R-HSA-4791278;R-HSA-4839746;R-HSA-1247999
R-HSA-6803205	TP53 regulates transcription of several additional cell death genes whose specific roles in p53-dependent apoptosis remain uncertain	0	14	1	42	0.001314060446780552	0.08895626712400362	0.14295130543547607	1	18	0.001801621459313382	9606	Homo sapiens			HDAC4	P41182	R-HSA-6800250
R-HSA-109704	PI3K Cascade	0	85	2	226	0.007978224141167637	0.09164742715552254	0.14295130543547607	1	33	0.003302972675407867	9606	Homo sapiens			HDAC4;HDAC7	P31946	R-HSA-5672824
R-HSA-774815	Nucleosome assembly	1	54	0	0	0.005068518866153557	0.09222097826712394	0.14295130543547607	3	4	4.003603242918627E-4	9606	Homo sapiens	RBBP7	Q16576			R-HSA-606287;R-HSA-606289;R-HSA-606326
R-HSA-606279	Deposition of new CENPA-containing nucleosomes at the centromere	1	54	0	0	0.005068518866153557	0.09222097826712394	0.14295130543547607	3	4	4.003603242918627E-4	9606	Homo sapiens	RBBP7	Q16576			R-HSA-606287;R-HSA-606289;R-HSA-606326
R-HSA-6791312	TP53 Regulates Transcription of Cell Cycle Genes	0	48	2	257	0.004505350103247607	0.0927393877857523	0.14295130543547607	2	39	0.003903513161845661	9606	Homo sapiens			HDAC4;HDAC7	P31947	R-HSA-6803890;R-HSA-6803871
R-HSA-3232118	SUMOylation of transcription factors	0	17	2	284	0.0015956448282335273	0.0943847014657242	0.14295130543547607	9	9	9.00810729656691E-4	9606	Homo sapiens			HDAC4;RBBP7	Q13330;P63279	R-HSA-3234081;R-HSA-3232162;R-HSA-6804468;R-HSA-3247493;R-HSA-3234084;R-HSA-2997723;R-HSA-2997706;R-HSA-3465545;R-HSA-3234094
R-HSA-877300	Interferon gamma signaling	0	172	2	125	0.016144171203303925	0.0960387446024965	0.14295130543547607	2	15	0.0015013512160944851	9606	Homo sapiens			TGIF1;MYB	P63165;P29590	R-HSA-1031716;R-HSA-877281
R-HSA-2262752	Cellular responses to stress	1	423	3	681	0.03970339778486953	0.10205609747592881	0.14295130543547607	8	204	0.020418376538884998	9606	Homo sapiens	RBBP7	Q16576	DNMT1;RBBP7;MTA2	Q15910;Q09028;O75530;Q96EB6;Q16576;Q9Y294	R-HSA-3878123;R-HSA-3371537;R-HSA-3240295;R-HSA-3371467;R-HSA-3240957;R-HSA-3371518;R-HSA-3240783;R-HSA-3240782
R-HSA-2173796	SMAD2/SMAD3:SMAD4 heterotrimer regulates transcription	1	32	1	284	0.0030035667354984044	0.10443533389421578	0.14295130543547607	2	17	0.0017015313782404165	9606	Homo sapiens	TGIF1	Q15583	SFPQ	Q13573	R-HSA-5252001;R-HSA-2106586
R-HSA-6803529	FGFR2 alternative splicing	0	26	1	40	0.0024403979725924536	0.10677348824426236	0.14295130543547607	1	4	4.003603242918627E-4	9606	Homo sapiens			SFPQ	P26599;P09651	R-HSA-6803523
R-HSA-6791226	Major pathway of rRNA processing in the nucleolus and cytosol	2	172	0	144	0.016144171203303925	0.10785055152785528	0.14295130543547607	2	7	7.006305675107597E-4	9606	Homo sapiens	EXOSC4;EXOSC8	Q9NPD3;Q96B26			R-HSA-6791222;R-HSA-6791218
R-HSA-3214842	HDMs demethylate histones	0	27	1	41	0.0025342594330767785	0.1115742806643325	0.14295130543547607	3	17	0.0017015313782404165	9606	Homo sapiens			RBBP7	P62805	R-HSA-5661124;R-HSA-5661125;R-HSA-5423117
R-HSA-3065679	SUMO is proteolytically processed	0	6	1	64	5.631687629059508E-4	0.11476101501330604	0.14295130543547607	2	3	3.00270243218897E-4	9606	Homo sapiens			MYB	P63165;P61956	R-HSA-2990840;R-HSA-2990842
R-HSA-3065676	SUMO is conjugated to E1 (UBA2:SAE1)	0	5	1	64	4.693073024216257E-4	0.11476101501330604	0.14295130543547607	2	3	3.00270243218897E-4	9606	Homo sapiens			MYB	P63165;P61956	R-HSA-2993784;R-HSA-2990833
R-HSA-877312	Regulation of IFNG signaling	0	14	1	54	0.001314060446780552	0.11476101501330604	0.14295130543547607	1	4	4.003603242918627E-4	9606	Homo sapiens			MYB	P63165	R-HSA-877281
R-HSA-8868773	rRNA processing in the nucleus and cytosol	2	183	0	146	0.0171766472686315	0.11535462862533019	0.14295130543547607	2	15	0.0015013512160944851	9606	Homo sapiens	EXOSC4;EXOSC8	Q9NPD3;Q96B26			R-HSA-6791222;R-HSA-6791218
R-HSA-69278	Cell Cycle, Mitotic	0	499	3	697	0.04683686878167824	0.11965884309263064	0.14295130543547607	4	294	0.029426483835451905	9606	Homo sapiens			SFPQ;RBBP7;MTA2	Q13547;Q13882	R-HSA-8848436;R-HSA-1227670;R-HSA-1227671;R-HSA-8848414
R-HSA-72312	rRNA processing	2	193	0	151	0.01811526187347475	0.12418011155684228	0.14295130543547607	2	21	0.002101891702532279	9606	Homo sapiens	EXOSC4;EXOSC8	Q9NPD3;Q96B26			R-HSA-6791222;R-HSA-6791218
R-HSA-5467337	APC truncation mutants have impaired AXIN binding	0	14	1	66	0.001314060446780552	0.1242554084608658	0.14295130543547607	1	1	1.0009008107296567E-4	9606	Homo sapiens			TGIF1	O15169	R-HSA-4791278
R-HSA-4839744	truncated APC mutants destabilize the destruction complex	0	14	1	66	0.001314060446780552	0.1242554084608658	0.14295130543547607	1	2	2.0018016214593134E-4	9606	Homo sapiens			TGIF1	O15169	R-HSA-4791278
R-HSA-1640170	Cell Cycle	1	604	4	1140	0.056692322132532384	0.13258470321982418	0.14295130543547607	8	383	0.03833450105094585	9606	Homo sapiens	RBBP7	Q16576	HDAC4;SFPQ;RBBP7;MTA2	Q13547;Q13882;P63279	R-HSA-8848436;R-HSA-1227670;R-HSA-912505;R-HSA-1227671;R-HSA-606287;R-HSA-606289;R-HSA-8848414;R-HSA-606326
R-HSA-5467348	Truncations of AMER1 destabilize the destruction complex	0	14	1	72	0.001314060446780552	0.13365184841424338	0.14295130543547607	1	1	1.0009008107296567E-4	9606	Homo sapiens			TGIF1	O15169	R-HSA-4839746
R-HSA-4839748	AMER1 mutants destabilize the destruction complex	0	14	1	72	0.001314060446780552	0.13365184841424338	0.14295130543547607	1	1	1.0009008107296567E-4	9606	Homo sapiens			TGIF1	O15169	R-HSA-4839746
R-HSA-381119	Unfolded Protein Response (UPR)	2	86	0	282	0.008072085601651962	0.13438090306291206	0.14295130543547607	1	72	0.007206485837253528	9606	Homo sapiens	EXOSC4;EXOSC8	Q9NPD3;Q96B26			R-HSA-517731
R-HSA-8849471	PTK6 Regulates RHO GTPases, RAS GTPase and MAP kinases	0	26	1	59	0.0024403979725924536	0.1383136394923855	0.14295130543547607	6	13	0.0013011710539485538	9606	Homo sapiens			SFPQ	Q13882	R-HSA-8848726;R-HSA-8848596;R-HSA-8849055;R-HSA-8848606;R-HSA-8849068;R-HSA-8848713
R-HSA-72165	mRNA Splicing - Minor Pathway	1	52	0	34	0.004880795945184907	0.1398622027788513	0.14295130543547607	5	5	5.004504053648283E-4	9606	Homo sapiens	SAP130	Q15393			R-HSA-75079;R-HSA-75081;R-HSA-75080;R-HSA-75083;R-HSA-75082
R-HSA-3065678	SUMO is transferred from E1 to E2 (UBE2I, UBC9)	0	7	1	84	6.57030223390276E-4	0.14295130543547607	0.14295130543547607	3	3	3.00270243218897E-4	9606	Homo sapiens			HDAC4	P63279	R-HSA-2993790;R-HSA-2993769;R-HSA-2993780
R-HSA-8864260	Transcriptional regulation by the AP-2 (TFAP2) family of transcription factors	0	37	3	722	0.00347287403792003	0.14574657659355383	0.14574657659355383	6	44	0.00440396356721049	9606	Homo sapiens			HDAC4;MTA2;HDAC7	P00533;P03372;P63279	R-HSA-3234081;R-HSA-8937369;R-HSA-3234084;R-HSA-8874797;R-HSA-8864395;R-HSA-3234094
R-HSA-2559584	Formation of Senescence-Associated Heterochromatin Foci (SAHF)	0	16	1	76	0.0015017833677492022	0.14602973910174555	0.14602973910174555	1	2	2.0018016214593134E-4	9606	Homo sapiens			RBBP7	Q9Y294	R-HSA-3878123
R-HSA-8866910	TFAP2 (AP-2) family regulates transcription of growth factors and their receptors	0	13	2	379	0.0012201989862962268	0.1515903519961016	0.1515903519961016	3	18	0.001801621459313382	9606	Homo sapiens			MTA2;HDAC7	P00533;P03372	R-HSA-8937369;R-HSA-8874797;R-HSA-8864395
R-HSA-170984	ARMS-mediated activation	0	257	2	151	0.02412239534447156	0.15471151486589152	0.15471151486589152	1	44	0.00440396356721049	9606	Homo sapiens			HDAC4;HDAC7	P31946	R-HSA-169901
R-HSA-3214841	PKMTs methylate histone lysines	1	47	1	52	0.004411488642763282	0.15520137938654055	0.15520137938654055	4	22	0.002201981783605245	9606	Homo sapiens	RBBP7	Q16576	RBBP7	P62805	R-HSA-5651654;R-HSA-5638332;R-HSA-5423038;R-HSA-5651657
R-HSA-8849474	PTK6 Activates STAT3	0	4	1	100	3.7544584193730055E-4	0.16728300074650915	0.16728300074650915	2	9	9.00810729656691E-4	9606	Homo sapiens			SFPQ	Q13882	R-HSA-8848023;R-HSA-8848110
R-HSA-4791275	Signaling by WNT in cancer	0	34	1	76	0.0031912896564670547	0.16728300074650915	0.16728300074650915	2	14	0.0014012611350215194	9606	Homo sapiens			TGIF1	O15169	R-HSA-4791278;R-HSA-4839746
R-HSA-169893	Prolonged ERK activation events	0	261	2	172	0.02449784118640886	0.1673252543164203	0.1673252543164203	1	50	0.005004504053648284	9606	Homo sapiens			HDAC4;HDAC7	P31946	R-HSA-169901
R-HSA-597592	Post-translational protein modification	1	1027	5	1299	0.09639571991740191	0.17374800135235358	0.17374800135235358	53	378	0.03783405064558102	9606	Homo sapiens	HDAC7	Q8WUI4	TGIF1;HDAC4;SFPQ;MYB;RBBP7	P63165;P61956;P29590;Q13330;P11387;P63279	R-HSA-4641350;R-HSA-4551616;R-HSA-4641345;R-HSA-3234081;R-HSA-3000383;R-HSA-3232162;R-HSA-6804468;R-HSA-5228508;R-HSA-4641362;R-HSA-3234084;R-HSA-4568914;R-HSA-4570463;R-HSA-4551768;R-HSA-3234094;R-HSA-4615910;R-HSA-5228525;R-HSA-4551648;R-HSA-4570467;R-HSA-4551661;R-HSA-3000348;R-HSA-3247493;R-HSA-4570493;R-HSA-4655355;R-HSA-4570489;R-HSA-2993769;R-HSA-4570499;R-HSA-4568846;R-HSA-2993790;R-HSA-2…
R-HSA-187687	Signalling to ERKs	0	272	2	173	0.025530317251736438	0.17434354386076945	0.17434354386076945	1	63	0.006305675107596837	9606	Homo sapiens			HDAC4;HDAC7	P31946	R-HSA-169901
R-HSA-8849468	PTK6 Regulates Proteins Involved in RNA Processing	1	5	1	107	4.693073024216257E-4	0.17474946158381877	0.17474946158381877	6	7	7.006305675107597E-4	9606	Homo sapiens	SFPQ	P23246	SFPQ	Q13882	R-HSA-8849463;R-HSA-8848930;R-HSA-8849042;R-HSA-8848975;R-HSA-8848939;R-HSA-8849032
R-HSA-8849469	PTK6 Regulates RTKs and Their Effectors AKT1 and DOK1	0	9	1	101	8.447531443589262E-4	0.17771798549851758	0.17771798549851758	6	8	8.007206485837253E-4	9606	Homo sapiens			SFPQ	Q13882	R-HSA-8848774;R-HSA-8848818;R-HSA-8848864;R-HSA-8848751;R-HSA-8848873;R-HSA-8848776
R-HSA-392499	Metabolism of proteins	3	1557	5	1903	0.14614229397409423	0.18444692694500797	0.18444692694500797	54	654	0.06545891302171955	9606	Homo sapiens	EXOSC4;EXOSC8;HDAC7	Q8WUI4;Q9NPD3;Q96B26	TGIF1;HDAC4;SFPQ;MYB;RBBP7	P63165;P61956;P29590;Q13330;P11387;P63279	R-HSA-4641350;R-HSA-4551616;R-HSA-4641345;R-HSA-3234081;R-HSA-3000383;R-HSA-3232162;R-HSA-6804468;R-HSA-5228508;R-HSA-4641362;R-HSA-3234084;R-HSA-4568914;R-HSA-4570463;R-HSA-4551768;R-HSA-3234094;R-HSA-4615910;R-HSA-5228525;R-HSA-4551648;R-HSA-4570467;R-HSA-4551661;R-HSA-3000348;R-HSA-3247493;R-HSA-4570493;R-HSA-4655355;R-HSA-4570489;R-HSA-2993769;R-HSA-4570499;R-HSA-4568846;R-HSA-2993790;R-HSA-2…
R-HSA-187577	SCF(Skp2)-mediated degradation of p27/p21	0	60	1	61	0.005631687629059508	0.18656208042442202	0.18656208042442202	2	7	7.006305675107597E-4	9606	Homo sapiens			SFPQ	Q13882	R-HSA-8848436;R-HSA-8848414
R-HSA-4551638	SUMOylation of chromatin organization proteins	0	4	1	120	3.7544584193730055E-4	0.19821202731093457	0.19821202731093457	1	1	1.0009008107296567E-4	9606	Homo sapiens			HDAC4	P63279	R-HSA-6804485
R-HSA-8866904	Negative regulation of activity of TFAP2 (AP-2) family transcription factors	0	11	1	118	0.0010324760653275765	0.19821202731093457	0.19821202731093457	3	6	6.00540486437794E-4	9606	Homo sapiens			HDAC4	P63279	R-HSA-3234081;R-HSA-3234084;R-HSA-3234094
R-HSA-427359	SIRT1 negatively regulates rRNA Expression	0	37	1	97	0.00347287403792003	0.209701453984379	0.209701453984379	2	5	5.004504053648283E-4	9606	Homo sapiens			DNMT1	Q96EB6	R-HSA-5211239;R-HSA-427528
R-HSA-1368082	RORA activates gene expression	0	27	1	115	0.0025342594330767785	0.2196246963501579	0.2196246963501579	3	10	0.0010009008107296567	9606	Homo sapiens			DNMT1	P48552;Q96EB6	R-HSA-400342;R-HSA-1368087;R-HSA-5663273
R-HSA-5638302	Signaling by Overexpressed Wild-Type EGFR in Cancer	0	2	1	142	1.8772292096865028E-4	0.2252412140317347	0.2252412140317347	1	2	2.0018016214593134E-4	9606	Homo sapiens			HDAC7	P00533	R-HSA-1248677
R-HSA-5638303	Inhibition of Signaling by Overexpressed EGFR	0	2	1	142	1.8772292096865028E-4	0.2252412140317347	0.2252412140317347	1	2	2.0018016214593134E-4	9606	Homo sapiens			HDAC7	P00533	R-HSA-1248677
R-HSA-512988	Interleukin-3, 5 and GM-CSF signaling	0	279	2	278	0.026187347475126712	0.23265383724998268	0.23265383724998268	1	77	0.007706936242618356	9606	Homo sapiens			HDAC4;HDAC7	P63104	R-HSA-912757
R-HSA-2179392	EGFR Transactivation by Gastrin	0	9	1	144	8.447531443589262E-4	0.2377366201711837	0.2377366201711837	1	6	6.00540486437794E-4	9606	Homo sapiens			HDAC7	P00533	R-HSA-2179387
R-HSA-112399	IRS-mediated signalling	0	302	2	263	0.028346161066266192	0.23798677411985647	0.23798677411985647	1	74	0.00740666599939946	9606	Homo sapiens			HDAC4;HDAC7	P31946	R-HSA-5672824
R-HSA-2428928	IRS-related events triggered by IGF1R	0	306	2	264	0.028721606908203492	0.2399890180571782	0.2399890180571782	1	77	0.007706936242618356	9606	Homo sapiens			HDAC4;HDAC7	P31946	R-HSA-5672824
R-HSA-4411364	Binding of TCF/LEF:CTNNB1 to target gene promoters	0	7	1	146	6.57030223390276E-4	0.24048694300878315	0.24048694300878315	1	4	4.003603242918627E-4	9606	Homo sapiens			TGIF1	Q9Y2T1	R-HSA-4411372
R-HSA-2428924	IGF1R signaling cascade	0	307	2	264	0.028815468368687817	0.24065670254619798	0.24065670254619798	1	82	0.008207386647983185	9606	Homo sapiens			HDAC4;HDAC7	P31946	R-HSA-5672824
R-HSA-2404192	Signaling by Type 1 Insulin-like Growth Factor 1 Receptor (IGF1R)	0	308	2	264	0.02890932982917214	0.2413245177972685	0.2413245177972685	1	84	0.008407566810129117	9606	Homo sapiens			HDAC4;HDAC7	P31946	R-HSA-5672824
R-HSA-5696395	Formation of Incision Complex in GG-NER	0	43	1	120	0.004036042800825981	0.24322772275140803	0.24322772275140803	1	10	0.0010009008107296567	9606	Homo sapiens			HDAC4	P63279	R-HSA-6790454
R-HSA-8857538	PTK6 promotes HIF1A stabilization	0	6	1	155	5.631687629059508E-4	0.247321068580863	0.247321068580863	1	5	5.004504053648283E-4	9606	Homo sapiens			SFPQ	Q13882	R-HSA-8857565
R-HSA-8863678	Neurodegenerative Diseases	0	22	1	522	0.002064952130655153	0.24800931957077588	0.24800931957077588	2	22	0.002201981783605245	9606	Homo sapiens			HDAC4	Q08379;P62258	R-HSA-8868260;R-HSA-8863674
R-HSA-8862803	Deregulated CDK5 triggers multiple neurodegenerative pathways in Alzheimer's disease models	0	22	1	522	0.002064952130655153	0.24800931957077588	0.24800931957077588	2	22	0.002201981783605245	9606	Homo sapiens			HDAC4	Q08379;P62258	R-HSA-8868260;R-HSA-8863674
R-HSA-5625886	Activated PKN1 stimulates transcription of AR (androgen receptor) regulated genes KLK2 and KLK3	0	36	1	124	0.003379012577435705	0.2486807800207077	0.2486807800207077	2	11	0.0011009908918026225	9606	Homo sapiens			MTA2	O60341	R-HSA-5625870;R-HSA-5625849
R-HSA-74751	Insulin receptor signalling cascade	0	305	2	299	0.028627745447719167	0.2593960636538808	0.2593960636538808	1	90	0.00900810729656691	9606	Homo sapiens			HDAC4;HDAC7	P31946	R-HSA-5672824
R-HSA-73886	Chromosome Maintenance	1	90	0	95	0.008447531443589262	0.270117594324624	0.270117594324624	3	27	0.002702432188970073	9606	Homo sapiens	RBBP7	Q16576			R-HSA-606287;R-HSA-606289;R-HSA-606326
R-HSA-373760	L1CAM interactions	0	120	2	464	0.011263375258119017	0.2708013809970111	0.2708013809970111	2	54	0.005404864377940146	9606	Homo sapiens			SMARCA2;HDAC7	P00533;O00560	R-HSA-445069;R-HSA-373738
R-HSA-3371453	Regulation of HSF1-mediated heat shock response	0	73	1	111	0.006851886615355735	0.27143768318257744	0.27143768318257744	3	14	0.0014012611350215194	9606	Homo sapiens			DNMT1	Q96EB6	R-HSA-3371537;R-HSA-3371467;R-HSA-3371518
R-HSA-74752	Signaling by Insulin receptor	0	329	2	299	0.03088042049934297	0.2755005226410734	0.2755005226410734	1	99	0.0099089180262236	9606	Homo sapiens			HDAC4;HDAC7	P31946	R-HSA-5672824
R-HSA-445144	Signal transduction by L1	0	21	1	165	0.0019710906701708277	0.28191606339619013	0.28191606339619013	1	11	0.0011009908918026225	9606	Homo sapiens			HDAC7	P00533	R-HSA-445069
R-HSA-69656	Cyclin A:Cdk2-associated events at S phase entry	0	70	1	130	0.006570302233902759	0.28321562677341106	0.28321562677341106	2	18	0.001801621459313382	9606	Homo sapiens			SFPQ	Q13882	R-HSA-8848436;R-HSA-8848414
R-HSA-4570464	SUMOylation of RNA binding proteins	0	49	1	144	0.0045992115637319315	0.2871007623881102	0.2871007623881102	4	4	4.003603242918627E-4	9606	Homo sapiens			HDAC4	P63279	R-HSA-4570499;R-HSA-4570467;R-HSA-4570493;R-HSA-4570489
R-HSA-5625740	RHO GTPases activate PKNs	0	62	1	128	0.005819410550028158	0.2883913019960481	0.2883913019960481	2	20	0.0020018016214593134	9606	Homo sapiens			MTA2	O60341	R-HSA-5625870;R-HSA-5625849
R-HSA-5633008	TP53 Regulates Transcription of Cell Death Genes	0	44	1	172	0.004129904261310306	0.3037036177721769	0.3037036177721769	1	67	0.0067060354318887	9606	Homo sapiens			HDAC4	P41182	R-HSA-6800250
R-HSA-5696399	Global Genome Nucleotide Excision Repair (GG-NER)	0	84	1	131	0.00788436268068331	0.3074819046263837	0.3074819046263837	1	20	0.0020018016214593134	9606	Homo sapiens			HDAC4	P63279	R-HSA-6790454
R-HSA-3371556	Cellular response to heat stress	0	93	1	126	0.008729115825042238	0.3099898022230375	0.3099898022230375	3	29	0.0029026123511160045	9606	Homo sapiens			DNMT1	Q96EB6	R-HSA-3371537;R-HSA-3371467;R-HSA-3371518
R-HSA-5693607	Processing of DNA double-strand break ends	0	81	1	141	0.007602778299230336	0.3099898022230375	0.3099898022230375	1	17	0.0017015313782404165	9606	Homo sapiens			HDAC4	P63279	R-HSA-5684052
R-HSA-5637810	Constitutive Signaling by EGFRvIII	0	15	1	207	0.001407921907264877	0.31622139860800813	0.31622139860800813	1	18	0.001801621459313382	9606	Homo sapiens			HDAC7	P00533	R-HSA-1247999
R-HSA-5637812	Signaling by EGFRvIII in Cancer	0	15	1	207	0.001407921907264877	0.31622139860800813	0.31622139860800813	1	18	0.001801621459313382	9606	Homo sapiens			HDAC7	P00533	R-HSA-1247999
R-HSA-1643713	Signaling by EGFR in Cancer	0	19	1	207	0.0017833677492021776	0.32116767834536786	0.32116767834536786	2	42	0.004203783405064558	9606	Homo sapiens			HDAC7	P00533	R-HSA-1248677;R-HSA-1247999
R-HSA-447043	Neurofascin interactions	0	7	1	210	6.57030223390276E-4	0.322398862156722	0.322398862156722	1	7	7.006305675107597E-4	9606	Homo sapiens			SMARCA2	O00560	R-HSA-373738
R-HSA-1227986	Signaling by ERBB2	0	55	1	172	0.005162380326637883	0.322398862156722	0.322398862156722	2	43	0.004303873486137524	9606	Homo sapiens			SFPQ	Q13882	R-HSA-8848005;R-HSA-8847995
R-HSA-109581	Apoptosis	0	169	2	530	0.015862586821850946	0.3230778190068997	0.3230778190068997	1	122	0.012210989890901811	9606	Homo sapiens			RBBP7;MTA2	Q9UKG1	R-HSA-373717
R-HSA-913531	Interferon Signaling	0	283	2	403	0.026562793317064015	0.332406919905488	0.332406919905488	2	50	0.005004504053648284	9606	Homo sapiens			TGIF1;MYB	P63165;P29590	R-HSA-1031716;R-HSA-877281
R-HSA-5357801	Programmed Cell Death	0	174	2	544	0.016331894124272574	0.3337374444226262	0.3337374444226262	1	135	0.013512160944850365	9606	Homo sapiens			RBBP7;MTA2	Q9UKG1	R-HSA-373717
R-HSA-69202	Cyclin E associated events during G1/S transition	0	71	1	174	0.006664163694387085	0.3382101559640147	0.3382101559640147	2	20	0.0020018016214593134	9606	Homo sapiens			SFPQ	Q13882	R-HSA-8848436;R-HSA-8848414
R-HSA-2559586	DNA Damage/Telomere Stress Induced Senescence	0	61	1	194	0.005725549089543833	0.3560132314901887	0.3560132314901887	1	17	0.0017015313782404165	9606	Homo sapiens			RBBP7	Q9Y294	R-HSA-3878123
R-HSA-1280215	Cytokine Signaling in Immune system	0	835	4	1069	0.07837431950441148	0.3701984047783906	0.3701984047783906	3	413	0.04133720348313482	9606	Homo sapiens			TGIF1;HDAC4;MYB;HDAC7	P63165;P29590;P63104	R-HSA-912757;R-HSA-1031716;R-HSA-877281
R-HSA-69242	S Phase	0	128	1	173	0.012014266941993618	0.38241991621496263	0.38241991621496263	2	53	0.00530477429686718	9606	Homo sapiens			SFPQ	Q13882	R-HSA-8848436;R-HSA-8848414
R-HSA-109582	Hemostasis	1	743	3	1122	0.06973906513985358	0.38513963019908115	0.38513963019908115	2	322	0.032229006105494944	9606	Homo sapiens	MYB	P10242	HDAC4;SFPQ;RBBP7	Q96ST3;Q9NRD5	R-HSA-8858435;R-HSA-992696
R-HSA-1221632	Meiotic synapsis	0	60	1	217	0.005631687629059508	0.38578652537004654	0.38578652537004654	1	6	6.00540486437794E-4	9606	Homo sapiens			HDAC4	P63279	R-HSA-912505
R-HSA-5696398	Nucleotide Excision Repair	0	110	1	179	0.010324760653275766	0.3902478970635058	0.3902478970635058	1	36	0.003603242918626764	9606	Homo sapiens			HDAC4	P63279	R-HSA-6790454
R-HSA-69206	G1/S Transition	0	118	1	187	0.011075652337150367	0.39246688190135515	0.39246688190135515	2	34	0.003403062756480833	9606	Homo sapiens			SFPQ	Q13882	R-HSA-8848436;R-HSA-8848414
R-HSA-6804757	Regulation of TP53 Degradation	0	35	1	253	0.0032851511169513796	0.3946781009994216	0.3946781009994216	3	30	0.0030027024321889703	9606	Homo sapiens			DNMT1	Q93009	R-HSA-3222072;R-HSA-3215295;R-HSA-3215310
R-HSA-5693565	Recruitment and ATM-mediated phosphorylation of repair and signaling proteins at DNA double strand breaks	0	59	1	251	0.005537826168575183	0.41101733142124	0.41101733142124	1	35	0.0035031528375537983	9606	Homo sapiens			HDAC4	P63279	R-HSA-5682607
R-HSA-381340	Transcriptional regulation of white adipocyte differentiation	0	84	1	233	0.00788436268068331	0.4174335593547722	0.4174335593547722	1	18	0.001801621459313382	9606	Homo sapiens			SFPQ	Q9Y2W1	R-HSA-381309
R-HSA-983168	Antigen processing: Ubiquitination & Proteasome degradation	1	306	0	0	0.028721606908203492	0.4248342266006738	0.4248342266006738	4	8	8.007206485837253E-4	9606	Homo sapiens	ZBTB16	Q05516			R-HSA-983147;R-HSA-983157;R-HSA-983140;R-HSA-983156
R-HSA-5693606	DNA Double Strand Break Response	0	60	1	274	0.005631687629059508	0.43110562997925517	0.43110562997925517	1	43	0.004303873486137524	9606	Homo sapiens			HDAC4	P63279	R-HSA-5682607
R-HSA-416993	Trafficking of GluR2-containing AMPA receptors	0	17	1	302	0.0015956448282335273	0.43628152362608885	0.43628152362608885	3	3	3.00270243218897E-4	9606	Homo sapiens			HDAC4	Q9NRD5	R-HSA-421007;R-HSA-416639;R-HSA-416985
R-HSA-3928664	Ephrin signaling	0	19	1	305	0.0017833677492021776	0.43628152362608885	0.43628152362608885	1	11	0.0011009908918026225	9606	Homo sapiens			SMARCA2	O00560	R-HSA-4093329
R-HSA-5654738	Signaling by FGFR2	0	77	1	280	0.007227332457293035	0.46345822006651316	0.46345822006651316	1	46	0.0046041437293564205	9606	Homo sapiens			SFPQ	P26599;P09651	R-HSA-6803523
R-HSA-399719	Trafficking of AMPA receptors	0	31	1	318	0.002909705275014079	0.4663988906873483	0.4663988906873483	3	4	4.003603242918627E-4	9606	Homo sapiens			HDAC4	Q9NRD5	R-HSA-421007;R-HSA-416639;R-HSA-416985
R-HSA-399721	Glutamate Binding, Activation of AMPA Receptors and Synaptic Plasticity	0	31	1	318	0.002909705275014079	0.4663988906873483	0.4663988906873483	3	9	9.00810729656691E-4	9606	Homo sapiens			HDAC4	Q9NRD5	R-HSA-421007;R-HSA-416639;R-HSA-416985
R-HSA-187037	NGF signalling via TRKA from the plasma membrane	0	397	2	550	0.03726299981227708	0.4669466063747725	0.4669466063747725	1	143	0.014312881593434091	9606	Homo sapiens			HDAC4;HDAC7	P31946	R-HSA-169901
R-HSA-400253	Circadian Clock	0	68	1	308	0.006382579312934109	0.47704932912696907	0.47704932912696907	4	59	0.005905314783304975	9606	Homo sapiens			DNMT1	P48552;Q96EB6	R-HSA-400342;R-HSA-1368087;R-HSA-1368119;R-HSA-5663273
R-HSA-190236	Signaling by FGFR	0	94	1	281	0.008822977285526563	0.48087129870937473	0.48087129870937473	1	142	0.014212791512361125	9606	Homo sapiens			SFPQ	P26599;P09651	R-HSA-6803523
R-HSA-5693567	HDR through Homologous Recombination (HR) or Single Strand Annealing (SSA)	0	114	1	304	0.010700206495213065	0.5014167370915639	0.5014167370915639	1	42	0.004203783405064558	9606	Homo sapiens			HDAC4	P63279	R-HSA-5684052
R-HSA-5693538	Homology Directed Repair	0	120	1	306	0.011263375258119017	0.505067288146547	0.505067288146547	1	50	0.005004504053648284	9606	Homo sapiens			HDAC4	P63279	R-HSA-5684052
R-HSA-1500620	Meiosis	0	88	1	338	0.008259808522620612	0.519414145271705	0.519414145271705	1	14	0.0014012611350215194	9606	Homo sapiens			HDAC4	P63279	R-HSA-912505
R-HSA-6806003	Regulation of TP53 Expression and Degradation	0	36	1	382	0.003379012577435705	0.5220592853003172	0.5220592853003172	3	35	0.0035031528375537983	9606	Homo sapiens			DNMT1	Q93009	R-HSA-3222072;R-HSA-3215295;R-HSA-3215310
R-HSA-1643685	Disease	3	1125	3	1820	0.10559414304486578	0.5455860075813765	0.5455860075813765	7	882	0.08827945150635572	9606	Homo sapiens	HDAC4;HDAC7	P56524;Q8WUI4;Q9UKV0	HDAC4;TGIF1;HDAC7	Q08379;P00533;O15169;P62258	R-HSA-8868260;R-HSA-1248677;R-HSA-2220982;R-HSA-4791278;R-HSA-4839746;R-HSA-1247999;R-HSA-8863674
R-HSA-2682334	EPH-Ephrin signaling	0	95	1	385	0.008916838746010888	0.566545311398705	0.566545311398705	1	57	0.005705134621159043	9606	Homo sapiens			SMARCA2	O00560	R-HSA-4093329
R-HSA-449147	Signaling by Interleukins	0	523	2	692	0.049089543833302045	0.5883185972463163	0.5883185972463163	1	281	0.028125312781503355	9606	Homo sapiens			HDAC4;HDAC7	P63104	R-HSA-912757
R-HSA-5617472	Activation of anterior HOX genes in hindbrain development during early embryogenesis	1	91	0	425	0.008541392904073587	0.5996852764870503	0.5996852764870503	12	43	0.004303873486137524	9606	Homo sapiens	RBBP7	Q16576			R-HSA-5617445;R-HSA-5617431;R-HSA-5617862;R-HSA-5617859;R-HSA-6810161;R-HSA-5617650;R-HSA-6810159;R-HSA-5617452;R-HSA-6810158;R-HSA-5617887;R-HSA-6810139;R-HSA-5617896
R-HSA-5619507	Activation of HOX genes during differentiation	1	91	0	425	0.008541392904073587	0.5996852764870503	0.5996852764870503	12	43	0.004303873486137524	9606	Homo sapiens	RBBP7	Q16576			R-HSA-5617445;R-HSA-5617431;R-HSA-5617862;R-HSA-5617859;R-HSA-6810161;R-HSA-5617650;R-HSA-6810159;R-HSA-5617452;R-HSA-6810158;R-HSA-5617887;R-HSA-6810139;R-HSA-5617896
R-HSA-8848021	Signaling by PTK6	1	69	1	463	0.006476440773418434	0.6041111062648364	0.6041111062648364	29	52	0.005204684215794215	9606	Homo sapiens	SFPQ	P23246	SFPQ	Q13882	R-HSA-8848774;R-HSA-8848005;R-HSA-8848975;R-HSA-8849102;R-HSA-8848713;R-HSA-8848776;R-HSA-8849032;R-HSA-8848023;R-HSA-8848726;R-HSA-8849428;R-HSA-8848596;R-HSA-8849042;R-HSA-8849055;R-HSA-8848606;R-HSA-8848414;R-HSA-8857565;R-HSA-8849435;R-HSA-8848804;R-HSA-8848930;R-HSA-8848864;R-HSA-8848751;R-HSA-8848110;R-HSA-8849068;R-HSA-8848939;R-HSA-8848873;R-HSA-8849463;R-HSA-8848436;R-HSA-8848818;R-HSA-8…
R-HSA-983169	Class I MHC mediated antigen processing & presentation	1	437	0	98	0.04101745823165009	0.6149708021377243	0.6149708021377243	4	44	0.00440396356721049	9606	Homo sapiens	ZBTB16	Q05516			R-HSA-983147;R-HSA-983157;R-HSA-983140;R-HSA-983156
R-HSA-5693532	DNA Double-Strand Break Repair	0	148	1	442	0.01389149615168012	0.6178179902564006	0.6178179902564006	2	106	0.01060954859373436	9606	Homo sapiens			HDAC4	P63279	R-HSA-5684052;R-HSA-5682607
R-HSA-166520	Signalling by NGF	0	488	2	767	0.045804392716350666	0.6190934935566543	0.6190934935566543	1	197	0.019717745971374236	9606	Homo sapiens			HDAC4;HDAC7	P31946	R-HSA-169901
R-HSA-112314	Neurotransmitter Receptor Binding And Downstream Transmission In The Postsynaptic Cell	0	142	1	427	0.01332832738877417	0.6378630404733994	0.6378630404733994	3	53	0.00530477429686718	9606	Homo sapiens			HDAC4	Q9NRD5	R-HSA-421007;R-HSA-416639;R-HSA-416985
R-HSA-195258	RHO GTPase Effectors	0	277	1	324	0.025999624554158062	0.644537712463986	0.644537712463986	2	103	0.010309278350515464	9606	Homo sapiens			MTA2	O60341	R-HSA-5625870;R-HSA-5625849
R-HSA-1266738	Developmental Biology	1	1066	3	1643	0.1000563168762906	0.665563443220242	0.665563443220242	16	472	0.0472425182664398	9606	Homo sapiens	RBBP7	Q16576	SFPQ;SMARCA2;HDAC7	P00533;Q9Y2W1;O00560	R-HSA-5617431;R-HSA-5617650;R-HSA-6810159;R-HSA-6810158;R-HSA-5617887;R-HSA-445069;R-HSA-4093329;R-HSA-373738;R-HSA-5617445;R-HSA-5617862;R-HSA-5617859;R-HSA-6810161;R-HSA-381309;R-HSA-5617452;R-HSA-6810139;R-HSA-5617896
R-HSA-881907	Gastrin-CREB signalling pathway via PKC and MAPK	0	452	1	218	0.04242538013891496	0.6880565656452955	0.6880565656452955	1	68	0.006806125512961666	9606	Homo sapiens			HDAC7	P00533	R-HSA-2179387
R-HSA-194315	Signaling by Rho GTPases	0	408	1	324	0.03829547587760466	0.7191362535793666	0.7191362535793666	2	108	0.010809728755880292	9606	Homo sapiens			MTA2	O60341	R-HSA-5625870;R-HSA-5625849
R-HSA-422475	Axon guidance	0	578	2	933	0.05425192415993993	0.7274311718690691	0.7274311718690691	3	286	0.028625763186868183	9606	Homo sapiens			SMARCA2;HDAC7	P00533;O00560	R-HSA-445069;R-HSA-4093329;R-HSA-373738
R-HSA-202733	Cell surface interactions at the vascular wall	0	246	1	485	0.023089919279143983	0.728987645891058	0.728987645891058	1	64	0.006405765188669803	9606	Homo sapiens			HDAC4	Q9NRD5	R-HSA-8858435
R-HSA-112315	Transmission across Chemical Synapses	0	212	1	575	0.01989862962267693	0.7575060849562645	0.7575060849562645	3	100	0.010009008107296567	9606	Homo sapiens			HDAC4	Q9NRD5	R-HSA-421007;R-HSA-416639;R-HSA-416985
R-HSA-73894	DNA Repair	0	293	1	627	0.027501407921907264	0.7772942079249399	0.7772942079249399	3	304	0.030427384646181565	9606	Homo sapiens			HDAC4	P63279	R-HSA-6790454;R-HSA-5684052;R-HSA-5682607
R-HSA-162582	Signal Transduction	5	2588	6	3396	0.24291345973343345	0.7984553419918802	0.7984553419918802	47	1826	0.1827644880392353	9606	Homo sapiens	HDAC4;TGIF1;SFPQ;HDAC7	P56524;Q8WUI4;Q15583;Q9UKV0;P23246	HDAC4;TGIF1;SFPQ;RBBP7;MTA2;HDAC7	Q13547;Q13882;P31946;P00533;O60341;Q9Y2T1;O15169;Q13363;Q13573;P26599;P09651;P63104	R-HSA-8848774;R-HSA-8848005;R-HSA-3299569;R-HSA-8848975;R-HSA-3769393;R-HSA-8849102;R-HSA-4641231;R-HSA-8848713;R-HSA-2186607;R-HSA-8848776;R-HSA-8849032;R-HSA-8848023;R-HSA-8848726;R-HSA-8849428;R-HSA-8848596;R-HSA-177942;R-HSA-8849042;R-HSA-8849055;R-HSA-8848606;R-HSA-8848414;R-HSA-1912388;R-HSA-8857565;R-HSA-2179387;R-HSA-5625870;R-HSA-8849435;R-HSA-8848804;R-HSA-6803523;R-HSA-8848930;R-HSA-88…
R-HSA-177929	Signaling by EGFR	0	373	1	637	0.03501032476065328	0.8200342014814026	0.8200342014814026	1	139	0.013912521269142228	9606	Homo sapiens			HDAC7	P00533	R-HSA-177942
R-HSA-112316	Neuronal System	0	346	1	630	0.0324760653275765	0.8281060509511302	0.8281060509511302	3	147	0.014713241917725953	9606	Homo sapiens			HDAC4	Q9NRD5	R-HSA-421007;R-HSA-416639;R-HSA-416985
R-HSA-168256	Immune System	1	2327	4	2225	0.2184156185470246	0.8848978864337174	0.8848978864337174	7	1274	0.12751476328695827	9606	Homo sapiens	ZBTB16	Q05516	TGIF1;HDAC4;MYB;HDAC7	P63165;P29590;P63104	R-HSA-983147;R-HSA-912757;R-HSA-983157;R-HSA-1031716;R-HSA-983140;R-HSA-983156;R-HSA-877281
R-HSA-1280218	Adaptive Immune System	1	1017	0	850	0.09545710531255866	0.9612838952723411	0.9612838952723411	4	270	0.02702432188970073	9606	Homo sapiens	ZBTB16	Q05516			R-HSA-983147;R-HSA-983157;R-HSA-983140;R-HSA-983156
R-HSA-372790	Signaling by GPCR	0	1350	1	488	0.12671297165383894	0.965726553122164	0.965726553122164	1	326	0.03262936642978681	9606	Homo sapiens			HDAC7	P00533	R-HSA-2179387

## Sheet: TRIM59_REACTOME
Pathway identifier	Pathway name	#Entities found	#Entities total	#Interactors found	#Interactors total	Entities ratio	Entities pValue	Entities FDR	#Reactions found	#Reactions total	Reactions ratio	Species identifier	Species name	Submitted entities found	Mapped entities	Submitted entities hit interactor	Interacts with	Found reaction identifiers
R-HSA-69481	G2/M Checkpoints	8	154	2	44	0.011809815950920245	7.137759494568741E-9	6.895075671753403E-6	15	24	0.0023485663959291517	9606	Homo sapiens	CCNB1;PSMD14;PSMD2;CHEK1;CDK2;UBE2N;SFN;BRCA1	P38398;P61088;P31947;P24941;P14635;O00487;Q13200;O14757	CCNB1;BRCA1	O14757;Q99640	R-HSA-5683735;R-HSA-69891;R-HSA-6799332;R-HSA-75010;R-HSA-170055;R-HSA-69604;R-HSA-8852354;R-HSA-176298;R-HSA-75016;R-HSA-6799246;R-HSA-75022;R-HSA-170070;R-HSA-75028;R-HSA-176116;R-HSA-176318
R-HSA-6796648	TP53 Regulates Transcription of DNA Repair Genes	7	89	2	68	0.0068251533742331285	4.457262392509875E-8	2.1528577355822698E-5	6	17	0.001663567863783149	9606	Homo sapiens	JUN;CHEK1;BRCA1	P05412;P38398;ENST00000357654;ENST00000438015;ENSG00000149554;O14757;ENSG00000012048	CDK2;BRCA1	Q14004;P43246	R-HSA-6797606;R-HSA-6797712;R-HSA-6797616;R-HSA-6797100;R-HSA-6806412;R-HSA-6806394
R-HSA-69620	Cell Cycle Checkpoints	8	188	5	242	0.01441717791411043	2.1352654326900478E-6	6.875554693261954E-4	27	58	0.0056757021234954495	9606	Homo sapiens	CCNB1;PSMD14;PSMD2;CHEK1;CDK2;UBE2N;SFN;BRCA1	P38398;P61088;P31947;P24941;P14635;O00487;Q13200;O14757	CCNB1;JUN;CCND1;CDK2;BRCA1	O14757;P38936;Q8NHY2;Q99640;Q00987	R-HSA-69889;R-HSA-5683735;R-HSA-349444;R-HSA-69891;R-HSA-6799332;R-HSA-75010;R-HSA-170055;R-HSA-8852354;R-HSA-75016;R-HSA-264458;R-HSA-75022;R-HSA-170070;R-HSA-75028;R-HSA-187934;R-HSA-69600;R-HSA-6804741;R-HSA-69604;R-HSA-264418;R-HSA-176298;R-HSA-6799246;R-HSA-6803411;R-HSA-176116;R-HSA-264435;R-HSA-264444;R-HSA-69562;R-HSA-176318;R-HSA-6804955
R-HSA-69473	G2/M DNA damage checkpoint	5	81	1	38	0.006211656441717791	4.869243455329908E-6	0.0011734876727345078	9	12	0.0011742831979645759	9606	Homo sapiens	CCNB1;CHEK1;UBE2N;SFN;BRCA1	P38398;P61088;P31947;P14635;O14757	BRCA1	O14757	R-HSA-5683735;R-HSA-69891;R-HSA-6799332;R-HSA-170070;R-HSA-75028;R-HSA-176116;R-HSA-75016;R-HSA-6799246;R-HSA-75022
R-HSA-75035	Chk1/Chk2(Cds1) mediated inactivation of Cyclin B:Cdk1 complex	3	14	1	17	0.0010736196319018406	2.6158879079307695E-5	0.005048663662306385	4	5	4.892846658185732E-4	9606	Homo sapiens	CCNB1;CHEK1;SFN	P31947;P14635;O14757	BRCA1	O14757	R-HSA-170070;R-HSA-75028;R-HSA-75016;R-HSA-75022
R-HSA-3700989	Transcriptional Regulation by TP53	12	483	7	1021	0.0370398773006135	3.575833045188492E-5	0.005757091202753473	40	256	0.025051374889910952	9606	Homo sapiens	JUN;CCNB1;CHEK1;CDK2;SFN;BRCA1;CHD3	P05412;Q12873;P38398;ENST00000357654;ENST00000438015;ENSG00000175793;P31947;P24941;ENSG00000149554;P14635;O14757;ENSG00000012048	NCOA1;CCNB1;JUN;CCND1;CDK2;BRCA1;BCL2L1	O14757;Q13794;Q9BXH1;P04637;Q14004;P55957;P38936;Q07812;Q92793;Q00987;P43246;Q09472	R-HSA-3700984;R-HSA-3215152;R-HSA-6797606;R-HSA-6799332;R-HSA-6803875;R-HSA-198599;R-HSA-5632732;R-HSA-6797100;R-HSA-139913;R-HSA-6797993;R-HSA-6805109;R-HSA-6803892;R-HSA-6803890;R-HSA-6797616;R-HSA-6793661;R-HSA-187934;R-HSA-6791291;R-HSA-6806394;R-HSA-6804229;R-HSA-6804741;R-HSA-6795460;R-HSA-6793666;R-HSA-6799246;R-HSA-6806412;R-HSA-6811479;R-HSA-6803411;R-HSA-140214;R-HSA-6795667;R-HSA-68056…
R-HSA-6785807	Interleukin-4 and 13 signaling	6	212	0	90	0.01625766871165644	4.7949870203845E-5	0.006551070847047313	3	46	0.004501418925530874	9606	Homo sapiens	HSPA8;CCND1;BCL2L1				R-HSA-6797269;R-HSA-6790036;R-HSA-6790025
R-HSA-449147	Signaling by Interleukins	11	662	5	692	0.05076687116564417	5.459225705872761E-5	0.006551070847047313	34	281	0.027497798219003815	9606	Homo sapiens	HSPA8;PSMD14;CCND1;SRC;PSMD2;ERBB2;UBE2N;BCL2L1	Q07817;ENSG00000110092;P11142;P24385;P12931-1;P04626;P61088;ENSG00000171552;O00487;Q13200;ENSG00000109971	SRC;PSMD2;ERBB2;UBE2N;BRCA1	P40763;Q14289;Q9Y4K3;P29353;P22681;Q7Z569	R-HSA-507719;R-HSA-5672980;R-HSA-5672978;R-HSA-446862;R-HSA-450187;R-HSA-5672965;R-HSA-8948063;R-HSA-912724;R-HSA-6784765;R-HSA-5672972;R-HSA-912727;R-HSA-446877;R-HSA-5672973;R-HSA-912790;R-HSA-451418;R-HSA-5672969;R-HSA-879917;R-HSA-1112690;R-HSA-6784323;R-HSA-508513;R-HSA-8948015;R-HSA-5658430;R-HSA-8948066;R-HSA-6790025;R-HSA-6784791;R-HSA-6797269;R-HSA-6790036;R-HSA-879934;R-HSA-5674018;R-HS…
R-HSA-212436	Generic Transcription Pathway	16	1042	12	1890	0.0799079754601227	1.1807660783513807E-4	0.012156863847657906	57	353	0.034543497406791274	9606	Homo sapiens	NCOA1;JUN;CCNB1;CITED2;CHEK1;CDK2;ERBB2;SFN;CHD3;BRCA1	P05412;Q12873;Q15788;ENST00000357654;ENST00000438015;ENSG00000175793;P04626;P31947;P14635;P38398;P24941;ENSG00000141736;ENSG00000149554;O14757;ENSG00000012048;Q99967	NCOA1;CCNB1;JUN;CCND1;SRC;PSMD2;CDK2;ERBB2;UBE2N;CHD3;BRCA1;BCL2L1	Q13547;Q13794;P04637;Q14004;P55957;P04626;P38936;P00533;P01106;Q07812;Q96RN5;Q92793;P03372;P10809;Q00987;P43246;O14757;Q9BXH1;Q9UPN9;Q09472	R-HSA-3215152;R-HSA-6799332;R-HSA-212352;R-HSA-870538;R-HSA-5632732;R-HSA-139913;R-HSA-8864395;R-HSA-8937369;R-HSA-6805109;R-HSA-1989766;R-HSA-187934;R-HSA-6791291;R-HSA-6806394;R-HSA-6795460;R-HSA-6793666;R-HSA-8874797;R-HSA-6811479;R-HSA-8869558;R-HSA-6803411;R-HSA-8864307;R-HSA-140214;R-HSA-5632738;R-HSA-3700992;R-HSA-6804188;R-HSA-69562;R-HSA-6804955;R-HSA-870449;R-HSA-3700984;R-HSA-6797606;R…
R-HSA-187577	SCF(Skp2)-mediated degradation of p27/p21	4	62	1	61	0.004754601226993865	1.397340672144587E-4	0.012156863847657906	7	7	6.849985321460025E-4	9606	Homo sapiens	PSMD14;CCND1;PSMD2;CDK2	P24385;P24941;O00487;Q13200	CDK2	P61024	R-HSA-187552;R-HSA-187520;R-HSA-8848436;R-HSA-187574;R-HSA-187575;R-HSA-8848414;R-HSA-187545
R-HSA-69017	CDK-mediated phosphorylation and removal of Cdc6	3	53	0	2	0.00406441717791411	2.6590413663174495E-4	0.017017864744431677	2	4	3.914277326548586E-4	9606	Homo sapiens	PSMD14;PSMD2;CDK2				R-HSA-69016;R-HSA-69005
R-HSA-75815	Ubiquitin-dependent degradation of Cyclin D	3	53	2	10	0.00406441717791411	3.7680159806463553E-4	0.02110088949161959	5	5	4.892846658185732E-4	9606	Homo sapiens	PSMD14;CCND1;PSMD2	P24385;O00487;Q13200	CDK2;BRCA1	P24385	R-HSA-75825;R-HSA-75824;R-HSA-75820;R-HSA-75823;R-HSA-75822
R-HSA-69229	Ubiquitin-dependent degradation of Cyclin D1	3	53	2	10	0.00406441717791411	3.7680159806463553E-4	0.02110088949161959	5	5	4.892846658185732E-4	9606	Homo sapiens	PSMD14;CCND1;PSMD2	P24385;O00487;Q13200	CDK2;BRCA1	P24385	R-HSA-75825;R-HSA-75824;R-HSA-75820;R-HSA-75823;R-HSA-75822
R-HSA-69206	G1/S Transition	5	123	3	187	0.009432515337423312	4.011566875915529E-4	0.021261304442352302	26	34	0.003327135727566298	9606	Homo sapiens	CCNB1;PSMD14;CCND1;PSMD2;CDK2	P24385;P24941;P14635;O00487;Q13200	CCNB1;CCND1;CDK2	P46527;P38936;P24941;P06400;P61024;Q9H211	R-HSA-187520;R-HSA-69191;R-HSA-69195;R-HSA-68940;R-HSA-69199;R-HSA-157906;R-HSA-8848414;R-HSA-187545;R-HSA-113503;R-HSA-113505;R-HSA-188386;R-HSA-68960;R-HSA-187552;R-HSA-188390;R-HSA-113638;R-HSA-187506;R-HSA-8848436;R-HSA-68914;R-HSA-68917;R-HSA-187574;R-HSA-68916;R-HSA-187575;R-HSA-187828;R-HSA-68918;R-HSA-69562;R-HSA-188350
R-HSA-176408	Regulation of APC/C activators between G1/S and early anaphase	4	82	0	88	0.006288343558282209	4.4556750747604124E-4	0.022278375373802062	5	14	0.001369997064292005	9606	Homo sapiens	CCNB1;PSMD14;PSMD2;CDK2				R-HSA-188371;R-HSA-174122;R-HSA-174251;R-HSA-174203;R-HSA-174079
R-HSA-68949	Orc1 removal from chromatin	3	73	0	9	0.005598159509202454	7.052554207834794E-4	0.029620727672906133	2	4	3.914277326548586E-4	9606	Homo sapiens	PSMD14;PSMD2;CDK2				R-HSA-68944;R-HSA-68948
R-HSA-453276	Regulation of mitotic cell cycle	4	90	1	109	0.006901840490797546	7.833019117413631E-4	0.029765472646171798	14	38	0.0037185634602211566	9606	Homo sapiens	CCNB1;PSMD14;PSMD2;CDK2	P24941;P14635;O00487;Q13200	CCNB1	P06493	R-HSA-174122;R-HSA-174058;R-HSA-174251;R-HSA-174120;R-HSA-174255;R-HSA-174157;R-HSA-174227;R-HSA-188371;R-HSA-174132;R-HSA-174202;R-HSA-174203;R-HSA-174105;R-HSA-174079;R-HSA-188191
R-HSA-174143	APC/C-mediated degradation of cell cycle proteins	4	90	1	109	0.006901840490797546	7.833019117413631E-4	0.029765472646171798	14	38	0.0037185634602211566	9606	Homo sapiens	CCNB1;PSMD14;PSMD2;CDK2	P24941;P14635;O00487;Q13200	CCNB1	P06493	R-HSA-174122;R-HSA-174058;R-HSA-174251;R-HSA-174120;R-HSA-174255;R-HSA-174157;R-HSA-174227;R-HSA-188371;R-HSA-174132;R-HSA-174202;R-HSA-174203;R-HSA-174105;R-HSA-174079;R-HSA-188191
R-HSA-69656	Cyclin A:Cdk2-associated events at S phase entry	4	75	3	130	0.005751533742331288	8.645309354892161E-4	0.031987644613100996	17	18	0.0017614247969468637	9606	Homo sapiens	PSMD14;CCND1;PSMD2;CDK2	P24385;P24941;O00487;Q13200	CCNB1;CCND1;CDK2	P46527;P38936;P24941;P61024	R-HSA-187552;R-HSA-187520;R-HSA-174273;R-HSA-174054;R-HSA-187916;R-HSA-187948;R-HSA-187949;R-HSA-187506;R-HSA-8848436;R-HSA-187574;R-HSA-187575;R-HSA-187828;R-HSA-174164;R-HSA-8848414;R-HSA-187545;R-HSA-174110;R-HSA-187934
R-HSA-69052	Switching of origins to a post-replicative state	3	73	0	28	0.005598159509202454	0.0010350188428756013	0.034233417970550795	4	9	8.807123984734318E-4	9606	Homo sapiens	PSMD14;PSMD2;CDK2				R-HSA-68944;R-HSA-68948;R-HSA-69016;R-HSA-69005
R-HSA-8849470	PTK6 Regulates Cell Cycle	2	8	0	14	6.134969325153375E-4	0.0010506852639770026	0.034233417970550795	2	2	1.957138663274293E-4	9606	Homo sapiens	CCND1;CDK2				R-HSA-8848436;R-HSA-8848414
R-HSA-69615	G1/S DNA Damage Checkpoints	4	70	5	145	0.005368098159509203	0.0011033526767195712	0.034233417970550795	13	28	0.00273999412858401	9606	Homo sapiens	PSMD14;PSMD2;CDK2;CHEK1	P24941;O00487;Q13200;O14757	CCNB1;JUN;CCND1;CDK2;BRCA1	O14757;P38936;Q8NHY2;Q00987	R-HSA-69889;R-HSA-69600;R-HSA-349444;R-HSA-6804741;R-HSA-69604;R-HSA-264418;R-HSA-264458;R-HSA-6803411;R-HSA-264435;R-HSA-264444;R-HSA-69562;R-HSA-187934;R-HSA-6804955
R-HSA-74160	Gene Expression	19	2124	12	2831	0.1628834355828221	0.0011043038055016385	0.034233417970550795	83	782	0.07652412173402486	9606	Homo sapiens	NCOA1;HSPA8;JUN;PSMD14;CITED2;CHD3;BRCA1;CCNB1;PSMD2;CHEK1;CDK2;ERBB2;SFN	P05412;Q12873;Q15788;ENST00000357654;ENST00000438015;ENSG00000175793;P04626;P31947;P14635;O00487;P38398;P11142;P24941;ENSG00000141736;ENSG00000149554;Q13200;O14757;ENSG00000012048;Q99967	NCOA1;JUN;CCNB1;CCND1;SRC;PSMD2;ERBB2;CDK2;UBE2N;CHD3;BRCA1;BCL2L1	O95602;Q13547;P60709;P55957;P04626;P61978;Q92945;P38936;Q96RN5;P03372;P10809;Q00987;Q9NR30;Q09472;P26640;Q13794;P04637;Q14004;P00533;P01106;Q92830;O75400;P29692;Q8WX92;Q07812;Q92793;P43246;O14757;Q9BXH1;Q9UPN9;P11142	R-HSA-3215152;R-HSA-6799332;R-HSA-212352;R-HSA-870538;R-HSA-73865;R-HSA-5632732;R-HSA-73739;R-HSA-427404;R-HSA-139913;R-HSA-8864395;R-HSA-380042;R-HSA-8937369;R-HSA-6805109;R-HSA-450580;R-HSA-427409;R-HSA-1989766;R-HSA-187934;R-HSA-6791291;R-HSA-6806394;R-HSA-5250930;R-HSA-6795460;R-HSA-450466;R-HSA-6793666;R-HSA-72103;R-HSA-450592;R-HSA-8874797;R-HSA-72107;R-HSA-6811479;R-HSA-8869558;R-HSA-68034…
R-HSA-5693607	Processing of DNA double-strand break ends	4	90	2	141	0.006901840490797546	0.0013619018776011016	0.038343878966570766	15	17	0.001663567863783149	9606	Homo sapiens	CDK2;CHEK1;UBE2N;BRCA1	P38398;P61088;P24941;O14757	BRCA1;CHD3	Q9BX63;Q8N6T7;Q12888;O14757;Q96RL1;Q6UWZ7	R-HSA-5684887;R-HSA-5684052;R-HSA-5684882;R-HSA-5685011;R-HSA-5684081;R-HSA-5693542;R-HSA-5684071;R-HSA-5685156;R-HSA-5684096;R-HSA-5685985;R-HSA-5685953;R-HSA-5684108;R-HSA-5685994;R-HSA-5684875;R-HSA-5693608
R-HSA-176409	APC/C:Cdc20 mediated degradation of mitotic proteins	3	75	1	28	0.005751533742331288	0.0014075995973634736	0.038343878966570766	5	13	0.0012721401311282905	9606	Homo sapiens	CCNB1;PSMD14;PSMD2	P14635;O00487;Q13200	CCNB1	P06493	R-HSA-174227;R-HSA-174202;R-HSA-174120;R-HSA-174255;R-HSA-174157
R-HSA-69300	Removal of licensing factors from origins	3	75	1	41	0.005751533742331288	0.0014909447065410975	0.038343878966570766	6	11	0.001076426264800861	9606	Homo sapiens	PSMD14;PSMD2;CDK2	P24941;O00487;Q13200	CDK2	Q9H211	R-HSA-68944;R-HSA-69299;R-HSA-68948;R-HSA-69016;R-HSA-69005;R-HSA-68940
R-HSA-69601	Ubiquitin Mediated Degradation of Phosphorylated Cdc25A	3	55	1	48	0.004217791411042945	0.0015337551586628306	0.038343878966570766	3	5	4.892846658185732E-4	9606	Homo sapiens	PSMD14;PSMD2;CHEK1	O00487;Q13200;O14757	BRCA1	O14757	R-HSA-69889;R-HSA-69600;R-HSA-69604
R-HSA-69613	p53-Independent G1/S DNA damage checkpoint	3	55	1	48	0.004217791411042945	0.0015337551586628306	0.038343878966570766	3	6	5.871415989822879E-4	9606	Homo sapiens	PSMD14;PSMD2;CHEK1	O00487;Q13200;O14757	BRCA1	O14757	R-HSA-69889;R-HSA-69600;R-HSA-69604
R-HSA-69610	p53-Independent DNA Damage Response	3	55	1	48	0.004217791411042945	0.0015337551586628306	0.038343878966570766	3	6	5.871415989822879E-4	9606	Homo sapiens	PSMD14;PSMD2;CHEK1	O00487;Q13200;O14757	BRCA1	O14757	R-HSA-69889;R-HSA-69600;R-HSA-69604
R-HSA-69304	Regulation of DNA replication	3	78	1	41	0.00598159509202454	0.0016216774195164652	0.038920258068395164	7	14	0.001369997064292005	9606	Homo sapiens	PSMD14;PSMD2;CDK2	P24941;O00487;Q13200	CDK2	Q9H211	R-HSA-68944;R-HSA-69299;R-HSA-68948;R-HSA-68712;R-HSA-69016;R-HSA-69005;R-HSA-68940
R-HSA-69202	Cyclin E associated events during G1/S transition	4	76	3	174	0.005828220858895706	0.0018537814067925984	0.03895796727292644	17	20	0.001957138663274293	9606	Homo sapiens	PSMD14;CCND1;PSMD2;CDK2	P24385;P24941;O00487;Q13200	CCNB1;CCND1;CDK2	P46527;P38936;P24941;P06400;P61024	R-HSA-188386;R-HSA-187552;R-HSA-187520;R-HSA-188390;R-HSA-69191;R-HSA-69195;R-HSA-69199;R-HSA-187506;R-HSA-157906;R-HSA-8848436;R-HSA-187574;R-HSA-187575;R-HSA-187828;R-HSA-8848414;R-HSA-69562;R-HSA-187545;R-HSA-188350
R-HSA-68874	M/G1 Transition	3	88	1	33	0.006748466257668712	0.001855141298710783	0.03895796727292644	9	20	0.001957138663274293	9606	Homo sapiens	PSMD14;PSMD2;CDK2	P24941;O00487;Q13200	CDK2	Q9H211	R-HSA-68960;R-HSA-68914;R-HSA-68917;R-HSA-68916;R-HSA-68918;R-HSA-68825;R-HSA-68712;R-HSA-68826;R-HSA-68940
R-HSA-69002	DNA Replication Pre-Initiation	3	88	1	33	0.006748466257668712	0.001855141298710783	0.03895796727292644	9	20	0.001957138663274293	9606	Homo sapiens	PSMD14;PSMD2;CDK2	P24941;O00487;Q13200	CDK2	Q9H211	R-HSA-68960;R-HSA-68914;R-HSA-68917;R-HSA-68916;R-HSA-68918;R-HSA-68825;R-HSA-68712;R-HSA-68826;R-HSA-68940
R-HSA-1640170	Cell Cycle	10	645	6	1140	0.04946319018404908	0.001997766186432215	0.0405649294769761	150	383	0.03747920540170271	9606	Homo sapiens	CCNB1;CCND1;PSMD14;PSMD2;CHEK1;CDK2;UBE2N;SFN;BRCA1	P38398;P24385;P61088;P31947;P24941;ENSG00000134057;P14635;Q13200;O00487;O14757	CCNB1;JUN;CCND1;CDK2;BRCA1;CHD3	P24385;Q13547;Q14674;P11802;P38936;P28749;P63208;Q08999;Q99640;P24941;P06493;P06400;P61024;Q00987;P38398;P46527;O14757;P14635;Q8NHY2;O95067;Q9H211;Q09472	R-HSA-69889;R-HSA-349444;R-HSA-69891;R-HSA-75010;R-HSA-8852354;R-HSA-75016;R-HSA-8852362;R-HSA-187916;R-HSA-264458;R-HSA-75022;R-HSA-2990882;R-HSA-75028;R-HSA-174105;R-HSA-174110;R-HSA-187934;R-HSA-188191;R-HSA-912429;R-HSA-187937;R-HSA-174122;R-HSA-174120;R-HSA-75820;R-HSA-75823;R-HSA-187948;R-HSA-187949;R-HSA-75822;R-HSA-75825;R-HSA-2984220;R-HSA-75824;R-HSA-68914;R-HSA-68917;R-HSA-68916;R-HSA-…
R-HSA-1280215	Cytokine Signaling in Immune system	11	979	6	1069	0.07507668711656441	0.002028246473848805	0.0405649294769761	42	413	0.04041491339661415	9606	Homo sapiens	HSPA8;PSMD14;CCND1;SRC;PSMD2;ERBB2;UBE2N;BCL2L1	Q07817;ENSG00000110092;P11142;P24385;P12931-1;P04626;P61088;ENSG00000171552;O00487;Q13200;ENSG00000109971	SRC;PSMD2;ERBB2;MYB;UBE2N;BRCA1	P40763;P63165;Q14289;P07948;P18031;Q9Y4K3;P29353;P22681;Q7Z569	R-HSA-507719;R-HSA-5672980;R-HSA-5672978;R-HSA-446862;R-HSA-450187;R-HSA-5672965;R-HSA-5668481;R-HSA-8948063;R-HSA-912724;R-HSA-1168456;R-HSA-6784765;R-HSA-5672972;R-HSA-912727;R-HSA-446877;R-HSA-5672973;R-HSA-912790;R-HSA-451418;R-HSA-5672969;R-HSA-879917;R-HSA-1112690;R-HSA-6784323;R-HSA-5607731;R-HSA-508513;R-HSA-8948015;R-HSA-5658430;R-HSA-8948066;R-HSA-1169402;R-HSA-877281;R-HSA-1168445;R-HS…
R-HSA-453279	Mitotic G1-G1/S phases	5	147	4	339	0.011273006134969326	0.00283209388715977	0.0566418777431954	44	56	0.00547998825716802	9606	Homo sapiens	CCNB1;PSMD14;CCND1;PSMD2;CDK2	P24385;P24941;P14635;O00487;Q13200	CCNB1;CCND1;CDK2;CHD3	P46527;Q13547;P38936;P28749;Q08999;P24941;P06493;P06400;P61024;Q9H211	R-HSA-187520;R-HSA-1227670;R-HSA-1227671;R-HSA-69191;R-HSA-69195;R-HSA-68940;R-HSA-69199;R-HSA-8941895;R-HSA-157906;R-HSA-8941915;R-HSA-1363328;R-HSA-1363276;R-HSA-8848414;R-HSA-187545;R-HSA-113503;R-HSA-1363274;R-HSA-113505;R-HSA-188386;R-HSA-68960;R-HSA-187552;R-HSA-188390;R-HSA-1363314;R-HSA-69223;R-HSA-113638;R-HSA-1362300;R-HSA-69227;R-HSA-187506;R-HSA-1362277;R-HSA-141299;R-HSA-8848436;R-HS…
R-HSA-69239	Synthesis of DNA	3	111	0	43	0.008512269938650306	0.003621389624266169	0.0614888040288577	4	26	0.002544280262256581	9606	Homo sapiens	PSMD14;PSMD2;CDK2				R-HSA-68944;R-HSA-68948;R-HSA-69016;R-HSA-69005
R-HSA-69242	S Phase	4	144	4	173	0.011042944785276074	0.0036672283511585135	0.0614888040288577	26	53	0.005186417457676876	9606	Homo sapiens	PSMD14;CCND1;PSMD2;CDK2	P24385;P24941;O00487;Q13200	CCNB1;CCND1;CDK2;BRCA1	P24385;P46527;P38936;P24941;P61024	R-HSA-187520;R-HSA-174273;R-HSA-69005;R-HSA-187916;R-HSA-68944;R-HSA-68948;R-HSA-174164;R-HSA-8848414;R-HSA-69016;R-HSA-187545;R-HSA-174110;R-HSA-187934;R-HSA-187552;R-HSA-174054;R-HSA-75820;R-HSA-75823;R-HSA-187948;R-HSA-187949;R-HSA-75822;R-HSA-187506;R-HSA-75825;R-HSA-75824;R-HSA-8848436;R-HSA-187574;R-HSA-187575;R-HSA-187828
R-HSA-176814	Activation of APC/C and APC/C:Cdc20 mediated degradation of mitotic proteins	3	76	1	68	0.005828220858895706	0.0037706991620829466	0.0614888040288577	6	15	0.0014678539974557197	9606	Homo sapiens	CCNB1;PSMD14;PSMD2	P14635;O00487;Q13200	CCNB1	P06493	R-HSA-174227;R-HSA-174132;R-HSA-174202;R-HSA-174120;R-HSA-174255;R-HSA-174157
R-HSA-450408	AUF1 (hnRNP D0) binds and destabilizes mRNA	3	56	1	93	0.004294478527607362	0.004241059088416654	0.0614888040288577	3	4	3.914277326548586E-4	9606	Homo sapiens	HSPA8;PSMD14;PSMD2	P11142;O00487;Q13200	JUN	P11142	R-HSA-450551;R-HSA-450580;R-HSA-450466
R-HSA-6791312	TP53 Regulates Transcription of Cell Cycle Genes	4	64	4	257	0.0049079754601227	0.00466764137696174	0.0614888040288577	9	39	0.003816420393384871	9606	Homo sapiens	CCNB1;CDK2;SFN	ENSG00000175793;P31947;P24941;P14635	CCNB1;CCND1;CDK2;BCL2L1	P38936;Q07812;Q09472	R-HSA-3215152;R-HSA-6803892;R-HSA-6803875;R-HSA-6803411;R-HSA-6803890;R-HSA-6803858;R-HSA-6803871;R-HSA-69562;R-HSA-187934
R-HSA-69275	G2/M Transition	5	202	3	322	0.01549079754601227	0.004806451343333906	0.0614888040288577	27	82	0.008024268519424602	9606	Homo sapiens	CCNB1;PSMD14;PSMD2;CDK2	P24941;ENSG00000134057;P14635;O00487;Q13200	CCNB1;CCND1;CDK2	P38936;P14635;P63208;Q99640;P06493;O95067;Q09472	R-HSA-170055;R-HSA-8852354;R-HSA-170116;R-HSA-170057;R-HSA-170126;R-HSA-8852362;R-HSA-4088307;R-HSA-170131;R-HSA-4088298;R-HSA-170070;R-HSA-8852306;R-HSA-4088299;R-HSA-170072;R-HSA-8854044;R-HSA-4088162;R-HSA-170076;R-HSA-162657;R-HSA-8854052;R-HSA-4088024;R-HSA-170084;R-HSA-170153;R-HSA-170157;R-HSA-8854071;R-HSA-380278;R-HSA-170161;R-HSA-4086410;R-HSA-170044
R-HSA-453274	Mitotic G2-G2/M phases	5	204	3	322	0.015644171779141104	0.0048884415509973245	0.0614888040288577	29	84	0.00821998238575203	9606	Homo sapiens	CCNB1;PSMD14;PSMD2;CDK2	P24941;ENSG00000134057;P14635;O00487;Q13200	CCNB1;CCND1;CDK2	P38936;P14635;P63208;Q99640;P06493;O95067;Q09472	R-HSA-170055;R-HSA-8852354;R-HSA-170116;R-HSA-170057;R-HSA-170126;R-HSA-8852362;R-HSA-4088307;R-HSA-170131;R-HSA-4088298;R-HSA-170070;R-HSA-8852306;R-HSA-4088299;R-HSA-170072;R-HSA-8854044;R-HSA-4088162;R-HSA-170076;R-HSA-162657;R-HSA-187937;R-HSA-8854052;R-HSA-4088024;R-HSA-170084;R-HSA-170153;R-HSA-170157;R-HSA-8854071;R-HSA-380278;R-HSA-170161;R-HSA-4086410;R-HSA-187959;R-HSA-170044
R-HSA-5673001	RAF/MAP kinase cascade	4	267	1	61	0.020475460122699386	0.005289603683673483	0.0614888040288577	9	39	0.003816420393384871	9606	Homo sapiens	PSMD14;SRC;PSMD2;ERBB2	P04626;P12931-1;O00487;Q13200	BRCA1	Q7Z569	R-HSA-5672980;R-HSA-5672965;R-HSA-5674018;R-HSA-5672978;R-HSA-5674019;R-HSA-5658430;R-HSA-5672972;R-HSA-5672973;R-HSA-5672969
R-HSA-112412	SOS-mediated signalling	4	267	1	61	0.020475460122699386	0.005289603683673483	0.0614888040288577	9	41	0.004012134259712301	9606	Homo sapiens	PSMD14;SRC;PSMD2;ERBB2	P04626;P12931-1;O00487;Q13200	BRCA1	Q7Z569	R-HSA-5672980;R-HSA-5672965;R-HSA-5674018;R-HSA-5672978;R-HSA-5674019;R-HSA-5658430;R-HSA-5672972;R-HSA-5672973;R-HSA-5672969
R-HSA-2871796	FCERI mediated MAPK activation	5	378	2	158	0.028987730061349692	0.005580789185956725	0.0614888040288577	12	59	0.0057735590566591645	9606	Homo sapiens	JUN;PSMD14;SRC;PSMD2;ERBB2	P05412;P04626;P12931-1;O00487;Q13200	JUN;BRCA1	P01100;P05412;Q7Z569	R-HSA-5672980;R-HSA-450292;R-HSA-5672965;R-HSA-450325;R-HSA-5674018;R-HSA-5672978;R-HSA-5674019;R-HSA-5658430;R-HSA-5672972;R-HSA-168136;R-HSA-5672973;R-HSA-5672969
R-HSA-187706	Signalling to p38 via RIT and RIN	4	272	1	61	0.020858895705521473	0.0055898912753507	0.0614888040288577	9	42	0.004109991192876015	9606	Homo sapiens	PSMD14;SRC;PSMD2;ERBB2	P04626;P12931-1;O00487;Q13200	BRCA1	Q7Z569	R-HSA-5672980;R-HSA-5672965;R-HSA-5674018;R-HSA-5672978;R-HSA-5674019;R-HSA-5658430;R-HSA-5672972;R-HSA-5672973;R-HSA-5672969
R-HSA-8852276	The role of GTSE1 in G2/M progression after G2 checkpoint	3	82	3	84	0.006288343558282209	0.0056646074664550294	0.062310682131005324	3	10	9.785693316371464E-4	9606	Homo sapiens	CCNB1;PSMD14;PSMD2	P14635;O00487;Q13200	CCNB1;CCND1;CDK2	P38936	R-HSA-8852306;R-HSA-8852354;R-HSA-8852362
R-HSA-69306	DNA Replication	3	120	1	65	0.009202453987730062	0.0057619598198381805	0.06263833482101355	14	47	0.004599275858694588	9606	Homo sapiens	PSMD14;PSMD2;CDK2	P24941;O00487;Q13200	CDK2	Q9H211	R-HSA-68960;R-HSA-68712;R-HSA-69005;R-HSA-68940;R-HSA-68944;R-HSA-69299;R-HSA-68914;R-HSA-68917;R-HSA-68916;R-HSA-68948;R-HSA-68918;R-HSA-68825;R-HSA-69016;R-HSA-68826
R-HSA-912526	Interleukin receptor SHC signaling	4	277	1	61	0.021242331288343557	0.005838213353870025	0.06263833482101355	9	45	0.004403561992367159	9606	Homo sapiens	PSMD14;SRC;PSMD2;ERBB2	P04626;P12931-1;O00487;Q13200	BRCA1	Q7Z569	R-HSA-5672980;R-HSA-5672965;R-HSA-5674018;R-HSA-5672978;R-HSA-5674019;R-HSA-5658430;R-HSA-5672972;R-HSA-5672973;R-HSA-5672969
R-HSA-167044	Signalling to RAS	4	278	1	62	0.021319018404907974	0.0059651046075991365	0.06263833482101355	11	49	0.004794989725022018	9606	Homo sapiens	PSMD14;SRC;PSMD2;ERBB2	P04626;P12931-1;O00487;Q13200	BRCA1	Q7Z569	R-HSA-171011;R-HSA-5672980;R-HSA-5672965;R-HSA-5674018;R-HSA-5672978;R-HSA-5674019;R-HSA-5658430;R-HSA-5672972;R-HSA-5672973;R-HSA-170991;R-HSA-5672969
R-HSA-179812	GRB2 events in EGFR signaling	4	267	1	73	0.020475460122699386	0.0059651046075991365	0.06263833482101355	9	42	0.004109991192876015	9606	Homo sapiens	PSMD14;SRC;PSMD2;ERBB2	P04626;P12931-1;O00487;Q13200	BRCA1	Q7Z569	R-HSA-5672980;R-HSA-5672965;R-HSA-5674018;R-HSA-5672978;R-HSA-5674019;R-HSA-5658430;R-HSA-5672972;R-HSA-5672973;R-HSA-5672969
R-HSA-6804114	TP53 Regulates Transcription of Genes Involved in G2 Cell Cycle Arrest	3	21	2	151	0.0016104294478527608	0.006263833482101355	0.06263833482101355	6	11	0.001076426264800861	9606	Homo sapiens	CCNB1;SFN	ENSG00000175793;P31947;P14635	CDK2;BCL2L1	Q07812;Q09472	R-HSA-3215152;R-HSA-6803892;R-HSA-6803875;R-HSA-6803890;R-HSA-6803858;R-HSA-6803871
R-HSA-1236978	Cross-presentation of soluble exogenous antigens (endosomes)	2	53	0	0	0.00406441717791411	0.006396993906204407	0.06396993906204407	1	6	5.871415989822879E-4	9606	Homo sapiens	PSMD14;PSMD2				R-HSA-1236970
R-HSA-5607764	CLEC7A (Dectin-1) signaling	4	120	3	246	0.009202453987730062	0.006627333884266173	0.0640042412158911	12	45	0.004403561992367159	9606	Homo sapiens	PSMD14;SRC;PSMD2;UBE2N	P12931-1;P61088;O00487;Q13200	PSMD2;ERBB2;UBE2N	P16885;Q9Y4K3;P62158	R-HSA-74448;R-HSA-5607751;R-HSA-5607735;R-HSA-5607750;R-HSA-5607745;R-HSA-202534;R-HSA-5607731;R-HSA-5607747;R-HSA-5607757;R-HSA-5607724;R-HSA-5607756;R-HSA-5607755
R-HSA-180336	SHC1 events in EGFR signaling	4	267	2	87	0.020475460122699386	0.006627333884266173	0.0640042412158911	10	43	0.00420784812603973	9606	Homo sapiens	PSMD14;SRC;PSMD2;ERBB2	P04626;P12931-1;O00487;Q13200	ERBB2;BRCA1	P29353;Q7Z569	R-HSA-5672980;R-HSA-5672965;R-HSA-5674018;R-HSA-5672978;R-HSA-5674019;R-HSA-177925;R-HSA-5658430;R-HSA-5672972;R-HSA-5672973;R-HSA-5672969
R-HSA-174113	SCF-beta-TrCP mediated degradation of Emi1	2	55	0	0	0.004217791411042945	0.006869526767465106	0.0640042412158911	1	3	2.9357079949114397E-4	9606	Homo sapiens	PSMD14;PSMD2				R-HSA-174203
R-HSA-1234174	Regulation of Hypoxia-inducible Factor (HIF) by oxygen	3	84	2	103	0.006441717791411043	0.006899685417975365	0.0640042412158911	2	20	0.001957138663274293	9606	Homo sapiens	PSMD14;CITED2;PSMD2	O00487;Q13200;Q99967	NCOA1;CDK2	Q92793;Q09472	R-HSA-1234167;R-HSA-1234159
R-HSA-2262749	Cellular response to hypoxia	3	84	2	103	0.006441717791411043	0.006899685417975365	0.0640042412158911	2	20	0.001957138663274293	9606	Homo sapiens	PSMD14;CITED2;PSMD2	O00487;Q13200;Q99967	NCOA1;CDK2	Q92793;Q09472	R-HSA-1234167;R-HSA-1234159
R-HSA-170968	Frs2-mediated activation	4	274	1	84	0.021012269938650307	0.006976114315562665	0.0640042412158911	9	45	0.004403561992367159	9606	Homo sapiens	PSMD14;SRC;PSMD2;ERBB2	P04626;P12931-1;O00487;Q13200	BRCA1	Q7Z569	R-HSA-5672980;R-HSA-5672965;R-HSA-5674018;R-HSA-5672978;R-HSA-5674019;R-HSA-5658430;R-HSA-5672972;R-HSA-5672973;R-HSA-5672969
R-HSA-6804756	Regulation of TP53 Activity through Phosphorylation	3	94	1	84	0.007208588957055215	0.007009261228070218	0.0640042412158911	3	26	0.002544280262256581	9606	Homo sapiens	CDK2;CHEK1;BRCA1	P38398;P24941;O14757	BRCA1	O14757	R-HSA-6805109;R-HSA-6799332;R-HSA-6799246
R-HSA-180585	Vif-mediated degradation of APOBEC3G	2	56	0	0	0.004294478527607362	0.007111582357321233	0.0640042412158911	1	4	3.914277326548586E-4	9606	Homo sapiens	PSMD14;PSMD2				R-HSA-180603
R-HSA-176187	Activation of ATR in response to replication stress	2	39	1	22	0.00299079754601227	0.0073574739762127805	0.06621726578591502	5	9	8.807123984734318E-4	9606	Homo sapiens	CDK2;CHEK1	P24941;O14757	BRCA1	O14757	R-HSA-75010;R-HSA-69604;R-HSA-176116;R-HSA-176298;R-HSA-176318
R-HSA-350562	Regulation of ornithine decarboxylase (ODC)	2	52	0	8	0.003987730061349694	0.007607184135967504	0.06846465722370754	1	4	3.914277326548586E-4	9606	Homo sapiens	PSMD14;PSMD2				R-HSA-353125
R-HSA-69273	Cyclin A/B1 associated events during G2/M transition	2	26	1	40	0.001993865030674847	0.007860695403964946	0.07074625863568451	14	24	0.0023485663959291517	9606	Homo sapiens	CCNB1;CDK2	P24941;P14635	CCNB1	Q99640;P06493	R-HSA-170055;R-HSA-4088024;R-HSA-170116;R-HSA-170084;R-HSA-170153;R-HSA-170057;R-HSA-170126;R-HSA-170157;R-HSA-170131;R-HSA-170161;R-HSA-170070;R-HSA-170072;R-HSA-170044;R-HSA-170076
R-HSA-5362768	Hh mutants that don't undergo autocatalytic processing are degraded by ERAD	2	61	0	0	0.004677914110429448	0.008379051811054361	0.07451888631669501	1	6	5.871415989822879E-4	9606	Homo sapiens	PSMD14;PSMD2				R-HSA-5387392
R-HSA-174084	Autodegradation of Cdh1 by Cdh1:APC/C	2	63	0	0	0.004831288343558282	0.00891240484180933	0.07451888631669501	1	2	1.957138663274293E-4	9606	Homo sapiens	PSMD14;PSMD2				R-HSA-174058
R-HSA-69563	p53-Dependent G1 DNA Damage Response	3	68	4	134	0.005214723926380368	0.009032361094406083	0.07451888631669501	10	22	0.002152852529601722	9606	Homo sapiens	PSMD14;PSMD2;CDK2	P24941;O00487;Q13200	CCNB1;JUN;CCND1;CDK2	P38936;Q8NHY2;Q00987	R-HSA-349444;R-HSA-6804741;R-HSA-6803411;R-HSA-264418;R-HSA-264435;R-HSA-264444;R-HSA-69562;R-HSA-187934;R-HSA-6804955;R-HSA-264458
R-HSA-69580	p53-Dependent G1/S DNA damage checkpoint	3	68	4	134	0.005214723926380368	0.009032361094406083	0.07451888631669501	10	22	0.002152852529601722	9606	Homo sapiens	PSMD14;PSMD2;CDK2	P24941;O00487;Q13200	CCNB1;JUN;CCND1;CDK2	P38936;Q8NHY2;Q00987	R-HSA-349444;R-HSA-6804741;R-HSA-6803411;R-HSA-264418;R-HSA-264435;R-HSA-264444;R-HSA-69562;R-HSA-187934;R-HSA-6804955;R-HSA-264458
R-HSA-68827	CDT1 association with the CDC6:ORC:origin complex	2	59	1	7	0.004524539877300613	0.009184662095451213	0.07451888631669501	3	3	2.9357079949114397E-4	9606	Homo sapiens	PSMD14;PSMD2	O00487;Q13200	CDK2	Q9H211	R-HSA-68825;R-HSA-68712;R-HSA-68826
R-HSA-5387390	Hh mutants abrogate ligand secretion	2	64	0	0	0.0049079754601227	0.009184662095451213	0.07451888631669501	1	7	6.849985321460025E-4	9606	Homo sapiens	PSMD14;PSMD2				R-HSA-5387392
R-HSA-5684996	MAPK1/MAPK3 signaling	4	274	2	119	0.021012269938650307	0.009327086019701003	0.07451888631669501	10	46	0.004501418925530874	9606	Homo sapiens	PSMD14;SRC;PSMD2;ERBB2	P04626;P12931-1;O00487;Q13200	CCNB1;BRCA1	P06493;Q7Z569	R-HSA-5672980;R-HSA-5672965;R-HSA-5674018;R-HSA-5672978;R-HSA-5674019;R-HSA-112342;R-HSA-5658430;R-HSA-5672972;R-HSA-5672973;R-HSA-5672969
R-HSA-4641257	Degradation of AXIN	2	57	0	12	0.004371165644171779	0.010023551742870729	0.07451888631669501	2	8	7.828554653097172E-4	9606	Homo sapiens	PSMD14;PSMD2				R-HSA-3640874;R-HSA-4641256
R-HSA-211733	Regulation of activated PAK-2p34 by proteasome mediated degradation	2	50	1	21	0.003834355828220859	0.010895261921832988	0.07451888631669501	2	2	1.957138663274293E-4	9606	Homo sapiens	PSMD14;PSMD2	O00487;Q13200	SRC	Q13177	R-HSA-211715;R-HSA-211734
R-HSA-174154	APC/C:Cdc20 mediated degradation of Securin	2	67	0	3	0.005138036809815951	0.010895261921832988	0.07451888631669501	1	3	2.9357079949114397E-4	9606	Homo sapiens	PSMD14;PSMD2				R-HSA-174202
R-HSA-451927	Interleukin-2 signaling	4	284	3	131	0.021779141104294478	0.01115242712939557	0.07451888631669501	11	64	0.006262843722477738	9606	Homo sapiens	PSMD14;SRC;PSMD2;ERBB2	P04626;P12931-1;O00487;Q13200	SRC;ERBB2;BRCA1	Q14289;P29353;Q7Z569	R-HSA-5672980;R-HSA-5672965;R-HSA-5674018;R-HSA-5672978;R-HSA-5674019;R-HSA-508513;R-HSA-5658430;R-HSA-5672972;R-HSA-5672973;R-HSA-452091;R-HSA-5672969
R-HSA-174178	APC/C:Cdh1 mediated degradation of Cdc20 and other APC/C:Cdh1 targeted proteins in late mitosis/early G1	2	72	0	0	0.005521472392638037	0.011494411069620125	0.07451888631669501	2	4	3.914277326548586E-4	9606	Homo sapiens	PSMD14;PSMD2				R-HSA-174105;R-HSA-188191
R-HSA-5658442	Regulation of RAS by GAPs	2	70	0	2	0.005368098159509203	0.011494411069620125	0.07451888631669501	1	5	4.892846658185732E-4	9606	Homo sapiens	PSMD14;PSMD2				R-HSA-5658430
R-HSA-5676590	NIK-->noncanonical NF-kB signaling	2	61	0	15	0.004677914110429448	0.011494411069620125	0.07451888631669501	1	9	8.807123984734318E-4	9606	Homo sapiens	PSMD14;PSMD2				R-HSA-5607731
R-HSA-5693567	HDR through Homologous Recombination (HR) or Single Strand Annealing (SSA)	4	124	3	304	0.00950920245398773	0.011543335561995716	0.07451888631669501	34	42	0.004109991192876015	9606	Homo sapiens	CDK2;CHEK1;UBE2N;BRCA1	P38398;P61088;P24941;O14757	SRC;BRCA1;CHD3	Q9BX63;Q8N6T7;Q12888;Q86YC2;O14757;Q96RL1;P00519;Q6UWZ7	R-HSA-5684887;R-HSA-5684052;R-HSA-5693589;R-HSA-5684882;R-HSA-5685011;R-HSA-5686483;R-HSA-5693584;R-HSA-5685341;R-HSA-5693593;R-HSA-5686469;R-HSA-5684096;R-HSA-5686657;R-HSA-5685953;R-HSA-5685838;R-HSA-5684108;R-HSA-5693580;R-HSA-5686410;R-HSA-5684875;R-HSA-5693620;R-HSA-5686642;R-HSA-5684081;R-HSA-5693564;R-HSA-5685242;R-HSA-5686587;R-HSA-5693561;R-HSA-5693542;R-HSA-5684071;R-HSA-5685156;R-HSA-5…
R-HSA-5693538	Homology Directed Repair	4	130	3	306	0.009969325153374233	0.011943030930824605	0.07451888631669501	34	50	0.004892846658185733	9606	Homo sapiens	CDK2;CHEK1;UBE2N;BRCA1	P38398;P61088;P24941;O14757	SRC;BRCA1;CHD3	Q9BX63;Q8N6T7;Q12888;Q86YC2;O14757;Q96RL1;P00519;Q6UWZ7	R-HSA-5684887;R-HSA-5684052;R-HSA-5693589;R-HSA-5684882;R-HSA-5685011;R-HSA-5686483;R-HSA-5693584;R-HSA-5685341;R-HSA-5693593;R-HSA-5686469;R-HSA-5684096;R-HSA-5686657;R-HSA-5685953;R-HSA-5685838;R-HSA-5684108;R-HSA-5693580;R-HSA-5686410;R-HSA-5684875;R-HSA-5693620;R-HSA-5686642;R-HSA-5684081;R-HSA-5693564;R-HSA-5685242;R-HSA-5686587;R-HSA-5693561;R-HSA-5693542;R-HSA-5684071;R-HSA-5685156;R-HSA-5…
R-HSA-2454202	Fc epsilon receptor (FCERI) signaling	6	497	6	455	0.03811349693251534	0.012273050467286328	0.07451888631669501	25	135	0.013210685977101478	9606	Homo sapiens	JUN;PSMD14;SRC;PSMD2;ERBB2;UBE2N	P05412;P12931-1;P04626;P61088;O00487;Q13200	JUN;SRC;PSMD2;UBE2N;BRCA1;BCL2L1	P01100;P05412;P07948;Q92934;Q9Y4K3;P62158;P16220;Q00987;Q7Z569	R-HSA-199298;R-HSA-8857925;R-HSA-5672980;R-HSA-5672978;R-HSA-198599;R-HSA-2730862;R-HSA-198347;R-HSA-168136;R-HSA-74448;R-HSA-5672965;R-HSA-450325;R-HSA-2730864;R-HSA-5672972;R-HSA-5672973;R-HSA-5672969;R-HSA-202534;R-HSA-2454208;R-HSA-5658430;R-HSA-2730904;R-HSA-2316434;R-HSA-450292;R-HSA-5674018;R-HSA-5674019;R-HSA-5607724;R-HSA-2730903
R-HSA-349425	Autodegradation of the E3 ubiquitin ligase COP1	2	54	1	22	0.004141104294478528	0.012419814386115835	0.07451888631669501	5	5	4.892846658185732E-4	9606	Homo sapiens	PSMD14;PSMD2	O00487;Q13200	JUN	Q8NHY2	R-HSA-349444;R-HSA-264418;R-HSA-264435;R-HSA-264444;R-HSA-264458
R-HSA-5218921	VEGFR2 mediated cell proliferation	4	285	3	145	0.021855828220858894	0.012663856045021182	0.0759831362701271	12	51	0.004990703591349447	9606	Homo sapiens	PSMD14;SRC;PSMD2;ERBB2	P04626;P12931-1;O00487;Q13200	ERBB2;UBE2N;BRCA1	P20936;P62158;Q7Z569	R-HSA-74448;R-HSA-5218845;R-HSA-5672980;R-HSA-5672965;R-HSA-5674018;R-HSA-5672978;R-HSA-5674019;R-HSA-5658430;R-HSA-5672972;R-HSA-4420121;R-HSA-5672973;R-HSA-5672969
R-HSA-170984	ARMS-mediated activation	4	272	1	151	0.020858895705521473	0.012874841496604006	0.07724904897962404	9	44	0.004305705059203444	9606	Homo sapiens	PSMD14;SRC;PSMD2;ERBB2	P04626;P12931-1;O00487;Q13200	BRCA1	Q7Z569	R-HSA-5672980;R-HSA-5672965;R-HSA-5674018;R-HSA-5672978;R-HSA-5674019;R-HSA-5658430;R-HSA-5672972;R-HSA-5672973;R-HSA-5672969
R-HSA-8853659	RET signaling	4	292	2	147	0.022392638036809815	0.012981178823528117	0.0778870729411687	11	63	0.006164986789314023	9606	Homo sapiens	PSMD14;SRC;PSMD2;ERBB2	P04626;P12931-1;O00487;Q13200	ERBB2;BRCA1	P29353;Q7Z569	R-HSA-5672980;R-HSA-5672965;R-HSA-5674018;R-HSA-5672978;R-HSA-8855747;R-HSA-5674019;R-HSA-5658430;R-HSA-5672972;R-HSA-5672973;R-HSA-8853737;R-HSA-5672969
R-HSA-5607761	Dectin-1 mediated noncanonical NF-kB signaling	2	66	0	15	0.005061349693251534	0.01305434307861153	0.07832605847166918	1	9	8.807123984734318E-4	9606	Homo sapiens	PSMD14;PSMD2				R-HSA-5607731
R-HSA-1168372	Downstream signaling events of B Cell Receptor (BCR)	4	225	2	214	0.017254601226993866	0.01319554796215694	0.07917328777294164	6	45	0.004403561992367159	9606	Homo sapiens	PSMD14;SRC;PSMD2;ERBB2	P04626;P12931-1;O00487;Q13200	JUN;BCL2L1	Q92934;P16220;Q00987	R-HSA-1168640;R-HSA-2316434;R-HSA-199298;R-HSA-8857925;R-HSA-198599;R-HSA-198347
R-HSA-69200	Phosphorylation of proteins involved in G1/S transition by active Cyclin E:Cdk2 complexes	1	6	0	0	4.6012269938650307E-4	0.013384007977693235	0.08030404786615941	1	1	9.785693316371466E-5	9606	Homo sapiens	CDK2				R-HSA-188390
R-HSA-844455	The NLRP1 inflammasome	1	5	0	3	3.834355828220859E-4	0.013384007977693235	0.08030404786615941	1	4	3.914277326548586E-4	9606	Homo sapiens	BCL2L1				R-HSA-879201
R-HSA-202424	Downstream TCR signaling	3	124	2	122	0.00950920245398773	0.013687901905092836	0.0815731246374235	4	24	0.0023485663959291517	9606	Homo sapiens	PSMD14;PSMD2;UBE2N	P61088;O00487;Q13200	PSMD2;UBE2N	Q9Y4K3	R-HSA-202534;R-HSA-202453;R-HSA-5607724;R-HSA-202472
R-HSA-5689901	Metalloprotease DUBs	2	32	0	50	0.00245398773006135	0.013702792802918529	0.0815731246374235	2	6	5.871415989822879E-4	9606	Homo sapiens	PSMD14;BRCA1				R-HSA-5691431;R-HSA-5691411
R-HSA-1433557	Signaling by SCF-KIT	5	367	4	335	0.028144171779141105	0.0143296492182996	0.0815731246374235	33	108	0.010568548781681182	9606	Homo sapiens	PSMD14;SRC;PSMD2;ERBB2;CHEK1	P04626;P12931-1;O00487;Q13200;O14757	JUN;SRC;BRCA1;BCL2L1	Q92934;P22681;P16220;Q00987;Q7Z569	R-HSA-1433428;R-HSA-199298;R-HSA-8857925;R-HSA-5672980;R-HSA-5672978;R-HSA-205319;R-HSA-198599;R-HSA-1433488;R-HSA-1562641;R-HSA-198347;R-HSA-205328;R-HSA-5672965;R-HSA-1433542;R-HSA-205205;R-HSA-5672972;R-HSA-5672973;R-HSA-1433418;R-HSA-5672969;R-HSA-1433456;R-HSA-5658430;R-HSA-1470012;R-HSA-1470010;R-HSA-1472121;R-HSA-1470009;R-HSA-2316434;R-HSA-205234;R-HSA-5674018;R-HSA-5674019;R-HSA-205238;R…
R-HSA-169911	Regulation of Apoptosis	2	54	1	28	0.004141104294478528	0.014365032946410006	0.0815731246374235	3	5	4.892846658185732E-4	9606	Homo sapiens	PSMD14;PSMD2	O00487;Q13200	SRC	Q13177	R-HSA-211715;R-HSA-211734;R-HSA-211716
R-HSA-68867	Assembly of the pre-replicative complex	2	68	1	23	0.005214723926380368	0.014365032946410006	0.0815731246374235	3	12	0.0011742831979645759	9606	Homo sapiens	PSMD14;PSMD2	O00487;Q13200	CDK2	Q9H211	R-HSA-68825;R-HSA-68712;R-HSA-68826
R-HSA-4608870	Asymmetric localization of PCP proteins	2	66	0	15	0.005061349693251534	0.014365032946410006	0.0815731246374235	1	7	6.849985321460025E-4	9606	Homo sapiens	PSMD14;PSMD2				R-HSA-4608855
R-HSA-5358346	Hedgehog ligand biogenesis	2	72	0	9	0.005521472392638037	0.014365032946410006	0.0815731246374235	1	15	0.0014678539974557197	9606	Homo sapiens	PSMD14;PSMD2				R-HSA-5362448
R-HSA-5683057	MAPK family signaling cascades	5	324	4	367	0.024846625766871164	0.014593831999493267	0.0815731246374235	18	86	0.00841569625207946	9606	Homo sapiens	JUN;PSMD14;SRC;PSMD2;ERBB2	P05412;P04626;P12931-1;O00487;Q13200	CCNB1;JUN;PSMD2;BRCA1	Q12778;P05412;P01106;P06493;Q7Z569	R-HSA-5672980;R-HSA-5692788;R-HSA-5672978;R-HSA-5692755;R-HSA-5692785;R-HSA-5658430;R-HSA-5692761;R-HSA-5672965;R-HSA-5674018;R-HSA-5674019;R-HSA-112342;R-HSA-5672972;R-HSA-5672973;R-HSA-5692779;R-HSA-5687083;R-HSA-5687112;R-HSA-5687113;R-HSA-5672969
R-HSA-5678895	Defective CFTR causes cystic fibrosis	2	67	0	17	0.005138036809815951	0.01470128383792435	0.0815731246374235	1	7	6.849985321460025E-4	9606	Homo sapiens	PSMD14;PSMD2				R-HSA-8866858
R-HSA-2586552	Signaling by Leptin	4	275	3	175	0.021088957055214724	0.015110010280166453	0.0815731246374235	12	58	0.0056757021234954495	9606	Homo sapiens	PSMD14;SRC;PSMD2;ERBB2	P04626;P12931-1;O00487;Q13200	SRC;ERBB2;BRCA1	P40763;Q7Z569	R-HSA-5672980;R-HSA-5672965;R-HSA-5674018;R-HSA-2671868;R-HSA-5672978;R-HSA-5674019;R-HSA-2671839;R-HSA-5658430;R-HSA-2730595;R-HSA-5672972;R-HSA-5672973;R-HSA-5672969
R-HSA-169893	Prolonged ERK activation events	4	276	1	172	0.02116564417177914	0.015110010280166453	0.0815731246374235	9	50	0.004892846658185733	9606	Homo sapiens	PSMD14;SRC;PSMD2;ERBB2	P04626;P12931-1;O00487;Q13200	BRCA1	Q7Z569	R-HSA-5672980;R-HSA-5672965;R-HSA-5674018;R-HSA-5672978;R-HSA-5674019;R-HSA-5658430;R-HSA-5672972;R-HSA-5672973;R-HSA-5672969
R-HSA-2871837	FCERI mediated NF-kB activation	3	176	2	78	0.013496932515337423	0.01537623815090583	0.0815731246374235	5	19	0.0018592817301105783	9606	Homo sapiens	PSMD14;PSMD2;UBE2N	P61088;O00487;Q13200	PSMD2;UBE2N	Q9Y4K3	R-HSA-2730904;R-HSA-202534;R-HSA-5607724;R-HSA-2730864;R-HSA-2730903
R-HSA-68911	G2 Phase	1	7	0	0	5.368098159509203E-4	0.015597652589168565	0.0815731246374235	2	2	1.957138663274293E-4	9606	Homo sapiens	CDK2				R-HSA-187937;R-HSA-187959
R-HSA-8876384	Listeria monocytogenes entry into host cells	2	26	2	65	0.001993865030674847	0.01608011678491772	0.0815731246374235	4	13	0.0012721401311282905	9606	Homo sapiens	SRC;EPS15	P12931;P42566	SRC;ERBB2	P08581;P12931	R-HSA-8876262;R-HSA-8876948;R-HSA-112333;R-HSA-8875371
R-HSA-375165	NCAM signaling for neurite out-growth	4	304	4	154	0.023312883435582823	0.0163146249274847	0.0815731246374235	15	62	0.006067129856150308	9606	Homo sapiens	PSMD14;SRC;PSMD2;ERBB2	P04626;P12931-1;O00487;Q13200	JUN;SRC;ERBB2;BRCA1	P06241;Q05397;P16220;Q7Z569;P18433	R-HSA-5672980;R-HSA-5672978;R-HSA-5658430;R-HSA-5672965;R-HSA-5674018;R-HSA-5674019;R-HSA-391868;R-HSA-391871;R-HSA-5672972;R-HSA-5672973;R-HSA-391865;R-HSA-199935;R-HSA-391867;R-HSA-391866;R-HSA-5672969
R-HSA-174184	Cdc20:Phospho-APC/C mediated degradation of Cyclin A	2	72	1	16	0.005521472392638037	0.016433202294930283	0.08216601147465141	1	3	2.9357079949114397E-4	9606	Homo sapiens	PSMD14;PSMD2	O00487;Q13200	CCNB1	P06493	R-HSA-174255
R-HSA-187687	Signalling to ERKs	4	287	1	173	0.02200920245398773	0.01643833132502026	0.0821916566251013	11	63	0.006164986789314023	9606	Homo sapiens	PSMD14;SRC;PSMD2;ERBB2	P04626;P12931-1;O00487;Q13200	BRCA1	Q7Z569	R-HSA-171011;R-HSA-5672980;R-HSA-5672965;R-HSA-5674018;R-HSA-5672978;R-HSA-5674019;R-HSA-5658430;R-HSA-5672972;R-HSA-5672973;R-HSA-170991;R-HSA-5672969
R-HSA-8866906	TFAP2 (AP-2) family regulates transcription of other transcription factors	1	5	0	3	3.834355828220859E-4	0.01780646092080307	0.08903230460401534	2	2	1.957138663274293E-4	9606	Homo sapiens	CITED2				R-HSA-8864718;R-HSA-8864729
R-HSA-1169091	Activation of NF-kappaB in B cells	2	72	0	27	0.005521472392638037	0.018620863205195404	0.09310431602597702	1	10	9.785693316371464E-4	9606	Homo sapiens	PSMD14;PSMD2				R-HSA-1168640
R-HSA-179419	APC:Cdc20 mediated degradation of cell cycle proteins prior to satisfation of the cell cycle checkpoint	2	73	1	25	0.005598159509202454	0.018996851396630765	0.09498425698315383	1	6	5.871415989822879E-4	9606	Homo sapiens	PSMD14;PSMD2	O00487;Q13200	CCNB1	P06493	R-HSA-174255
R-HSA-1234176	Oxygen-dependent proline hydroxylation of Hypoxia-inducible Factor Alpha	2	70	0	34	0.005368098159509203	0.01975844015731698	0.0987922007865849	1	12	0.0011742831979645759	9606	Homo sapiens	PSMD14;PSMD2				R-HSA-1234159
R-HSA-6798695	Neutrophil degranulation	4	480	0	0	0.03680981595092025	0.02218023394183244	0.1109011697091622	3	10	9.785693316371464E-4	9606	Homo sapiens	C3;HSPA8;PSMD14;PSMD2				R-HSA-6800434;R-HSA-6798751;R-HSA-6798748
R-HSA-5602415	UNC93B1 deficiency - HSE	0	2	1	8	1.5337423312883436E-4	0.022209609847884892	0.11104804923942446	1	1	9.785693316371466E-5	9606	Homo sapiens			SRC	O15455	R-HSA-5607838
R-HSA-8875513	MET interacts with TNS proteins	0	5	1	5	3.834355828220859E-4	0.022209609847884892	0.11104804923942446	1	2	1.957138663274293E-4	9606	Homo sapiens			SRC	Q68CZ2	R-HSA-8875523
R-HSA-5693616	Presynaptic phase of homologous DNA pairing and strand exchange	2	41	1	76	0.0031441717791411044	0.02334115342463694	0.1167057671231847	4	5	4.892846658185732E-4	9606	Homo sapiens	CHEK1;BRCA1	P38398;O14757	BRCA1	O14757	R-HSA-5685230;R-HSA-5685341;R-HSA-5685242;R-HSA-5693561
R-HSA-111448	Activation of NOXA and translocation to mitochondria	0	6	1	5	4.6012269938650307E-4	0.02440397094190494	0.1220198547095247	3	5	4.892846658185732E-4	9606	Homo sapiens			BCL2L1	Q13794	R-HSA-140214;R-HSA-140216;R-HSA-140217
R-HSA-5693579	Homologous DNA Pairing and Strand Exchange	2	44	1	78	0.003374233128834356	0.024590685582222216	0.12295342791111108	6	8	7.828554653097172E-4	9606	Homo sapiens	CHEK1;BRCA1	P38398;O14757	BRCA1	Q86YC2;O14757	R-HSA-5693620;R-HSA-5685838;R-HSA-5685230;R-HSA-5685341;R-HSA-5685242;R-HSA-5693561
R-HSA-5621481	C-type lectin receptors (CLRs)	4	202	3	345	0.01549079754601227	0.025625027063968076	0.12812513531984038	14	68	0.006654271455132596	9606	Homo sapiens	PSMD14;SRC;PSMD2;UBE2N	P12931-1;P61088;O00487;Q13200	PSMD2;ERBB2;UBE2N	P16885;Q9Y4K3;P62158	R-HSA-5607735;R-HSA-202534;R-HSA-5607731;R-HSA-74448;R-HSA-5607751;R-HSA-5607750;R-HSA-5607745;R-HSA-5607747;R-HSA-5621347;R-HSA-5607757;R-HSA-5607724;R-HSA-5607756;R-HSA-5621356;R-HSA-5607755
R-HSA-5610780	Degradation of GLI1 by the proteasome	2	62	1	51	0.004754601226993865	0.026298618992940614	0.13149309496470307	3	6	5.871415989822879E-4	9606	Homo sapiens	PSMD14;PSMD2	O00487;Q13200	EPS15	P49757	R-HSA-5610758;R-HSA-5610735;R-HSA-5610760
R-HSA-69478	G2/M DNA replication checkpoint	1	7	1	7	5.368098159509203E-4	0.026593536753331204	0.13253425740252034	2	2	1.957138663274293E-4	9606	Homo sapiens	CCNB1	P14635	CCNB1	Q99640	R-HSA-170070;R-HSA-170055
R-HSA-4641258	Degradation of DVL	2	57	0	60	0.004371165644171779	0.026732984508921698	0.13253425740252034	2	7	6.849985321460025E-4	9606	Homo sapiens	PSMD14;PSMD2				R-HSA-1504193;R-HSA-4641260
R-HSA-2559582	Senescence-Associated Secretory Phenotype (SASP)	2	89	0	27	0.0068251533742331285	0.027170273619469554	0.13253425740252034	6	22	0.002152852529601722	9606	Homo sapiens	JUN;CDK2				R-HSA-4568740;R-HSA-4568737;R-HSA-3797196;R-HSA-3788705;R-HSA-3797202;R-HSA-3788708
R-HSA-5619084	ABC transporter disorders	2	102	0	17	0.007822085889570552	0.02849953723763199	0.13253425740252034	1	22	0.002152852529601722	9606	Homo sapiens	PSMD14;PSMD2				R-HSA-8866858
R-HSA-173736	Alternative complement activation	1	6	0	7	4.6012269938650307E-4	0.02877831747855275	0.13253425740252034	9	9	8.807123984734318E-4	9606	Homo sapiens	C3				R-HSA-183122;R-HSA-173745;R-HSA-183126;R-HSA-174551;R-HSA-183130;R-HSA-173754;R-HSA-173739;R-HSA-981539;R-HSA-173740
R-HSA-191647	c-src mediated regulation of Cx43 function and closure of gap junctions	1	5	0	9	3.834355828220859E-4	0.02877831747855275	0.13253425740252034	3	4	3.914277326548586E-4	9606	Homo sapiens	SRC				R-HSA-191654;R-HSA-191636;R-HSA-191656
R-HSA-191650	Regulation of gap junction activity	1	5	0	9	3.834355828220859E-4	0.02877831747855275	0.13253425740252034	3	4	3.914277326548586E-4	9606	Homo sapiens	SRC				R-HSA-191654;R-HSA-191636;R-HSA-191656
R-HSA-512988	Interleukin-3, 5 and GM-CSF signaling	4	293	3	278	0.022469325153374232	0.02973567601092919	0.13253425740252034	14	77	0.007534983853606028	9606	Homo sapiens	PSMD14;SRC;PSMD2;ERBB2	P04626;P12931-1;O00487;Q13200	SRC;ERBB2;BRCA1	P29353;P22681;Q7Z569	R-HSA-879917;R-HSA-5672980;R-HSA-5672978;R-HSA-5658430;R-HSA-5672965;R-HSA-879934;R-HSA-5674018;R-HSA-5674019;R-HSA-912724;R-HSA-5672972;R-HSA-912727;R-HSA-5672973;R-HSA-912790;R-HSA-5672969
R-HSA-211163	AKT-mediated inactivation of FOXO1A	0	6	1	8	4.6012269938650307E-4	0.030958323292891166	0.13253425740252034	2	2	1.957138663274293E-4	9606	Homo sapiens			CCNB1	Q12778	R-HSA-211178;R-HSA-211164
R-HSA-2465910	MASTL Facilitates Mitotic Progression	1	12	0	2	9.202453987730061E-4	0.030958323292891166	0.13253425740252034	1	4	3.914277326548586E-4	9606	Homo sapiens	CCNB1				R-HSA-2430533
R-HSA-112399	IRS-mediated signalling	4	319	1	263	0.02446319018404908	0.03174446072169712	0.13253425740252034	9	74	0.007241413054114884	9606	Homo sapiens	PSMD14;SRC;PSMD2;ERBB2	P04626;P12931-1;O00487;Q13200	BRCA1	Q7Z569	R-HSA-5672980;R-HSA-5672965;R-HSA-5674018;R-HSA-5672978;R-HSA-5674019;R-HSA-5658430;R-HSA-5672972;R-HSA-5672973;R-HSA-5672969
R-HSA-1912408	Pre-NOTCH Transcription and Translation	2	52	1	76	0.003987730061349694	0.03216928306449662	0.13253425740252034	3	20	0.001957138663274293	9606	Homo sapiens	JUN;CCND1	P05412;P24385	JUN	P05412	R-HSA-4395227;R-HSA-1912401;R-HSA-1912416
R-HSA-2428928	IRS-related events triggered by IGF1R	4	323	1	264	0.024769938650306748	0.03230602359565271	0.13253425740252034	9	77	0.007534983853606028	9606	Homo sapiens	PSMD14;SRC;PSMD2;ERBB2	P04626;P12931-1;O00487;Q13200	BRCA1	Q7Z569	R-HSA-5672980;R-HSA-5672965;R-HSA-5674018;R-HSA-5672978;R-HSA-5674019;R-HSA-5658430;R-HSA-5672972;R-HSA-5672973;R-HSA-5672969
R-HSA-2428924	IGF1R signaling cascade	4	324	1	264	0.024846625766871164	0.03249452058317759	0.13253425740252034	9	82	0.008024268519424602	9606	Homo sapiens	PSMD14;SRC;PSMD2;ERBB2	P04626;P12931-1;O00487;Q13200	BRCA1	Q7Z569	R-HSA-5672980;R-HSA-5672965;R-HSA-5674018;R-HSA-5672978;R-HSA-5674019;R-HSA-5658430;R-HSA-5672972;R-HSA-5672973;R-HSA-5672969
R-HSA-2404192	Signaling by Type 1 Insulin-like Growth Factor 1 Receptor (IGF1R)	4	325	1	264	0.02492331288343558	0.03268367278471884	0.13253425740252034	9	84	0.00821998238575203	9606	Homo sapiens	PSMD14;SRC;PSMD2;ERBB2	P04626;P12931-1;O00487;Q13200	BRCA1	Q7Z569	R-HSA-5672980;R-HSA-5672965;R-HSA-5674018;R-HSA-5672978;R-HSA-5674019;R-HSA-5658430;R-HSA-5672972;R-HSA-5672973;R-HSA-5672969
R-HSA-983168	Antigen processing: Ubiquitination & Proteasome degradation	3	312	0	0	0.02392638036809816	0.032730933740583446	0.13253425740252034	5	8	7.828554653097172E-4	9606	Homo sapiens	PSMD14;PSMD2;UBE2N				R-HSA-983150;R-HSA-983157;R-HSA-983156;R-HSA-983140;R-HSA-983152
R-HSA-139915	Activation of PUMA and translocation to mitochondria	0	10	1	5	7.668711656441718E-4	0.033133564350630085	0.13253425740252034	3	5	4.892846658185732E-4	9606	Homo sapiens			BCL2L1	Q9BXH1	R-HSA-139914;R-HSA-139913;R-HSA-140221
R-HSA-2514853	Condensation of Prometaphase Chromosomes	1	15	0	0	0.0011503067484662577	0.033133564350630085	0.13253425740252034	1	4	3.914277326548586E-4	9606	Homo sapiens	CCNB1				R-HSA-2514854
R-HSA-5693532	DNA Double-Strand Break Repair	4	167	5	442	0.01280674846625767	0.03363927271848266	0.13455709087393064	56	107	0.010470691848517467	9606	Homo sapiens	CDK2;CHEK1;UBE2N;BRCA1	P38398;P61088;P24941;O14757	JUN;CCND1;SRC;BRCA1;CHD3	Q9BX63;P38398;Q8N6T7;Q12888;Q86YC2;O14757;Q99728;P52292;Q96RL1;P00519;P45983;Q6UWZ7	R-HSA-69891;R-HSA-5684052;R-HSA-5686483;R-HSA-5685341;R-HSA-5683801;R-HSA-5686469;R-HSA-5682629;R-HSA-5685953;R-HSA-5685838;R-HSA-5683405;R-HSA-5686900;R-HSA-5686642;R-HSA-5684081;R-HSA-5693566;R-HSA-5693564;R-HSA-5685242;R-HSA-5693561;R-HSA-5693542;R-HSA-5684071;R-HSA-5693539;R-HSA-5685985;R-HSA-5683425;R-HSA-5685230;R-HSA-5693551;R-HSA-5685994;R-HSA-5683735;R-HSA-5684887;R-HSA-5693589;R-HSA-568…
R-HSA-69278	Cell Cycle, Mitotic	6	533	5	697	0.040874233128834356	0.03486868585881031	0.13947474343524124	122	294	0.028769938350132106	9606	Homo sapiens	CCNB1;PSMD14;CCND1;PSMD2;CDK2	P24385;P24941;ENSG00000134057;P14635;O00487;Q13200	CCNB1;CCND1;CDK2;BRCA1;CHD3	P24385;Q13547;Q14674;P38936;P28749;P63208;Q08999;Q99640;P24941;P06493;P06400;P61024;P46527;P14635;O95067;Q9H211;Q09472	R-HSA-8852354;R-HSA-8852362;R-HSA-187916;R-HSA-2990882;R-HSA-174105;R-HSA-174110;R-HSA-187934;R-HSA-188191;R-HSA-187937;R-HSA-174122;R-HSA-174120;R-HSA-75820;R-HSA-75823;R-HSA-187948;R-HSA-187949;R-HSA-75822;R-HSA-75825;R-HSA-2984220;R-HSA-75824;R-HSA-68914;R-HSA-68917;R-HSA-68916;R-HSA-187959;R-HSA-174132;R-HSA-2172183;R-HSA-68918;R-HSA-170044;R-HSA-2245218;R-HSA-170055;R-HSA-69191;R-HSA-69195;R…
R-HSA-113507	E2F-enabled inhibition of pre-replication complex formation	1	10	0	6	7.668711656441718E-4	0.035304050785045615	0.14121620314018246	2	2	1.957138663274293E-4	9606	Homo sapiens	CCNB1				R-HSA-113505;R-HSA-113638
R-HSA-975144	IRAK1 recruits IKK complex upon TLR7/8 or 9 stimulation	1	16	0	0	0.001226993865030675	0.035304050785045615	0.14121620314018246	1	4	3.914277326548586E-4	9606	Homo sapiens	UBE2N				R-HSA-975122
R-HSA-937039	IRAK1 recruits IKK complex	1	16	0	0	0.001226993865030675	0.035304050785045615	0.14121620314018246	1	4	3.914277326548586E-4	9606	Homo sapiens	UBE2N				R-HSA-937050
R-HSA-2262752	Cellular responses to stress	6	525	5	681	0.040260736196319015	0.03594210933061592	0.1437684373224637	29	207	0.02025638516488893	9606	Homo sapiens	HSPA8;JUN;PSMD14;CITED2;PSMD2;CDK2	P05412;P11142;P24941;O00487;Q13200;Q99967	NCOA1;JUN;CCNB1;CCND1;CDK2	P01100;P05412;P38936;Q92793;P06400;P42771;Q09472	R-HSA-168136;R-HSA-5082369;R-HSA-3371518;R-HSA-3371554;R-HSA-450325;R-HSA-3788705;R-HSA-5252041;R-HSA-187934;R-HSA-3788708;R-HSA-5082384;R-HSA-4568740;R-HSA-5251955;R-HSA-3222546;R-HSA-4568737;R-HSA-1234167;R-HSA-5251959;R-HSA-3209114;R-HSA-3797202;R-HSA-4647594;R-HSA-450292;R-HSA-3222533;R-HSA-3797196;R-HSA-5251942;R-HSA-3371467;R-HSA-5082356;R-HSA-4647613;R-HSA-69562;R-HSA-1234159;R-HSA-5252079
R-HSA-156711	Polo-like kinase mediated events	2	23	2	116	0.001763803680981595	0.036015177540842935	0.14406071016337174	5	15	0.0014678539974557197	9606	Homo sapiens	CCNB1	ENSG00000134057;P14635	CCNB1;CDK2	P14635;Q99640;O95067;Q09472	R-HSA-162657;R-HSA-4088298;R-HSA-4088299;R-HSA-4088162;R-HSA-4088307
R-HSA-5610783	Degradation of GLI2 by the proteasome	2	62	0	73	0.004754601226993865	0.036507945089655935	0.14572249382138958	1	5	4.892846658185732E-4	9606	Homo sapiens	PSMD14;PSMD2				R-HSA-5610757
R-HSA-5610785	GLI3 is processed to GLI3R by the proteasome	2	62	0	76	0.004754601226993865	0.03700334045276077	0.14572249382138958	1	5	4.892846658185732E-4	9606	Homo sapiens	PSMD14;PSMD2				R-HSA-5610754
R-HSA-174577	Activation of C3 and C5	1	7	0	10	5.368098159509203E-4	0.03746979270847295	0.14572249382138958	3	3	2.9357079949114397E-4	9606	Homo sapiens	C3				R-HSA-173680;R-HSA-166817;R-HSA-173636
R-HSA-139910	Activation of BMF and translocation to mitochondria	0	3	1	15	2.3006134969325153E-4	0.03746979270847295	0.14572249382138958	1	2	1.957138663274293E-4	9606	Homo sapiens			JUN	P45983	R-HSA-139908
R-HSA-109606	Intrinsic Pathway for Apoptosis	2	49	3	113	0.0037576687116564417	0.03750135004930799	0.14572249382138958	28	46	0.004501418925530874	9606	Homo sapiens	SFN;BCL2L1	Q07817;P31947	JUN;BRCA1;BCL2L1	O43521;P10415;Q16611;Q13794;Q9BXH1;Q92934;P55957;Q07812;P45983	R-HSA-139906;R-HSA-139905;R-HSA-508163;R-HSA-508162;R-HSA-139908;R-HSA-198347;R-HSA-139914;R-HSA-139913;R-HSA-139918;R-HSA-139919;R-HSA-139917;R-HSA-139920;R-HSA-168848;R-HSA-168849;R-HSA-114263;R-HSA-114264;R-HSA-114275;R-HSA-114352;R-HSA-140214;R-HSA-139895;R-HSA-141367;R-HSA-139893;R-HSA-139898;R-HSA-139899;R-HSA-140216;R-HSA-139897;R-HSA-140217;R-HSA-140221
R-HSA-74751	Insulin receptor signalling cascade	4	322	2	299	0.02469325153374233	0.03803946513818579	0.14572249382138958	14	90	0.008807123984734318	9606	Homo sapiens	PSMD14;SRC;PSMD2;ERBB2	P04626;P12931-1;O00487;Q13200	ERBB2;BRCA1	P29353;Q7Z569	R-HSA-5672980;R-HSA-5672978;R-HSA-5658430;R-HSA-5686074;R-HSA-5672965;R-HSA-5674018;R-HSA-5674019;R-HSA-74740;R-HSA-74743;R-HSA-5672972;R-HSA-74746;R-HSA-5672973;R-HSA-74748;R-HSA-5672969
R-HSA-202403	TCR signaling	3	146	4	233	0.011196319018404908	0.04029896017772994	0.14572249382138958	7	52	0.005088560524513162	9606	Homo sapiens	PSMD14;PSMD2;UBE2N	P61088;O00487;Q13200	SRC;PSMD2;ERBB2;UBE2N	O75791;Q9Y4K3;P41240	R-HSA-202534;R-HSA-202453;R-HSA-202325;R-HSA-8855375;R-HSA-5607724;R-HSA-202472;R-HSA-203774
R-HSA-6811558	PI5P, PP2A and IER3 Regulate PI3K/AKT Signaling	2	105	0	40	0.008052147239263804	0.04054355163799339	0.14572249382138958	2	7	6.849985321460025E-4	9606	Homo sapiens	SRC;ERBB2				R-HSA-2316434;R-HSA-8857925
R-HSA-171007	p38MAPK events	1	18	0	2	0.0013803680981595093	0.0417870833671774	0.14572249382138958	2	5	4.892846658185732E-4	9606	Homo sapiens	SRC				R-HSA-171011;R-HSA-170991
R-HSA-69541	Stabilization of p53	2	57	1	95	0.004371165644171779	0.04262227297132459	0.14572249382138958	7	15	0.0014678539974557197	9606	Homo sapiens	PSMD14;PSMD2	O00487;Q13200	JUN	Q8NHY2;Q00987	R-HSA-349444;R-HSA-6804741;R-HSA-264418;R-HSA-264435;R-HSA-264444;R-HSA-6804955;R-HSA-264458
R-HSA-74752	Signaling by Insulin receptor	4	347	2	299	0.02661042944785276	0.0434285292111527	0.14572249382138958	14	99	0.00968783638320775	9606	Homo sapiens	PSMD14;SRC;PSMD2;ERBB2	P04626;P12931-1;O00487;Q13200	ERBB2;BRCA1	P29353;Q7Z569	R-HSA-5672980;R-HSA-5672978;R-HSA-5658430;R-HSA-5686074;R-HSA-5672965;R-HSA-5674018;R-HSA-5674019;R-HSA-74740;R-HSA-74743;R-HSA-5672972;R-HSA-74746;R-HSA-5672973;R-HSA-74748;R-HSA-5672969
R-HSA-1963640	GRB2 events in ERBB2 signaling	1	20	0	0	0.0015337423312883436	0.04393865222272897	0.14572249382138958	4	4	3.914277326548586E-4	9606	Homo sapiens	ERBB2				R-HSA-1250498;R-HSA-1306969;R-HSA-1250488;R-HSA-1306972
R-HSA-111932	CaMK IV-mediated phosphorylation of CREB	0	7	1	14	5.368098159509203E-4	0.04393865222272897	0.14572249382138958	1	4	3.914277326548586E-4	9606	Homo sapiens			JUN	P16220	R-HSA-111916
R-HSA-8854050	FBXL7 down-regulates AURKA during mitotic entry and in early mitosis	2	55	1	98	0.004217791411042945	0.04474047960076122	0.14572249382138958	3	6	5.871415989822879E-4	9606	Homo sapiens	PSMD14;PSMD2	O00487;Q13200	CDK2	P63208	R-HSA-8854071;R-HSA-8854052;R-HSA-8854044
R-HSA-75108	Activation, myristolyation of BID and translocation to mitochondria	0	4	1	17	3.0674846625766873E-4	0.04608551680792072	0.14572249382138958	4	4	3.914277326548586E-4	9606	Homo sapiens			BCL2L1	P55957	R-HSA-139920;R-HSA-141367;R-HSA-139893;R-HSA-139898
R-HSA-111452	Activation and oligomerization of BAK protein	0	2	1	21	1.5337423312883436E-4	0.04608551680792072	0.14572249382138958	3	3	2.9357079949114397E-4	9606	Homo sapiens			BCL2L1	Q16611;P55957	R-HSA-168848;R-HSA-139895;R-HSA-114263
R-HSA-442717	CREB phosphorylation through the activation of CaMKK	0	7	1	15	5.368098159509203E-4	0.04608551680792072	0.14572249382138958	1	5	4.892846658185732E-4	9606	Homo sapiens			JUN	P16220	R-HSA-443480
R-HSA-1963642	PI3K events in ERBB2 signaling	1	22	0	0	0.001687116564417178	0.04822768713095138	0.14572249382138958	7	7	6.849985321460025E-4	9606	Homo sapiens	ERBB2				R-HSA-1306963;R-HSA-1306979;R-HSA-1306965;R-HSA-1250346;R-HSA-1250462;R-HSA-1250189;R-HSA-1306957
R-HSA-164939	Nef mediated downregulation of CD28 cell surface expression	0	3	1	19	2.3006134969325153E-4	0.04822768713095138	0.14572249382138958	1	3	2.9357079949114397E-4	9606	Homo sapiens			EPS15	Q96CW1	R-HSA-167633
R-HSA-5687128	MAPK6/MAPK4 signaling	3	105	3	278	0.008052147239263804	0.04900870463508489	0.14572249382138958	8	40	0.003914277326548586	9606	Homo sapiens	JUN;PSMD14;PSMD2	P05412;O00487;Q13200	CCNB1;JUN;PSMD2	Q12778;P05412;P01106;P06493	R-HSA-5692788;R-HSA-5692755;R-HSA-5692785;R-HSA-5692779;R-HSA-5687083;R-HSA-5687112;R-HSA-5687113;R-HSA-5692761
R-HSA-5689603	UCH proteinases	2	98	3	109	0.007515337423312883	0.04909203532826434	0.14572249382138958	6	11	0.001076426264800861	9606	Homo sapiens	PSMD14;PSMD2	O00487;Q13200	PSMD2;BRCA1;CHD3	Q92560;Q99728;Q9Y5K5;Q16186	R-HSA-5689649;R-HSA-5690785;R-HSA-5689630;R-HSA-5665854;R-HSA-5665871;R-HSA-5689544
R-HSA-194306	Neurophilin interactions with VEGF and VEGFR	0	4	1	21	3.0674846625766873E-4	0.05036517317931766	0.14572249382138958	1	2	1.957138663274293E-4	9606	Homo sapiens			SRC	P35968	R-HSA-195408
R-HSA-4419969	Depolymerisation of the Nuclear Lamina	1	23	0	0	0.001763803680981595	0.05036517317931766	0.14572249382138958	2	6	5.871415989822879E-4	9606	Homo sapiens	CCNB1				R-HSA-5195402;R-HSA-5244669
R-HSA-382556	ABC-family proteins mediated transport	2	127	0	39	0.009739263803680981	0.050762397939018045	0.14572249382138958	1	29	0.0028378510617477247	9606	Homo sapiens	PSMD14;PSMD2				R-HSA-8866553
R-HSA-211736	Stimulation of the cell death response by PAK-2p34	0	4	1	21	3.0674846625766873E-4	0.05249798491984392	0.14572249382138958	4	4	3.914277326548586E-4	9606	Homo sapiens			SRC	Q13177	R-HSA-211651;R-HSA-211650;R-HSA-211712;R-HSA-211583
R-HSA-211728	Regulation of PAK-2p34 activity by PS-GAP/RHG10	0	2	1	23	1.5337423312883436E-4	0.05249798491984392	0.14572249382138958	1	2	1.957138663274293E-4	9606	Homo sapiens			SRC	Q13177	R-HSA-211716
R-HSA-69298	Association of licensing factors with the pre-replicative complex	0	15	1	16	0.0011503067484662577	0.05249798491984392	0.14572249382138958	1	3	2.9357079949114397E-4	9606	Homo sapiens			CDK2	Q9H211	R-HSA-68712
R-HSA-1679131	Trafficking and processing of endosomal TLR	0	16	1	8	0.001226993865030675	0.05249798491984392	0.14572249382138958	1	7	6.849985321460025E-4	9606	Homo sapiens			SRC	O15455	R-HSA-1678927
R-HSA-1912422	Pre-NOTCH Expression and Processing	2	76	1	94	0.005828220858895706	0.0541642557568115	0.14572249382138958	3	30	0.0029357079949114393	9606	Homo sapiens	JUN;CCND1	P05412;P24385	JUN	P05412	R-HSA-4395227;R-HSA-1912401;R-HSA-1912416
R-HSA-983705	Signaling by the B Cell Receptor (BCR)	4	322	5	362	0.02469325153374233	0.054428979517806675	0.14572249382138958	9	66	0.006458557588805167	9606	Homo sapiens	PSMD14;SRC;PSMD2;ERBB2	P04626;P12931-1;O00487;Q13200	JUN;SRC;ERBB2;UBE2N;BCL2L1	P07948;Q92934;P06241;P62158;P16220;Q00987	R-HSA-1168640;R-HSA-74448;R-HSA-2316434;R-HSA-199298;R-HSA-983709;R-HSA-8857925;R-HSA-198599;R-HSA-198347;R-HSA-5690702
R-HSA-442720	CREB phosphorylation through the activation of Adenylate Cyclase	0	12	1	14	9.202453987730061E-4	0.054626132298751795	0.14572249382138958	1	2	1.957138663274293E-4	9606	Homo sapiens			JUN	P16220	R-HSA-443474
R-HSA-195399	VEGF binds to VEGFR leading to receptor dimerization	0	8	1	21	6.134969325153375E-4	0.054626132298751795	0.14572249382138958	1	3	2.9357079949114397E-4	9606	Homo sapiens			SRC	P35968	R-HSA-194310
R-HSA-194313	VEGF ligand-receptor interactions	0	8	1	21	6.134969325153375E-4	0.054626132298751795	0.14572249382138958	1	4	3.914277326548586E-4	9606	Homo sapiens			SRC	P35968	R-HSA-194310
R-HSA-199418	Negative regulation of the PI3K/AKT network	2	113	0	62	0.008665644171779141	0.05589508626510675	0.14572249382138958	2	10	9.785693316371464E-4	9606	Homo sapiens	SRC;ERBB2				R-HSA-2316434;R-HSA-8857925
R-HSA-1306955	GRB7 events in ERBB2 signaling	1	6	1	22	4.6012269938650307E-4	0.05674962524166971	0.14572249382138958	1	1	9.785693316371466E-5	9606	Homo sapiens	ERBB2	P04626	ERBB2	Q14451	R-HSA-1306953
R-HSA-111446	Activation of BIM and translocation to mitochondria	0	3	2	24	2.3006134969325153E-4	0.05674962524166971	0.14572249382138958	2	2	1.957138663274293E-4	9606	Homo sapiens			JUN;BCL2L1	O43521;P45983	R-HSA-139918;R-HSA-139919
R-HSA-450321	JNK (c-Jun kinases) phosphorylation and activation mediated by activated human TAK1	1	26	0	0	0.001993865030674847	0.05674962524166971	0.14572249382138958	1	3	2.9357079949114397E-4	9606	Homo sapiens	UBE2N				R-HSA-450337
R-HSA-5668541	TNFR2 non-canonical NF-kB pathway	2	104	0	81	0.007975460122699387	0.05764541359679276	0.14572249382138958	3	43	0.00420784812603973	9606	Homo sapiens	PSMD14;PSMD2				R-HSA-5607731;R-HSA-5668481;R-HSA-5668520
R-HSA-109581	Apoptosis	4	179	5	530	0.013726993865030675	0.058849079262599746	0.14572249382138958	37	122	0.011938545845973187	9606	Homo sapiens	PSMD14;PSMD2;SFN;BCL2L1	Q07817;P31947;O00487;Q13200	JUN;SRC;ERBB2;BRCA1;BCL2L1	O43521;P10415;Q16611;Q13794;Q9BXH1;Q92934;P55957;Q07812;P12830;Q05397;Q13177;P45983	R-HSA-139906;R-HSA-211715;R-HSA-211651;R-HSA-211650;R-HSA-139905;R-HSA-211712;R-HSA-508163;R-HSA-508162;R-HSA-139908;R-HSA-211716;R-HSA-198347;R-HSA-139914;R-HSA-139913;R-HSA-139918;R-HSA-139919;R-HSA-139917;R-HSA-139920;R-HSA-168848;R-HSA-168849;R-HSA-211734;R-HSA-114263;R-HSA-114264;R-HSA-201634;R-HSA-114275;R-HSA-114352;R-HSA-140214;R-HSA-139895;R-HSA-141367;R-HSA-139893;R-HSA-139898;R-HSA-202…
R-HSA-199920	CREB phosphorylation	0	9	1	20	6.901840490797546E-4	0.058868473653701736	0.14572249382138958	4	4	3.914277326548586E-4	9606	Homo sapiens			JUN	P18846;P16220	R-HSA-199895;R-HSA-199910;R-HSA-199935;R-HSA-199917
R-HSA-114294	Activation, translocation and oligomerization of BAX	0	2	1	27	1.5337423312883436E-4	0.058868473653701736	0.14572249382138958	4	4	3.914277326548586E-4	9606	Homo sapiens			BCL2L1	P55957;Q07812	R-HSA-114275;R-HSA-168849;R-HSA-114264;R-HSA-139917
R-HSA-450302	activated TAK1 mediates p38 MAPK activation	1	27	0	0	0.002070552147239264	0.058868473653701736	0.14572249382138958	1	5	4.892846658185732E-4	9606	Homo sapiens	UBE2N				R-HSA-450346
R-HSA-416572	Sema4D induced cell migration and growth-cone collapse	1	28	0	0	0.002147239263803681	0.06098268741945756	0.14572249382138958	3	6	5.871415989822879E-4	9606	Homo sapiens	ERBB2				R-HSA-373750;R-HSA-416594;R-HSA-416588
R-HSA-177929	Signaling by EGFR	5	402	6	637	0.030828220858895704	0.061466037888030844	0.14572249382138958	34	139	0.013602113709756336	9606	Homo sapiens	PSMD14;SRC;PSMD2;ERBB2;EPS15	P04626;P12931-1;O00487;Q13200;P42566	JUN;SRC;ERBB2;UBE2N;BRCA1;BCL2L1	Q05209;Q92934;P00533;P29353;P41240;P62158;P27986;P22681;P16220;Q00987;Q7Z569	R-HSA-177923;R-HSA-199298;R-HSA-8857925;R-HSA-5672980;R-HSA-5672978;R-HSA-198599;R-HSA-177925;R-HSA-198347;R-HSA-182986;R-HSA-177931;R-HSA-182990;R-HSA-183055;R-HSA-183052;R-HSA-182988;R-HSA-74448;R-HSA-5672965;R-HSA-177937;R-HSA-177942;R-HSA-8864029;R-HSA-5672972;R-HSA-5672973;R-HSA-111966;R-HSA-5672969;R-HSA-8867047;R-HSA-183072;R-HSA-8867044;R-HSA-8867041;R-HSA-5658430;R-HSA-111916;R-HSA-11191…
R-HSA-180534	Vpu mediated degradation of CD4	2	53	1	133	0.00406441717791411	0.06240581686099167	0.14572249382138958	2	5	4.892846658185732E-4	9606	Homo sapiens	PSMD14;PSMD2	O00487;Q13200	CDK2	P63208	R-HSA-180599;R-HSA-180573
R-HSA-8856828	Clathrin-mediated endocytosis	2	154	1	36	0.011809815950920245	0.06301015227342444	0.14572249382138958	22	34	0.003327135727566298	9606	Homo sapiens	HSPA8;EPS15	P11142;P42566	EPS15	P42566;P52594	R-HSA-8868071;R-HSA-8866279;R-HSA-8868230;R-HSA-8863718;R-HSA-8866275;R-HSA-8856813;R-HSA-8867756;R-HSA-8868236;R-HSA-8868651;R-HSA-8866283;R-HSA-8867754;R-HSA-8868648;R-HSA-8868072;R-HSA-8862280;R-HSA-8856808;R-HSA-8868661;R-HSA-8868660;R-HSA-8868659;R-HSA-8868658;R-HSA-8869438;R-HSA-8871194;R-HSA-8871193
R-HSA-975110	TRAF6 mediated IRF7 activation in TLR7/8 or 9 signaling	1	19	0	11	0.0014570552147239264	0.06309227640308113	0.14572249382138958	1	5	4.892846658185732E-4	9606	Homo sapiens	UBE2N				R-HSA-975118
R-HSA-6806942	MET Receptor Activation	0	9	1	22	6.901840490797546E-4	0.06309227640308113	0.14572249382138958	1	5	4.892846658185732E-4	9606	Homo sapiens			SRC	P08581	R-HSA-6800298
R-HSA-351202	Metabolism of polyamines	2	144	0	44	0.011042944785276074	0.06361651211411501	0.14572249382138958	1	38	0.0037185634602211566	9606	Homo sapiens	PSMD14;PSMD2				R-HSA-353125
R-HSA-5357801	Programmed Cell Death	4	187	5	544	0.014340490797546013	0.06401401538353668	0.14572249382138958	37	135	0.013210685977101478	9606	Homo sapiens	PSMD14;PSMD2;SFN;BCL2L1	Q07817;P31947;O00487;Q13200	JUN;SRC;ERBB2;BRCA1;BCL2L1	O43521;P10415;Q16611;Q13794;Q9BXH1;Q92934;P55957;Q07812;P12830;Q05397;Q13177;P45983	R-HSA-139906;R-HSA-211715;R-HSA-211651;R-HSA-211650;R-HSA-139905;R-HSA-211712;R-HSA-508163;R-HSA-508162;R-HSA-139908;R-HSA-211716;R-HSA-198347;R-HSA-139914;R-HSA-139913;R-HSA-139918;R-HSA-139919;R-HSA-139917;R-HSA-139920;R-HSA-168848;R-HSA-168849;R-HSA-211734;R-HSA-114263;R-HSA-114264;R-HSA-201634;R-HSA-114275;R-HSA-114352;R-HSA-140214;R-HSA-139895;R-HSA-141367;R-HSA-139893;R-HSA-139898;R-HSA-202…
R-HSA-2424491	DAP12 signaling	4	392	4	335	0.030061349693251534	0.06457142445570374	0.14572249382138958	18	106	0.010372834915353752	9606	Homo sapiens	PSMD14;SRC;PSMD2;ERBB2	P04626;P12931-1;O00487;Q13200	JUN;UBE2N;BRCA1;BCL2L1	Q92934;P62158;P16220;Q00987;Q7Z569	R-HSA-199298;R-HSA-8857925;R-HSA-5672980;R-HSA-5672978;R-HSA-198599;R-HSA-5658430;R-HSA-198347;R-HSA-111916;R-HSA-111919;R-HSA-74448;R-HSA-2316434;R-HSA-5672965;R-HSA-5674018;R-HSA-5674019;R-HSA-5672972;R-HSA-5672973;R-HSA-111966;R-HSA-5672969
R-HSA-376172	DSCAM interactions	0	15	1	17	0.0011503067484662577	0.06519725044831615	0.14572249382138958	1	6	5.871415989822879E-4	9606	Homo sapiens			JUN	P45983	R-HSA-451347
R-HSA-8847993	ERBB2 Activates PTK6 Signaling	1	18	0	14	0.0013803680981595093	0.06729761937853485	0.14572249382138958	2	2	1.957138663274293E-4	9606	Homo sapiens	ERBB2				R-HSA-8848005;R-HSA-8847995
R-HSA-881907	Gastrin-CREB signalling pathway via PKC and MAPK	4	504	4	218	0.03865030674846626	0.06768367734566838	0.14572249382138958	11	68	0.006654271455132596	9606	Homo sapiens	PSMD14;SRC;PSMD2;ERBB2	P04626;P12931-1;O00487;Q13200	JUN;SRC;ERBB2;BRCA1	P00533;P16220;Q7Z569	R-HSA-5672980;R-HSA-5672965;R-HSA-5674018;R-HSA-5672978;R-HSA-199895;R-HSA-5674019;R-HSA-5658430;R-HSA-2179387;R-HSA-5672972;R-HSA-5672973;R-HSA-5672969
R-HSA-5693571	Nonhomologous End-Joining (NHEJ)	2	57	1	151	0.004371165644171779	0.06853889087681608	0.14572249382138958	4	13	0.0012721401311282905	9606	Homo sapiens	UBE2N;BRCA1	P38398;P61088	BRCA1	Q12888;Q96RL1;Q6UWZ7	R-HSA-5686900;R-HSA-5686704;R-HSA-5693599;R-HSA-5686685
R-HSA-6785631	ERBB2 Regulates Cell Motility	1	19	0	13	0.0014570552147239264	0.06939339299676717	0.14572249382138958	2	2	1.957138663274293E-4	9606	Homo sapiens	ERBB2				R-HSA-6785636;R-HSA-6785648
R-HSA-391160	Signal regulatory protein (SIRP) family interactions	1	18	1	16	0.0013803680981595093	0.06939339299676717	0.14572249382138958	2	10	9.785693316371464E-4	9606	Homo sapiens	SRC	P12931-1	SRC	Q14289	R-HSA-391156;R-HSA-391152
R-HSA-2172127	DAP12 interactions	4	409	4	338	0.031365030674846625	0.0694143214940155	0.14572249382138958	18	122	0.011938545845973187	9606	Homo sapiens	PSMD14;SRC;PSMD2;ERBB2	P04626;P12931-1;O00487;Q13200	JUN;UBE2N;BRCA1;BCL2L1	Q92934;P62158;P16220;Q00987;Q7Z569	R-HSA-199298;R-HSA-8857925;R-HSA-5672980;R-HSA-5672978;R-HSA-198599;R-HSA-5658430;R-HSA-198347;R-HSA-111916;R-HSA-111919;R-HSA-74448;R-HSA-2316434;R-HSA-5672965;R-HSA-5674018;R-HSA-5674019;R-HSA-5672972;R-HSA-5672973;R-HSA-111966;R-HSA-5672969
R-HSA-450531	Regulation of mRNA stability by proteins that bind AU-rich elements	3	93	1	347	0.007131901840490797	0.07050617106868284	0.14572249382138958	7	26	0.002544280262256581	9606	Homo sapiens	HSPA8;PSMD14;PSMD2	P11142;O00487;Q13200	JUN	Q92945;P11142	R-HSA-450551;R-HSA-450580;R-HSA-450466;R-HSA-450499;R-HSA-450592;R-HSA-451152;R-HSA-450620
R-HSA-400685	Sema4D in semaphorin signaling	1	33	0	0	0.002530674846625767	0.07148458108576927	0.14572249382138958	3	12	0.0011742831979645759	9606	Homo sapiens	ERBB2				R-HSA-373750;R-HSA-416594;R-HSA-416588
R-HSA-442729	CREB phosphorylation through the activation of CaMKII	0	20	1	14	0.0015337423312883436	0.07148458108576927	0.14572249382138958	1	4	3.914277326548586E-4	9606	Homo sapiens			JUN	P16220	R-HSA-443475
R-HSA-2467813	Separation of Sister Chromatids	2	188	1	19	0.01441717791411043	0.07167820494618504	0.14572249382138958	3	8	7.828554653097172E-4	9606	Homo sapiens	PSMD14;PSMD2	O00487;Q13200	CCNB1	Q14674	R-HSA-2467798;R-HSA-174202;R-HSA-2467775
R-HSA-5632684	Hedgehog 'on' state	2	90	1	114	0.006901840490797546	0.07294707077701446	0.14572249382138958	3	37	0.003620706527057442	9606	Homo sapiens	PSMD14;PSMD2	O00487;Q13200	EPS15	P49757	R-HSA-5635868;R-HSA-5610735;R-HSA-5635854
R-HSA-4420097	VEGFA-VEGFR2 Pathway	4	372	5	391	0.02852760736196319	0.07354264406219024	0.14572249382138958	38	115	0.011253547313827184	9606	Homo sapiens	PSMD14;SRC;PSMD2;ERBB2	P04626;P12931-1;O00487;Q13200	JUN;SRC;ERBB2;UBE2N;BRCA1	P07900;P20936;P56945;Q14289;P06241;Q05397;P62158;Q7Z569	R-HSA-5218830;R-HSA-5672980;R-HSA-5218828;R-HSA-5672978;R-HSA-5218826;R-HSA-5218824;R-HSA-5218822;R-HSA-5218820;R-HSA-5218819;R-HSA-74448;R-HSA-5218845;R-HSA-202129;R-HSA-5672965;R-HSA-5218839;R-HSA-5218838;R-HSA-5672972;R-HSA-5218645;R-HSA-4420121;R-HSA-5672973;R-HSA-5218836;R-HSA-5218643;R-HSA-5218640;R-HSA-5672969;R-HSA-4420128;R-HSA-5357429;R-HSA-5658430;R-HSA-5218855;R-HSA-5357432;R-HSA-5218…
R-HSA-354194	GRB2:SOS provides linkage to MAPK signaling for Integrins	1	20	0	14	0.0015337423312883436	0.07357119340803286	0.14572249382138958	2	2	1.957138663274293E-4	9606	Homo sapiens	SRC				R-HSA-354165;R-HSA-354087
R-HSA-186763	Downstream signal transduction	4	389	6	379	0.029831288343558283	0.07444362086850365	0.14572249382138958	23	105	0.010274977982190039	9606	Homo sapiens	PSMD14;SRC;PSMD2;ERBB2	P04626;P12931-1;O00487;Q13200	JUN;SRC;ERBB2;UBE2N;BRCA1;BCL2L1	P20936;P56945;Q92934;Q14451;P62158;P16220;Q00987;Q7Z569	R-HSA-186819;R-HSA-382052;R-HSA-199298;R-HSA-382055;R-HSA-8857925;R-HSA-5672980;R-HSA-5672978;R-HSA-198599;R-HSA-5658430;R-HSA-198347;R-HSA-380780;R-HSA-186798;R-HSA-111916;R-HSA-111919;R-HSA-74448;R-HSA-2316434;R-HSA-5672965;R-HSA-5674018;R-HSA-5674019;R-HSA-5672972;R-HSA-5672973;R-HSA-111966;R-HSA-5672969
R-HSA-450294	MAP kinase activation in TLR cascade	2	69	1	153	0.005291411042944785	0.07550684384907602	0.14572249382138958	11	32	0.003131421861238869	9606	Homo sapiens	JUN;UBE2N	P05412;P61088	JUN	P01100;P15336;P05412;P18846;P16220	R-HSA-450292;R-HSA-450325;R-HSA-199895;R-HSA-199910;R-HSA-450337;R-HSA-168053;R-HSA-168440;R-HSA-168136;R-HSA-450346;R-HSA-199935;R-HSA-199917
R-HSA-111447	Activation of BAD and translocation to mitochondria	1	19	1	22	0.0014570552147239264	0.07565323970585358	0.14572249382138958	5	5	4.892846658185732E-4	9606	Homo sapiens	SFN	P31947	BCL2L1	Q92934;P55957	R-HSA-139906;R-HSA-139905;R-HSA-198347;R-HSA-139899;R-HSA-139897
R-HSA-8875360	InlB-mediated entry of Listeria monocytogenes into host cell	1	18	1	20	0.0013803680981595093	0.07565323970585358	0.14572249382138958	2	8	7.828554653097172E-4	9606	Homo sapiens	EPS15	P42566	SRC	P08581	R-HSA-8876262;R-HSA-8875371
R-HSA-111931	PKA-mediated phosphorylation of CREB	0	23	1	14	0.001763803680981595	0.0777307297013593	0.14572249382138958	2	5	4.892846658185732E-4	9606	Homo sapiens			JUN	P16220	R-HSA-111916;R-HSA-111919
R-HSA-194138	Signaling by VEGF	4	381	5	407	0.029217791411042946	0.07903431733998612	0.14572249382138958	40	121	0.011840688912809472	9606	Homo sapiens	PSMD14;SRC;PSMD2;ERBB2	P04626;P12931-1;O00487;Q13200	JUN;SRC;ERBB2;UBE2N;BRCA1	P07900;P20936;P56945;Q14289;P35968;P06241;Q05397;P62158;Q7Z569	R-HSA-5218830;R-HSA-5672980;R-HSA-5218828;R-HSA-5672978;R-HSA-194310;R-HSA-5218826;R-HSA-5218824;R-HSA-5218822;R-HSA-5218820;R-HSA-5218819;R-HSA-74448;R-HSA-5218845;R-HSA-202129;R-HSA-195408;R-HSA-5672965;R-HSA-5218839;R-HSA-5218838;R-HSA-5672972;R-HSA-5218645;R-HSA-4420121;R-HSA-5672973;R-HSA-5218836;R-HSA-5218643;R-HSA-5218640;R-HSA-5672969;R-HSA-4420128;R-HSA-5357429;R-HSA-5658430;R-HSA-521885…
R-HSA-4086400	PCP/CE pathway	2	99	1	114	0.007592024539877301	0.07940030432466605	0.14572249382138958	2	24	0.0023485663959291517	9606	Homo sapiens	PSMD14;PSMD2	O00487;Q13200	SRC	Q9Y4D1	R-HSA-4608855;R-HSA-3858489
R-HSA-5685942	HDR through Homologous Recombination (HRR)	2	72	1	157	0.005521472392638037	0.08137061803862922	0.14572249382138958	14	19	0.0018592817301105783	9606	Homo sapiens	CHEK1;BRCA1	P38398;O14757	BRCA1	Q9BX63;Q86YC2;O14757	R-HSA-5693620;R-HSA-5693589;R-HSA-5686483;R-HSA-5693584;R-HSA-5685341;R-HSA-5685242;R-HSA-5693593;R-HSA-5693561;R-HSA-5686469;R-HSA-5693539;R-HSA-5685838;R-HSA-5685230;R-HSA-5686410;R-HSA-5686440
R-HSA-68882	Mitotic Anaphase	2	202	1	21	0.01549079754601227	0.08137061803862922	0.14572249382138958	3	11	0.001076426264800861	9606	Homo sapiens	PSMD14;PSMD2	O00487;Q13200	CCNB1	Q14674	R-HSA-2467798;R-HSA-174202;R-HSA-2467775
R-HSA-174048	APC/C:Cdc20 mediated degradation of Cyclin B	1	23	1	16	0.001763803680981595	0.08187207957330966	0.14572249382138958	3	3	2.9357079949114397E-4	9606	Homo sapiens	CCNB1	P14635	CCNB1	P06493	R-HSA-174227;R-HSA-174120;R-HSA-174157
R-HSA-68886	M Phase	3	319	2	158	0.02446319018404908	0.08304154105248795	0.14572249382138958	15	63	0.006164986789314023	9606	Homo sapiens	CCNB1;PSMD14;PSMD2	P14635;O00487;Q13200	CCNB1;CDK2	Q14674;P06400	R-HSA-2430533;R-HSA-2245218;R-HSA-2514854;R-HSA-2468293;R-HSA-5195402;R-HSA-2294600;R-HSA-5244669;R-HSA-2990882;R-HSA-2984220;R-HSA-2467798;R-HSA-2172183;R-HSA-174202;R-HSA-2468287;R-HSA-2467775;R-HSA-2172666
R-HSA-1251932	PLCG1 events in ERBB2 signaling	1	6	0	34	4.6012269938650307E-4	0.0839359587935381	0.14572249382138958	2	2	1.957138663274293E-4	9606	Homo sapiens	ERBB2				R-HSA-1251922;R-HSA-1251944
R-HSA-380320	Recruitment of NuMA to mitotic centrosomes	1	33	0	6	0.002530674846625767	0.0839359587935381	0.14572249382138958	1	3	2.9357079949114397E-4	9606	Homo sapiens	CCNB1				R-HSA-380278
R-HSA-186797	Signaling by PDGF	4	420	6	385	0.032208588957055216	0.08505246524814025	0.14572249382138958	24	117	0.011449261180154614	9606	Homo sapiens	PSMD14;SRC;PSMD2;ERBB2	P04626;P12931-1;O00487;Q13200	JUN;SRC;ERBB2;UBE2N;BRCA1;BCL2L1	Q05209;P20936;P56945;Q92934;Q14451;P62158;P16220;Q00987;Q7Z569	R-HSA-186819;R-HSA-382052;R-HSA-199298;R-HSA-382055;R-HSA-8857925;R-HSA-5672980;R-HSA-8864036;R-HSA-5672978;R-HSA-198599;R-HSA-5658430;R-HSA-198347;R-HSA-380780;R-HSA-186798;R-HSA-111916;R-HSA-111919;R-HSA-74448;R-HSA-2316434;R-HSA-5672965;R-HSA-5674018;R-HSA-5674019;R-HSA-5672972;R-HSA-5672973;R-HSA-111966;R-HSA-5672969
R-HSA-3928663	EPHA-mediated growth cone collapse	1	39	0	1	0.00299079754601227	0.08599532039907665	0.14572249382138958	4	5	4.892846658185732E-4	9606	Homo sapiens	SRC				R-HSA-3928651;R-HSA-3928602;R-HSA-3928648;R-HSA-3928647
R-HSA-3301854	Nuclear Pore Complex (NPC) Disassembly	1	40	0	0	0.003067484662576687	0.08599532039907665	0.14572249382138958	1	2	1.957138663274293E-4	9606	Homo sapiens	CCNB1				R-HSA-2990882
R-HSA-198693	AKT phosphorylates targets in the nucleus	0	12	1	29	9.202453987730061E-4	0.08599532039907665	0.14572249382138958	1	4	3.914277326548586E-4	9606	Homo sapiens			JUN	P16220	R-HSA-199298
R-HSA-5673000	RAF activation	1	30	0	10	0.0023006134969325155	0.08599532039907665	0.14572249382138958	1	10	9.785693316371464E-4	9606	Homo sapiens	SRC				R-HSA-5672969
R-HSA-1236974	ER-Phagosome pathway	2	164	0	60	0.012576687116564417	0.08602719280915083	0.14572249382138958	1	9	8.807123984734318E-4	9606	Homo sapiens	PSMD14;PSMD2				R-HSA-1236935
R-HSA-390450	Folding of actin by CCT/TriC	0	13	1	29	9.969325153374234E-4	0.08805017401182702	0.14572249382138958	1	2	1.957138663274293E-4	9606	Homo sapiens			ERBB2	P60709	R-HSA-390453
R-HSA-1358803	Downregulation of ERBB2:ERBB3 signaling	1	16	0	26	0.001226993865030675	0.08805017401182702	0.14572249382138958	2	8	7.828554653097172E-4	9606	Homo sapiens	ERBB2				R-HSA-1358798;R-HSA-1358792
R-HSA-912446	Meiotic recombination	2	60	2	176	0.004601226993865031	0.0894024884299568	0.14572249382138958	3	8	7.828554653097172E-4	9606	Homo sapiens	CDK2;BRCA1	P38398;P24941	CCNB1;CCND1	P38398;P11802;P24941	R-HSA-912429;R-HSA-912458;R-HSA-912503
R-HSA-111453	BH3-only proteins associate with and inactivate anti-apoptotic BCL-2 members	1	8	2	42	6.134969325153375E-4	0.09010052923375045	0.14572249382138958	3	3	2.9357079949114397E-4	9606	Homo sapiens	BCL2L1	Q07817	BRCA1;BCL2L1	P10415;P55957	R-HSA-114352;R-HSA-508163;R-HSA-508162
R-HSA-447041	CHL1 interactions	1	10	1	32	7.668711656441718E-4	0.09010052923375045	0.14572249382138958	1	5	4.892846658185732E-4	9606	Homo sapiens	HSPA8	P11142	JUN	P11142	R-HSA-445087
R-HSA-74749	Signal attenuation	0	11	1	34	8.43558282208589E-4	0.09214639564693439	0.14572249382138958	2	7	6.849985321460025E-4	9606	Homo sapiens			ERBB2	P29353	R-HSA-5686074;R-HSA-74748
R-HSA-1227986	Signaling by ERBB2	2	67	2	172	0.005138036809815951	0.09281731950579586	0.14572249382138958	35	43	0.00420784812603973	9606	Homo sapiens	SRC;ERBB2	P04626;P12931	ERBB2;UBE2N	Q9UNE7;Q05209;P42679;Q14451;P29353	R-HSA-1250195;R-HSA-1306963;R-HSA-1251922;R-HSA-8848005;R-HSA-6785636;R-HSA-1306965;R-HSA-8934465;R-HSA-1306969;R-HSA-1250463;R-HSA-1250462;R-HSA-1306972;R-HSA-1918092;R-HSA-1250498;R-HSA-1918095;R-HSA-6785648;R-HSA-1963589;R-HSA-1358798;R-HSA-1306953;R-HSA-1358792;R-HSA-1250189;R-HSA-1306957;R-HSA-1963586;R-HSA-1963581;R-HSA-1963582;R-HSA-1250486;R-HSA-1963578;R-HSA-1250488;R-HSA-8864105;R-HSA-1…
R-HSA-937041	IKK complex recruitment mediated by RIP1	1	26	0	23	0.001993865030674847	0.09418778281362117	0.14572249382138958	1	3	2.9357079949114397E-4	9606	Homo sapiens	UBE2N				R-HSA-168915
R-HSA-168271	Transport of Ribonucleoproteins into the Host Nucleus	0	14	1	31	0.0010736196319018406	0.09622470027623653	0.14572249382138958	2	4	3.914277326548586E-4	9606	Homo sapiens			ERBB2	Q14974	R-HSA-168310;R-HSA-168317
R-HSA-6802948	Signaling by high-kinase activity BRAF mutants	1	46	0	0	0.00352760736196319	0.09825715755745223	0.14572249382138958	4	6	5.871415989822879E-4	9606	Homo sapiens	SRC				R-HSA-6802912;R-HSA-6802911;R-HSA-6802910;R-HSA-6803227
R-HSA-69560	Transcriptional activation of p53 responsive genes	0	6	3	41	4.6012269938650307E-4	0.09825715755745223	0.14572249382138958	1	5	4.892846658185732E-4	9606	Homo sapiens			CCNB1;CCND1;CDK2	P38936	R-HSA-6803411
R-HSA-69895	Transcriptional activation of cell cycle inhibitor p21	0	6	3	41	4.6012269938650307E-4	0.09825715755745223	0.14572249382138958	1	5	4.892846658185732E-4	9606	Homo sapiens			CCNB1;CCND1;CDK2	P38936	R-HSA-6803411
R-HSA-3371568	Attenuation phase	1	47	0	0	0.0036042944785276074	0.1002851641602146	0.14572249382138958	3	5	4.892846658185732E-4	9606	Homo sapiens	HSPA8				R-HSA-3371554;R-HSA-5082369;R-HSA-5082384
R-HSA-5674135	MAP2K and MAPK activation	1	47	0	0	0.0036042944785276074	0.1002851641602146	0.14572249382138958	4	8	7.828554653097172E-4	9606	Homo sapiens	SRC				R-HSA-5672980;R-HSA-5672978;R-HSA-5672972;R-HSA-5672973
R-HSA-1236975	Antigen processing-Cross presentation	2	186	0	60	0.014263803680981594	0.10116680389188537	0.14572249382138958	2	22	0.002152852529601722	9606	Homo sapiens	PSMD14;PSMD2				R-HSA-1236935;R-HSA-1236970
R-HSA-68962	Activation of the pre-replicative complex	1	35	1	19	0.0026840490797546013	0.10230872956777237	0.14572249382138958	6	8	7.828554653097172E-4	9606	Homo sapiens	CDK2	P24941	CDK2	Q9H211	R-HSA-68960;R-HSA-68914;R-HSA-68917;R-HSA-68916;R-HSA-68918;R-HSA-68940
R-HSA-5610787	Hedgehog 'off' state	2	123	1	130	0.009432515337423312	0.10257864606326372	0.14572249382138958	5	32	0.003131421861238869	9606	Homo sapiens	PSMD14;PSMD2	O00487;Q13200	EPS15	P49757	R-HSA-5610757;R-HSA-5610758;R-HSA-5610754;R-HSA-5610735;R-HSA-5610760
R-HSA-176417	Phosphorylation of Emi1	1	8	0	41	6.134969325153375E-4	0.10432786324374355	0.14572249382138958	1	2	1.957138663274293E-4	9606	Homo sapiens	CCNB1				R-HSA-174122
R-HSA-162588	Budding and maturation of HIV virion	0	34	1	16	0.002607361963190184	0.10432786324374355	0.14572249382138958	1	3	2.9357079949114397E-4	9606	Homo sapiens			SRC	Q8WUM4	R-HSA-3159232
R-HSA-2980767	Activation of NIMA Kinases NEK9, NEK6, NEK7	1	9	0	41	6.901840490797546E-4	0.10432786324374355	0.14572249382138958	1	4	3.914277326548586E-4	9606	Homo sapiens	CCNB1				R-HSA-2984220
R-HSA-1250347	SHC1 events in ERBB4 signaling	0	20	1	30	0.0015337423312883436	0.10432786324374355	0.14572249382138958	1	4	3.914277326548586E-4	9606	Homo sapiens			ERBB2	P29353	R-HSA-1250357
R-HSA-351906	Apoptotic cleavage of cell adhesion proteins	0	11	1	38	8.43558282208589E-4	0.10432786324374355	0.14572249382138958	1	10	9.785693316371464E-4	9606	Homo sapiens			SRC	P12830	R-HSA-202939
R-HSA-8849472	PTK6 Down-Regulation	0	7	1	45	5.368098159509203E-4	0.10835287315735387	0.14572249382138958	2	3	2.9357079949114397E-4	9606	Homo sapiens			SRC	P18031	R-HSA-8849428;R-HSA-8849435
R-HSA-418886	Netrin mediated repulsion signals	1	12	0	41	9.202453987730061E-4	0.10835287315735387	0.14572249382138958	2	4	3.914277326548586E-4	9606	Homo sapiens	SRC				R-HSA-418863;R-HSA-418859
R-HSA-5633007	Regulation of TP53 Activity	4	177	4	674	0.01357361963190184	0.10948431188604468	0.14572249382138958	18	98	0.009589979450044035	9606	Homo sapiens	CDK2;CHEK1;BRCA1;CHD3	Q12873;P38398;P24941;O14757	JUN;CDK2;BRCA1;BCL2L1	O14757;P04637;Q00987;Q09472	R-HSA-6804229;R-HSA-6804741;R-HSA-6799332;R-HSA-6795460;R-HSA-198599;R-HSA-6793666;R-HSA-6799246;R-HSA-6811479;R-HSA-6805109;R-HSA-6795667;R-HSA-6805650;R-HSA-6792863;R-HSA-3700992;R-HSA-6793661;R-HSA-6804188;R-HSA-3222093;R-HSA-6804955;R-HSA-6804762
R-HSA-418592	ADP signalling through P2Y purinoceptor 1	1	29	0	23	0.0022239263803680983	0.1103587682243451	0.14572249382138958	1	7	6.849985321460025E-4	9606	Homo sapiens	SRC				R-HSA-418662
R-HSA-8848021	Signaling by PTK6	3	80	2	463	0.006134969325153374	0.11076000144614762	0.14572249382138958	17	52	0.005088560524513162	9606	Homo sapiens	CCND1;CDK2;ERBB2	P24385;P04626;P24941	SRC;ERBB2	P40763;P20936;P56945;Q07666;P18031;P22681	R-HSA-8849094;R-HSA-8848005;R-HSA-8848993;R-HSA-8848975;R-HSA-2730595;R-HSA-8848939;R-HSA-8848713;R-HSA-8848087;R-HSA-8848726;R-HSA-8848436;R-HSA-8849428;R-HSA-8848818;R-HSA-8848414;R-HSA-8848829;R-HSA-8848124;R-HSA-8847995;R-HSA-8849435
R-HSA-2555396	Mitotic Metaphase and Anaphase	2	203	1	66	0.015567484662576687	0.11188844456860136	0.14572249382138958	3	12	0.0011742831979645759	9606	Homo sapiens	PSMD14;PSMD2	O00487;Q13200	CCNB1	Q14674	R-HSA-2467798;R-HSA-174202;R-HSA-2467775
R-HSA-3247509	Chromatin modifying enzymes	3	257	3	325	0.019708588957055215	0.11218437516047919	0.14572249382138958	11	84	0.00821998238575203	9606	Homo sapiens	NCOA1;CCND1;CHD3	Q12873;Q15788;P24385	NCOA1;JUN;CDK2	P15336;Q92793;Q09472	R-HSA-3215426;R-HSA-5216234;R-HSA-3662335;R-HSA-3697008;R-HSA-3215385;R-HSA-5205799;R-HSA-5205861;R-HSA-5661117;R-HSA-3318415;R-HSA-3769447;R-HSA-5579018
R-HSA-4839726	Chromatin organization	3	257	3	325	0.019708588957055215	0.11218437516047919	0.14572249382138958	11	84	0.00821998238575203	9606	Homo sapiens	NCOA1;CCND1;CHD3	Q12873;Q15788;P24385	NCOA1;JUN;CDK2	P15336;Q92793;Q09472	R-HSA-3215426;R-HSA-5216234;R-HSA-3662335;R-HSA-3697008;R-HSA-3215385;R-HSA-5205799;R-HSA-5205861;R-HSA-5661117;R-HSA-3318415;R-HSA-3769447;R-HSA-5579018
R-HSA-977606	Regulation of Complement cascade	1	30	1	25	0.0023006134969325155	0.11635012643284859	0.14572249382138958	20	32	0.003131421861238869	9606	Homo sapiens	C3	P01024	C3	P08603	R-HSA-977615;R-HSA-977359;R-HSA-444647;R-HSA-976810;R-HSA-964811;R-HSA-976743;R-HSA-977605;R-HSA-3266557;R-HSA-977602;R-HSA-976768;R-HSA-981728;R-HSA-1006143;R-HSA-977375;R-HSA-981535;R-HSA-977629;R-HSA-977371;R-HSA-1006169;R-HSA-981621;R-HSA-977363;R-HSA-977619
R-HSA-193807	Synthesis of bile acids and bile salts via 27-hydroxycholesterol	1	34	0	21	0.002607361963190184	0.11635012643284859	0.14572249382138958	1	12	0.0011742831979645759	9606	Homo sapiens	NCOA1				R-HSA-191972
R-HSA-110056	MAPK3 (ERK1) activation	0	13	1	45	9.969325153374234E-4	0.11833850132676749	0.14572249382138958	1	4	3.914277326548586E-4	9606	Homo sapiens			CCNB1	P06493	R-HSA-112342
R-HSA-6802946	Signaling by moderate kinase activity BRAF mutants	1	47	0	10	0.0036042944785276074	0.12032251949544492	0.14572249382138958	5	7	6.849985321460025E-4	9606	Homo sapiens	SRC				R-HSA-6802919;R-HSA-6802916;R-HSA-6802914;R-HSA-6803230;R-HSA-6802921
R-HSA-5693548	Sensing of DNA Double Strand Breaks	0	15	2	45	0.0011503067484662577	0.12032251949544492	0.14572249382138958	2	9	8.807123984734318E-4	9606	Homo sapiens			JUN;BRCA1	P52292	R-HSA-5684006;R-HSA-5684008
R-HSA-389359	CD28 dependent Vav1 pathway	0	17	1	42	0.001303680981595092	0.12032251949544492	0.14572249382138958	1	6	5.871415989822879E-4	9606	Homo sapiens			ERBB2	P06241	R-HSA-389354
R-HSA-6802955	Paradoxical activation of RAF signaling by kinase inactive BRAF	1	48	0	10	0.0036809815950920245	0.12230219022743705	0.14572249382138958	5	7	6.849985321460025E-4	9606	Homo sapiens	SRC				R-HSA-6802918;R-HSA-6803234;R-HSA-6802943;R-HSA-6802942;R-HSA-6802941
R-HSA-6807004	Negative regulation of MET activity	1	25	1	38	0.0019171779141104294	0.12230219022743705	0.14572249382138958	2	10	9.785693316371464E-4	9606	Homo sapiens	EPS15	P42566	SRC	P08581	R-HSA-8875490;R-HSA-8875374
R-HSA-162658	Golgi Cisternae Pericentriolar Stack Reorganization	1	17	0	41	0.001303680981595092	0.12230219022743705	0.14572249382138958	1	6	5.871415989822879E-4	9606	Homo sapiens	CCNB1				R-HSA-2172183
R-HSA-2122948	Activated NOTCH1 Transmits Signal to the Nucleus	0	31	1	30	0.0023773006134969327	0.12230219022743705	0.14572249382138958	1	21	0.0020549955964380075	9606	Homo sapiens			EPS15	P49757	R-HSA-1980128
R-HSA-5619115	Disorders of transmembrane transporters	2	245	0	28	0.018788343558282208	0.12364092780195446	0.14572249382138958	1	87	0.008513553185243175	9606	Homo sapiens	PSMD14;PSMD2				R-HSA-8866858
R-HSA-3371571	HSF1-dependent transactivation	1	59	0	0	0.004524539877300613	0.1242775227920574	0.14572249382138958	4	8	7.828554653097172E-4	9606	Homo sapiens	HSPA8				R-HSA-3371554;R-HSA-5082356;R-HSA-5082369;R-HSA-5082384
R-HSA-198725	Nuclear Events (kinase and transcription factor activation)	0	29	1	34	0.0022239263803680983	0.1242775227920574	0.14572249382138958	4	11	0.001076426264800861	9606	Homo sapiens			JUN	P18846;P16220	R-HSA-199895;R-HSA-199910;R-HSA-199935;R-HSA-199917
R-HSA-113501	Inhibition of replication initiation of damaged DNA by RB1/E2F1	0	13	1	49	9.969325153374234E-4	0.1242775227920574	0.14572249382138958	1	3	2.9357079949114397E-4	9606	Homo sapiens			CDK2	P06400	R-HSA-113503
R-HSA-5607763	CLEC7A (Dectin-1) induces NFAT activation	0	18	1	41	0.0013803680981595093	0.1242775227920574	0.14572249382138958	1	6	5.871415989822879E-4	9606	Homo sapiens			UBE2N	P62158	R-HSA-74448
R-HSA-205043	NRIF signals cell death from the nucleus	0	17	1	45	0.001303680981595092	0.1242775227920574	0.14572249382138958	1	7	6.849985321460025E-4	9606	Homo sapiens			JUN	P45983	R-HSA-204949
R-HSA-983169	Class I MHC mediated antigen processing & presentation	3	461	0	98	0.035352760736196316	0.12433008540298174	0.14572249382138958	7	45	0.004403561992367159	9606	Homo sapiens	PSMD14;PSMD2;UBE2N				R-HSA-983150;R-HSA-1236935;R-HSA-1236970;R-HSA-983157;R-HSA-983156;R-HSA-983140;R-HSA-983152
R-HSA-176412	Phosphorylation of the APC/C	1	19	0	41	0.0014570552147239264	0.12624852643940376	0.14572249382138958	1	2	1.957138663274293E-4	9606	Homo sapiens	CCNB1				R-HSA-174132
R-HSA-389513	CTLA4 inhibitory signaling	1	26	0	34	0.001993865030674847	0.12624852643940376	0.14572249382138958	2	5	4.892846658185732E-4	9606	Homo sapiens	SRC				R-HSA-388833;R-HSA-388829
R-HSA-392518	Signal amplification	1	37	0	24	0.0028374233128834357	0.12821521040038575	0.14572249382138958	1	18	0.0017614247969468637	9606	Homo sapiens	SRC				R-HSA-418662
R-HSA-73894	DNA Repair	4	346	6	627	0.026533742331288343	0.12921348768244534	0.14572249382138958	61	305	0.02984636461493297	9606	Homo sapiens	CDK2;CHEK1;UBE2N;BRCA1	P38398;P61088;P24941;O14757	JUN;CCND1;SRC;CDK2;BRCA1;CHD3	Q9BX63;O15360;Q8N6T7;Q12888;P52292;Q9BXW9;Q96RL1;P45983;Q6UWZ7;P38398;Q86YC2;O14757;Q99728;P00519;Q09472	R-HSA-6785126;R-HSA-69891;R-HSA-5684052;R-HSA-5686483;R-HSA-5685341;R-HSA-5683801;R-HSA-5686469;R-HSA-5682629;R-HSA-5685953;R-HSA-5685838;R-HSA-5683405;R-HSA-5686900;R-HSA-5686642;R-HSA-5684081;R-HSA-5693566;R-HSA-5693564;R-HSA-5685242;R-HSA-5693561;R-HSA-5693542;R-HSA-6790487;R-HSA-5684071;R-HSA-5693539;R-HSA-5685985;R-HSA-5683425;R-HSA-5685230;R-HSA-5693551;R-HSA-5685994;R-HSA-5683735;R-HSA-568…
R-HSA-168249	Innate Immune System	9	1528	9	1386	0.11717791411042945	0.13000646569334617	0.14572249382138958	107	702	0.06869556708092768	9606	Homo sapiens	C3;HSPA8;JUN;PSMD14;SRC;PSMD2;ERBB2;UBE2N;BCL2L1	Q07817;P05412;P11142;P12931-1;P04626;P61088;O00487;Q13200;P01024	C3;JUN;SRC;PSMD2;ERBB2;CDK2;UBE2N;BRCA1;BCL2L1	P01100;P08603;P08238;P05412;Q16666;P07948;Q92934;O15455;P62158;Q00987;P16885;Q9Y6K9;P15336;P18846;Q9Y4K3;P16220;P00519;Q7Z569	R-HSA-975118;R-HSA-741386;R-HSA-688137;R-HSA-975111;R-HSA-936963;R-HSA-981535;R-HSA-5607751;R-HSA-5607750;R-HSA-450325;R-HSA-5607745;R-HSA-5607747;R-HSA-936985;R-HSA-5607757;R-HSA-5607756;R-HSA-975122;R-HSA-5607755;R-HSA-202534;R-HSA-450337;R-HSA-450346;R-HSA-111916;R-HSA-981539;R-HSA-111919;R-HSA-1006143;R-HSA-2130194;R-HSA-5621347;R-HSA-5621356;R-HSA-5672980;R-HSA-5672978;R-HSA-622415;R-HSA-173…
R-HSA-5625900	RHO GTPases activate CIT	0	20	3	42	0.0015337423312883436	0.1301775838867899	0.14572249382138958	1	5	4.892846658185732E-4	9606	Homo sapiens			CCNB1;CCND1;CDK2	P46527	R-HSA-5671972
R-HSA-442982	Ras activation uopn Ca2+ infux through NMDA receptor	0	22	1	41	0.001687116564417178	0.13213565609128797	0.14572249382138958	1	2	1.957138663274293E-4	9606	Homo sapiens			UBE2N	P62158	R-HSA-442760
R-HSA-8876493	InlA-mediated entry of Listeria monocytogenes into host cells	1	14	1	50	0.0010736196319018406	0.13213565609128797	0.14572249382138958	2	5	4.892846658185732E-4	9606	Homo sapiens	SRC	P12931	ERBB2	P12931	R-HSA-8876948;R-HSA-112333
R-HSA-3214815	HDACs deacetylate histones	1	63	0	0	0.004831288343558282	0.13213565609128797	0.14572249382138958	1	4	3.914277326548586E-4	9606	Homo sapiens	CHD3				R-HSA-3769447
R-HSA-5210891	Uptake and function of anthrax toxins	0	21	1	45	0.0016104294478527608	0.13213565609128797	0.14572249382138958	2	19	0.0018592817301105783	9606	Homo sapiens			SRC	Q8WUM4	R-HSA-5210943;R-HSA-5210947
R-HSA-418359	Reduction of cytosolic Ca++ levels	0	15	1	49	0.0011503067484662577	0.1340894361875019	0.14572249382138958	1	3	2.9357079949114397E-4	9606	Homo sapiens			UBE2N	P62158	R-HSA-425661
R-HSA-389958	Cooperation of Prefoldin and TriC/CCT in actin and tubulin folding	0	36	1	29	0.0027607361963190185	0.1340894361875019	0.14572249382138958	1	6	5.871415989822879E-4	9606	Homo sapiens			ERBB2	P60709	R-HSA-390453
R-HSA-8869496	TFAP2A acts as a transcriptional repressor during retinoic acid induced cell differentiation	0	9	1	56	6.901840490797546E-4	0.1340894361875019	0.14572249382138958	1	7	6.849985321460025E-4	9606	Homo sapiens			BRCA1	P10809	R-HSA-8869558
R-HSA-1250196	SHC1 events in ERBB2 signaling	1	35	1	35	0.0026840490797546013	0.1360389333300306	0.14572249382138958	5	6	5.871415989822879E-4	9606	Homo sapiens	ERBB2	P04626	ERBB2	Q05209;P29353	R-HSA-1250195;R-HSA-1250486;R-HSA-1963578;R-HSA-8934465;R-HSA-1250463
R-HSA-425561	Sodium/Calcium exchangers	0	15	1	50	0.0011503067484662577	0.1360389333300306	0.14572249382138958	1	4	3.914277326548586E-4	9606	Homo sapiens			UBE2N	P62158	R-HSA-425661
R-HSA-937042	IRAK2 mediated activation of TAK1 complex	0	12	2	59	9.202453987730061E-4	0.1360389333300306	0.14572249382138958	1	5	4.892846658185732E-4	9606	Homo sapiens			PSMD2;UBE2N	Q9Y4K3	R-HSA-936963
R-HSA-75892	Platelet Adhesion to exposed collagen	0	16	2	52	0.001226993865030675	0.1360389333300306	0.14572249382138958	1	6	5.871415989822879E-4	9606	Homo sapiens			SRC;ERBB2	P07948;P06241	R-HSA-432295
R-HSA-192905	vRNP Assembly	0	14	2	53	0.0010736196319018406	0.1379841566544775	0.14572249382138958	1	2	1.957138663274293E-4	9606	Homo sapiens			JUN;ERBB2	P07900	R-HSA-192830
R-HSA-202427	Phosphorylation of CD3 and TCR zeta chains	0	45	1	25	0.003450920245398773	0.1379841566544775	0.14572249382138958	2	7	6.849985321460025E-4	9606	Homo sapiens			SRC	P41240	R-HSA-8855375;R-HSA-203774
R-HSA-157858	Gap junction trafficking and regulation	1	54	0	17	0.004141104294478528	0.1379841566544775	0.14572249382138958	3	24	0.0023485663959291517	9606	Homo sapiens	SRC				R-HSA-191654;R-HSA-191636;R-HSA-191656
R-HSA-6802949	Signaling by RAS mutants	1	57	0	10	0.004371165644171779	0.13992511527751084	0.14572249382138958	5	8	7.828554653097172E-4	9606	Homo sapiens	SRC				R-HSA-6803233;R-HSA-6802926;R-HSA-6802925;R-HSA-6802924;R-HSA-6802922
R-HSA-6802952	Signaling by BRAF and RAF fusions	1	68	0	0	0.005214723926380368	0.1418618182968907	0.14572249382138958	5	5	4.892846658185732E-4	9606	Homo sapiens	SRC				R-HSA-6802935;R-HSA-6802934;R-HSA-6802933;R-HSA-6802932;R-HSA-6802927
R-HSA-114452	Activation of BH3-only proteins	1	36	2	41	0.0027607361963190185	0.1418618182968907	0.14572249382138958	14	19	0.0018592817301105783	9606	Homo sapiens	SFN	P31947	JUN;BCL2L1	O43521;Q13794;Q9BXH1;Q92934;P55957;P45983	R-HSA-139906;R-HSA-139905;R-HSA-139908;R-HSA-198347;R-HSA-139914;R-HSA-139913;R-HSA-139918;R-HSA-139919;R-HSA-140214;R-HSA-139899;R-HSA-140216;R-HSA-139897;R-HSA-140217;R-HSA-140221
R-HSA-3065679	SUMO is proteolytically processed	0	6	2	64	4.6012269938650307E-4	0.1418618182968907	0.14572249382138958	2	3	2.9357079949114397E-4	9606	Homo sapiens			MYB;CHD3	P63165;P61956	R-HSA-2990840;R-HSA-2990842
R-HSA-3928665	EPH-ephrin mediated repulsion of cells	1	54	0	15	0.004141104294478528	0.1418618182968907	0.14572249382138958	5	9	8.807123984734318E-4	9606	Homo sapiens	SRC				R-HSA-4093327;R-HSA-3928607;R-HSA-3928604;R-HSA-3928642;R-HSA-3928628
R-HSA-165054	Rev-mediated nuclear export of HIV RNA	0	42	1	27	0.0032208588957055215	0.1418618182968907	0.14572249382138958	1	10	9.785693316371464E-4	9606	Homo sapiens			JUN	P46060	R-HSA-165055
R-HSA-187037	NGF signalling via TRKA from the plasma membrane	4	427	6	550	0.03274539877300613	0.1420679528054748	0.14572249382138958	25	143	0.013993541442411194	9606	Homo sapiens	PSMD14;SRC;PSMD2;ERBB2	P04626;P12931-1;O00487;Q13200	JUN;SRC;ERBB2;UBE2N;BRCA1;BCL2L1	P40763;Q92934;P18846;P62158;P16220;Q00987;Q7Z569	R-HSA-171011;R-HSA-199298;R-HSA-8857925;R-HSA-5672980;R-HSA-5672978;R-HSA-198599;R-HSA-198347;R-HSA-198732;R-HSA-74448;R-HSA-5672965;R-HSA-199895;R-HSA-5672972;R-HSA-5672973;R-HSA-111966;R-HSA-5672969;R-HSA-199910;R-HSA-5658430;R-HSA-170991;R-HSA-111916;R-HSA-199917;R-HSA-111919;R-HSA-2316434;R-HSA-5674018;R-HSA-5674019;R-HSA-199935
R-HSA-168256	Immune System	13	2591	11	2225	0.1986963190184049	0.14259190570169133	0.14572249382138958	161	1284	0.1256483021822096	9606	Homo sapiens	C3;HSPA8;JUN;CCND1;PSMD14;SRC;PSMD2;ERBB2;UBE2N;BCL2L1	P05412;P24385;P04626;ENSG00000171552;O00487;Q07817;ENSG00000110092;P11142;P61088;P12931-1;Q13200;ENSG00000109971;P01024	C3;JUN;SRC;PSMD2;ERBB2;MYB;CDK2;UBE2N;BRCA1;EPS15;BCL2L1	P08603;P05412;P06241;O15455;Q00987;P16885;P40763;O75791;P15336;P18846;P16220;P01100;P08238;Q16666;Q14289;P07948;Q92934;P29353;P41240;P62158;P22681;P63165;Q9Y6K9;P19320;P18031;Q9Y4K3;P12830;P00519;Q7Z569	R-HSA-975118;R-HSA-389381;R-HSA-741386;R-HSA-688137;R-HSA-975111;R-HSA-936963;R-HSA-1168640;R-HSA-981535;R-HSA-5607751;R-HSA-5607750;R-HSA-450325;R-HSA-5607745;R-HSA-5607747;R-HSA-936985;R-HSA-5607757;R-HSA-5690702;R-HSA-5607756;R-HSA-975122;R-HSA-198941;R-HSA-5607755;R-HSA-879917;R-HSA-6784323;R-HSA-202534;R-HSA-450337;R-HSA-450346;R-HSA-1168445;R-HSA-111916;R-HSA-981539;R-HSA-111919;R-HSA-10061…
R-HSA-5693565	Recruitment and ATM-mediated phosphorylation of repair and signaling proteins at DNA double strand breaks	2	66	5	251	0.005061349693251534	0.145661241813545	0.14572249382138958	16	35	0.0034249926607300128	9606	Homo sapiens	UBE2N;BRCA1	P38398;P61088	JUN;CCND1;SRC;BRCA1;CHD3	P38398;Q12888;Q99728;Q96RL1;P00519;P45983;Q6UWZ7	R-HSA-5683735;R-HSA-69891;R-HSA-5686578;R-HSA-5683986;R-HSA-5693566;R-HSA-5683384;R-HSA-5683801;R-HSA-5683385;R-HSA-5659781;R-HSA-5682629;R-HSA-5683077;R-HSA-5683425;R-HSA-5693551;R-HSA-5682863;R-HSA-5683405;R-HSA-5682858
R-HSA-159418	Recycling of bile acids and salts	1	37	1	37	0.0028374233128834357	0.14572249382138958	0.14572249382138958	3	12	0.0011742831979645759	9606	Homo sapiens	NCOA1	Q15788	NCOA1	P19793;Q96RI1	R-HSA-5340195;R-HSA-194187;R-HSA-5340251
R-HSA-877312	Regulation of IFNG signaling	0	16	1	54	0.001226993865030675	0.14572249382138958	0.14572249382138958	1	4	3.914277326548586E-4	9606	Homo sapiens			MYB	P63165	R-HSA-877281
R-HSA-3858494	Beta-catenin independent WNT signaling	2	165	2	145	0.012653374233128834	0.14643521127385017	0.14643521127385017	3	51	0.004990703591349447	9606	Homo sapiens	PSMD14;PSMD2	O00487;Q13200	JUN;SRC	O95644;Q9Y4D1	R-HSA-4608855;R-HSA-3858489;R-HSA-4551451
R-HSA-3065676	SUMO is conjugated to E1 (UBA2:SAE1)	0	8	2	64	6.134969325153375E-4	0.1476464844278238	0.1476464844278238	2	3	2.9357079949114397E-4	9606	Homo sapiens			MYB;CHD3	P63165;P61956	R-HSA-2993784;R-HSA-2990833
R-HSA-912631	Regulation of signaling by CBL	0	24	1	54	0.0018404907975460123	0.1476464844278238	0.1476464844278238	4	7	6.849985321460025E-4	9606	Homo sapiens			SRC	P22681	R-HSA-879917;R-HSA-912724;R-HSA-912727;R-HSA-912790
R-HSA-211976	Endogenous sterols	1	71	0	1	0.005444785276073619	0.14956625563330694	0.14956625563330694	2	19	0.0018592817301105783	9606	Homo sapiens	NCOA1				R-HSA-192051;R-HSA-192065
R-HSA-168643	Nucleotide-binding domain, leucine rich repeat containing receptor (NLR) signaling pathways	2	65	3	262	0.004984662576687116	0.15031834227122365	0.15031834227122365	6	44	0.004305705059203444	9606	Homo sapiens	UBE2N;BCL2L1	Q07817;P61088	SRC;CDK2;ERBB2	Q9Y6K9;P08238	R-HSA-741386;R-HSA-688137;R-HSA-622415;R-HSA-168184;R-HSA-874087;R-HSA-879201
R-HSA-975163	IRAK2 mediated activation of TAK1 complex upon TLR7/8 or 9 stimulation	0	20	2	59	0.0015337423312883436	0.15148181644162872	0.15148181644162872	1	5	4.892846658185732E-4	9606	Homo sapiens			PSMD2;UBE2N	Q9Y4K3	R-HSA-975185
R-HSA-6806834	Signaling by MET	2	87	2	239	0.006671779141104294	0.15187765305608736	0.15187765305608736	11	49	0.004794989725022018	9606	Homo sapiens	SRC;EPS15	P12931;P42566	SRC;ERBB2	P40763;Q68CZ2;P08581;P12931;Q05397	R-HSA-8874083;R-HSA-8875523;R-HSA-8875490;R-HSA-8874082;R-HSA-8874080;R-HSA-8874079;R-HSA-8875374;R-HSA-2730595;R-HSA-6800298;R-HSA-8875817;R-HSA-8875816
R-HSA-937072	TRAF6 mediated induction of TAK1 complex	0	21	2	59	0.0016104294478527608	0.15339317583788747	0.15339317583788747	1	6	5.871415989822879E-4	9606	Homo sapiens			PSMD2;UBE2N	Q9Y4K3	R-HSA-936985
R-HSA-446388	Regulation of cytoskeletal remodeling and cell spreading by IPP complex components	0	8	1	70	6.134969325153375E-4	0.15530034278854943	0.15530034278854943	1	5	4.892846658185732E-4	9606	Homo sapiens			SRC	P12814	R-HSA-430308
R-HSA-6783310	Fanconi Anemia Pathway	0	42	1	44	0.0032208588957055215	0.15530034278854943	0.15530034278854943	2	13	0.0012721401311282905	9606	Homo sapiens			BRCA1	O15360;Q9BXW9	R-HSA-6785126;R-HSA-6785594
R-HSA-5602636	IKBKB deficiency causes SCID	0	3	2	76	2.3006134969325153E-4	0.15720332624147526	0.15720332624147526	1	1	9.785693316371466E-5	9606	Homo sapiens			SRC;CDK2	Q9Y6K9	R-HSA-5228840
R-HSA-193692	Regulated proteolysis of p75NTR	0	11	2	66	8.43558282208589E-4	0.15720332624147526	0.15720332624147526	1	5	4.892846658185732E-4	9606	Homo sapiens			PSMD2;UBE2N	Q9Y4K3	R-HSA-193700
R-HSA-198745	Signalling to STAT3	0	5	2	74	3.834355828220859E-4	0.16099677835273107	0.16099677835273107	1	1	9.785693316371466E-5	9606	Homo sapiens			SRC;ERBB2	P40763	R-HSA-198732
R-HSA-8875791	MET activates STAT3	0	5	2	74	3.834355828220859E-4	0.16099677835273107	0.16099677835273107	3	4	3.914277326548586E-4	9606	Homo sapiens			SRC;ERBB2	P40763	R-HSA-2730595;R-HSA-8875817;R-HSA-8875816
R-HSA-6804116	TP53 Regulates Transcription of Genes Involved in G1 Cell Cycle Arrest	1	19	3	67	0.0014570552147239264	0.16288726481408577	0.16288726481408577	3	14	0.001369997064292005	9606	Homo sapiens	CDK2	P24941	CCNB1;CCND1;CDK2	P38936	R-HSA-6803411;R-HSA-69562;R-HSA-187934
R-HSA-456926	Thrombin signalling through proteinase activated receptors (PARs)	1	35	0	49	0.0026840490797546013	0.16477360338382485	0.16477360338382485	5	14	0.001369997064292005	9606	Homo sapiens	SRC				R-HSA-418163;R-HSA-418176;R-HSA-418158;R-HSA-418170;R-HSA-418200
R-HSA-5620922	BBSome-mediated cargo-targeting to cilium	0	24	1	72	0.0018404907975460123	0.16477360338382485	0.16477360338382485	1	5	4.892846658185732E-4	9606	Homo sapiens			JUN	Q8IWZ6	R-HSA-5624125
R-HSA-5675221	Negative regulation of MAPK pathway	0	45	1	48	0.003450920245398773	0.16477360338382485	0.16477360338382485	2	12	0.0011742831979645759	9606	Homo sapiens			BRCA1	Q7Z569	R-HSA-5674018;R-HSA-5674019
R-HSA-164938	Nef-mediates down modulation of cell surface receptors by recruiting them to clathrin adapters	0	22	1	62	0.001687116564417178	0.16477360338382485	0.16477360338382485	1	15	0.0014678539974557197	9606	Homo sapiens			EPS15	Q96CW1	R-HSA-167633
R-HSA-5693606	DNA Double Strand Break Response	2	74	5	274	0.005674846625766871	0.1660562002421211	0.1660562002421211	18	44	0.004305705059203444	9606	Homo sapiens	UBE2N;BRCA1	P38398;P61088	JUN;CCND1;SRC;BRCA1;CHD3	P38398;Q12888;Q99728;P52292;Q96RL1;P00519;P45983;Q6UWZ7	R-HSA-5683735;R-HSA-69891;R-HSA-5686578;R-HSA-5683986;R-HSA-5693566;R-HSA-5683384;R-HSA-5683801;R-HSA-5683385;R-HSA-5684006;R-HSA-5659781;R-HSA-5682629;R-HSA-5683077;R-HSA-5683425;R-HSA-5693551;R-HSA-5682863;R-HSA-5683405;R-HSA-5682858;R-HSA-5684008
R-HSA-5689880	Ub-specific processing proteases	2	206	0	134	0.015797546012269938	0.16685105924771448	0.16685105924771448	1	40	0.003914277326548586	9606	Homo sapiens	PSMD14;PSMD2				R-HSA-5689539
R-HSA-1257604	PIP3 activates AKT signaling	2	149	2	194	0.01142638036809816	0.1676466252300436	0.1676466252300436	5	33	0.0032292787944025836	9606	Homo sapiens	SRC;ERBB2	P04626;P12931-1	JUN;BCL2L1	Q92934;P16220;Q00987	R-HSA-2316434;R-HSA-199298;R-HSA-8857925;R-HSA-198599;R-HSA-198347
R-HSA-8866907	Activation of the TFAP2 (AP-2) family of transcription factors	1	12	2	72	9.202453987730061E-4	0.16853387225164407	0.16853387225164407	1	4	3.914277326548586E-4	9606	Homo sapiens	CITED2	Q99967	NCOA1;CDK2	Q92793;Q09472	R-HSA-8864307
R-HSA-5358351	Signaling by Hedgehog	2	166	1	178	0.012730061349693251	0.17003749617360087	0.17003749617360087	8	82	0.008024268519424602	9606	Homo sapiens	PSMD14;PSMD2	O00487;Q13200	EPS15	P49757	R-HSA-5610757;R-HSA-5362448;R-HSA-5610758;R-HSA-5610754;R-HSA-5635868;R-HSA-5610735;R-HSA-5635854;R-HSA-5610760
R-HSA-1250342	PI3K events in ERBB4 signaling	0	15	2	70	0.0011503067484662577	0.1704078202053998	0.1704078202053998	1	3	2.9357079949114397E-4	9606	Homo sapiens			SRC;ERBB2	P27986	R-HSA-1250353
R-HSA-1234158	Regulation of gene expression by Hypoxia-inducible Factor	1	16	2	72	0.001226993865030675	0.1722776555789618	0.1722776555789618	1	7	6.849985321460025E-4	9606	Homo sapiens	CITED2	Q99967	NCOA1;CDK2	Q92793;Q09472	R-HSA-1234167
R-HSA-418360	Platelet calcium homeostasis	0	35	1	49	0.0026840490797546013	0.1722776555789618	0.1722776555789618	1	8	7.828554653097172E-4	9606	Homo sapiens			UBE2N	P62158	R-HSA-425661
R-HSA-5663213	RHO GTPases Activate WASPs and WAVEs	0	42	1	49	0.0032208588957055215	0.1722776555789618	0.1722776555789618	1	10	9.785693316371464E-4	9606	Homo sapiens			SRC	P00519	R-HSA-2130194
R-HSA-5627123	RHO GTPases activate PAKs	0	27	1	62	0.002070552147239264	0.1722776555789618	0.1722776555789618	1	13	0.0012721401311282905	9606	Homo sapiens			SRC	Q13177	R-HSA-5668932
R-HSA-113510	E2F mediated regulation of DNA replication	1	34	1	54	0.002607361963190184	0.17414338715442146	0.17414338715442146	3	6	5.871415989822879E-4	9606	Homo sapiens	CCNB1	P14635	CDK2	P06400	R-HSA-113505;R-HSA-113638;R-HSA-113503
R-HSA-180746	Nuclear import of Rev protein	0	39	1	48	0.00299079754601227	0.17414338715442146	0.17414338715442146	1	7	6.849985321460025E-4	9606	Homo sapiens			ERBB2	Q14974	R-HSA-180709
R-HSA-380994	ATF4 activates genes	0	32	1	57	0.00245398773006135	0.1760050236956363	0.1760050236956363	7	7	6.849985321460025E-4	9606	Homo sapiens			JUN	P18848;P18847	R-HSA-517731;R-HSA-1791118;R-HSA-1791180;R-HSA-1791107;R-HSA-1791056;R-HSA-1791095;R-HSA-1791173
R-HSA-975138	TRAF6 mediated induction of NFkB and MAP kinases upon TLR7/8 or 9 activation	2	102	5	270	0.007822085889570552	0.17644255668149267	0.17644255668149267	16	47	0.004599275858694588	9606	Homo sapiens	JUN;UBE2N	P05412;P61088	JUN;SRC;PSMD2;CDK2;UBE2N	P01100;Q9Y6K9;P15336;P05412;P18846;Q9Y4K3;P16220	R-HSA-199910;R-HSA-450337;R-HSA-168136;R-HSA-450346;R-HSA-199917;R-HSA-450292;R-HSA-450325;R-HSA-5609665;R-HSA-199895;R-HSA-166869;R-HSA-168053;R-HSA-168184;R-HSA-168440;R-HSA-975122;R-HSA-199935;R-HSA-975185
R-HSA-375170	CDO in myogenesis	0	32	1	58	0.00245398773006135	0.17786257394825689	0.17786257394825689	1	14	0.001369997064292005	9606	Homo sapiens			SRC	P00519	R-HSA-449200
R-HSA-525793	Myogenesis	0	32	1	58	0.00245398773006135	0.17786257394825689	0.17786257394825689	1	14	0.001369997064292005	9606	Homo sapiens			SRC	P00519	R-HSA-449200
R-HSA-372708	p130Cas linkage to MAPK signaling for integrins	1	22	1	69	0.001687116564417178	0.1797160466397839	0.1797160466397839	3	3	2.9357079949114397E-4	9606	Homo sapiens	SRC	P12931-1	SRC	P56945	R-HSA-372693;R-HSA-372705;R-HSA-372697
R-HSA-2219530	Constitutive Signaling by Aberrant PI3K in Cancer	1	89	0	0	0.0068251533742331285	0.1815654504795946	0.1815654504795946	1	2	1.957138663274293E-4	9606	Homo sapiens	ERBB2				R-HSA-2400009
R-HSA-8849471	PTK6 Regulates RHO GTPases, RAS GTPase and MAP kinases	0	32	2	59	0.00245398773006135	0.1815654504795946	0.1815654504795946	3	13	0.0012721401311282905	9606	Homo sapiens			SRC;ERBB2	P20936;P56945	R-HSA-8849094;R-HSA-8848726;R-HSA-8848713
R-HSA-112409	RAF-independent MAPK1/3 activation	0	28	1	68	0.002147239263803681	0.1815654504795946	0.1815654504795946	1	12	0.0011742831979645759	9606	Homo sapiens			CCNB1	P06493	R-HSA-112342
R-HSA-975871	MyD88 cascade initiated on plasma membrane	2	92	5	291	0.00705521472392638	0.18207996477385746	0.18207996477385746	17	57	0.005577845190331735	9606	Homo sapiens	JUN;UBE2N	P05412;P61088	JUN;SRC;PSMD2;CDK2;UBE2N	P01100;Q9Y6K9;P15336;P05412;P18846;Q9Y4K3;P16220	R-HSA-199910;R-HSA-450337;R-HSA-168136;R-HSA-450346;R-HSA-936963;R-HSA-199917;R-HSA-450292;R-HSA-450325;R-HSA-5609665;R-HSA-937050;R-HSA-199895;R-HSA-166869;R-HSA-168053;R-HSA-168184;R-HSA-168440;R-HSA-199935;R-HSA-975857
R-HSA-168142	Toll Like Receptor 10 (TLR10) Cascade	2	92	5	291	0.00705521472392638	0.18207996477385746	0.18207996477385746	17	58	0.0056757021234954495	9606	Homo sapiens	JUN;UBE2N	P05412;P61088	JUN;SRC;PSMD2;CDK2;UBE2N	P01100;Q9Y6K9;P15336;P05412;P18846;Q9Y4K3;P16220	R-HSA-199910;R-HSA-450337;R-HSA-168136;R-HSA-450346;R-HSA-936963;R-HSA-199917;R-HSA-450292;R-HSA-450325;R-HSA-5609665;R-HSA-937050;R-HSA-199895;R-HSA-166869;R-HSA-168053;R-HSA-168184;R-HSA-168440;R-HSA-199935;R-HSA-975857
R-HSA-168176	Toll Like Receptor 5 (TLR5) Cascade	2	92	5	291	0.00705521472392638	0.18207996477385746	0.18207996477385746	17	58	0.0056757021234954495	9606	Homo sapiens	JUN;UBE2N	P05412;P61088	JUN;SRC;PSMD2;CDK2;UBE2N	P01100;Q9Y6K9;P15336;P05412;P18846;Q9Y4K3;P16220	R-HSA-199910;R-HSA-450337;R-HSA-168136;R-HSA-450346;R-HSA-936963;R-HSA-199917;R-HSA-450292;R-HSA-450325;R-HSA-5609665;R-HSA-937050;R-HSA-199895;R-HSA-166869;R-HSA-168053;R-HSA-168184;R-HSA-168440;R-HSA-199935;R-HSA-975857
R-HSA-2559584	Formation of Senescence-Associated Heterochromatin Foci (SAHF)	0	18	1	76	0.0013803680981595093	0.1834107941589691	0.1834107941589691	1	2	1.957138663274293E-4	9606	Homo sapiens			CDK2	P06400	R-HSA-4647594
R-HSA-381183	ATF6 (ATF6-alpha) activates chaperone genes	0	15	1	77	0.0011503067484662577	0.18525208635115042	0.18525208635115042	2	5	4.892846658185732E-4	9606	Homo sapiens			JUN	P18848	R-HSA-1791150;R-HSA-1791107
R-HSA-5654710	PI-3K cascade:FGFR3	0	24	2	70	0.0018404907975460123	0.18525208635115042	0.18525208635115042	1	7	6.849985321460025E-4	9606	Homo sapiens			SRC;ERBB2	P27986	R-HSA-177931
R-HSA-8874081	MET activates PTK2 signaling	1	32	2	63	0.00245398773006135	0.18708933571135444	0.18708933571135444	4	5	4.892846658185732E-4	9606	Homo sapiens	SRC	P12931	SRC;ERBB2	P12931;Q05397	R-HSA-8874083;R-HSA-8874082;R-HSA-8874080;R-HSA-8874079
R-HSA-5654720	PI-3K cascade:FGFR4	0	25	2	70	0.0019171779141104294	0.18708933571135444	0.18708933571135444	1	7	6.849985321460025E-4	9606	Homo sapiens			SRC;ERBB2	P27986	R-HSA-177931
R-HSA-2197563	NOTCH2 intracellular domain regulates transcription	0	16	2	80	0.001226993865030675	0.18708933571135444	0.18708933571135444	1	9	8.807123984734318E-4	9606	Homo sapiens			JUN;CDK2	P16220;Q09472	R-HSA-2976563
R-HSA-3000170	Syndecan interactions	0	29	1	68	0.0022239263803680983	0.18708933571135444	0.18708933571135444	1	15	0.0014678539974557197	9606	Homo sapiens			SRC	P12814	R-HSA-2731149
R-HSA-198203	PI3K/AKT activation	2	152	2	217	0.011656441717791411	0.18855740924757447	0.18855740924757447	5	38	0.0037185634602211566	9606	Homo sapiens	SRC;ERBB2	P04626;P12931-1	JUN;BCL2L1	Q92934;P16220;Q00987	R-HSA-2316434;R-HSA-199298;R-HSA-8857925;R-HSA-198599;R-HSA-198347
R-HSA-1433559	Regulation of KIT signaling	1	18	1	78	0.0013803680981595093	0.18892255087682908	0.18892255087682908	3	8	7.828554653097172E-4	9606	Homo sapiens	SRC	P12931-1	SRC	P22681	R-HSA-205319;R-HSA-1433506;R-HSA-205244
R-HSA-111997	CaM pathway	0	35	2	59	0.0026840490797546013	0.18892255087682908	0.18892255087682908	4	13	0.0012721401311282905	9606	Homo sapiens			JUN;UBE2N	P62158;P16220	R-HSA-74448;R-HSA-111916;R-HSA-111919;R-HSA-111966
R-HSA-111933	Calmodulin induced events	0	35	2	59	0.0026840490797546013	0.18892255087682908	0.18892255087682908	3	12	0.0011742831979645759	9606	Homo sapiens			JUN;UBE2N	P62158;P16220	R-HSA-111916;R-HSA-111919;R-HSA-111966
R-HSA-381033	ATF6 (ATF6-alpha) activates chaperones	0	17	1	77	0.001303680981595092	0.18892255087682908	0.18892255087682908	2	10	9.785693316371464E-4	9606	Homo sapiens			JUN	P18848	R-HSA-1791150;R-HSA-1791107
R-HSA-5621480	Dectin-2 family	0	65	1	29	0.004984662576687116	0.18892255087682908	0.18892255087682908	2	12	0.0011742831979645759	9606	Homo sapiens			ERBB2	P16885	R-HSA-5621347;R-HSA-5621356
R-HSA-1839117	Signaling by cytosolic FGFR1 fusion mutants	0	26	2	70	0.001993865030674847	0.18892255087682908	0.18892255087682908	2	14	0.001369997064292005	9606	Homo sapiens			SRC;ERBB2	P27986	R-HSA-1839114;R-HSA-1839078
R-HSA-379716	Cytosolic tRNA aminoacylation	0	89	1	4	0.0068251533742331285	0.18892255087682908	0.18892255087682908	1	21	0.0020549955964380075	9606	Homo sapiens			JUN	P26640	R-HSA-380042
R-HSA-6802957	Oncogenic MAPK signaling	1	84	0	10	0.006441717791411043	0.19075174046688126	0.19075174046688126	24	34	0.003327135727566298	9606	Homo sapiens	SRC				R-HSA-6802919;R-HSA-6802918;R-HSA-6802916;R-HSA-6802914;R-HSA-6803234;R-HSA-6803233;R-HSA-6802912;R-HSA-6802927;R-HSA-6802926;R-HSA-6802925;R-HSA-6802924;R-HSA-6802922;R-HSA-6802921;R-HSA-6802935;R-HSA-6802934;R-HSA-6802933;R-HSA-6802932;R-HSA-6802911;R-HSA-6802943;R-HSA-6802910;R-HSA-6803230;R-HSA-6802942;R-HSA-6802941;R-HSA-6803227
R-HSA-5654689	PI-3K cascade:FGFR1	0	28	2	70	0.002147239263803681	0.19257691308290226	0.19257691308290226	1	7	6.849985321460025E-4	9606	Homo sapiens			SRC;ERBB2	P27986	R-HSA-177931
R-HSA-210990	PECAM1 interactions	1	14	1	87	0.0010736196319018406	0.19621524170914795	0.19621524170914795	7	7	6.849985321460025E-4	9606	Homo sapiens	SRC	P12931-1	SRC	P16284	R-HSA-210291;R-HSA-210290;R-HSA-210304;R-HSA-210294;R-HSA-210277;R-HSA-210283;R-HSA-210285
R-HSA-418885	DCC mediated attractive signaling	1	19	2	83	0.0014570552147239264	0.19621524170914795	0.19621524170914795	9	12	0.0011742831979645759	9606	Homo sapiens	SRC	P12931-1	SRC;ERBB2	Q05397	R-HSA-373716;R-HSA-418868;R-HSA-418850;R-HSA-418865;R-HSA-374701;R-HSA-418858;R-HSA-418874;R-HSA-373720;R-HSA-418856
R-HSA-432142	Platelet sensitization by LDL	0	23	1	77	0.001763803680981595	0.19621524170914795	0.19621524170914795	4	9	8.807123984734318E-4	9606	Homo sapiens			SRC	P16284	R-HSA-210294;R-HSA-210277;R-HSA-432143;R-HSA-435244
R-HSA-5663202	Diseases of signal transduction	4	463	7	652	0.03550613496932516	0.19636387585240023	0.19636387585240023	40	297	0.02906350914962325	9606	Homo sapiens	PSMD14;SRC;PSMD2;ERBB2	P04626;P12931-1;O00487;Q13200	NCOA1;JUN;SRC;PSMD2;ERBB2;CDK2;BCL2L1	Q92934;P00533;P01106;P29353;Q92793;P27986;P22681;P16220;Q00987;Q09472	R-HSA-6802919;R-HSA-6802918;R-HSA-6802916;R-HSA-2220964;R-HSA-6802914;R-HSA-6803234;R-HSA-6803233;R-HSA-6802912;R-HSA-6802927;R-HSA-1225947;R-HSA-6802926;R-HSA-2399981;R-HSA-2220971;R-HSA-6802925;R-HSA-6802924;R-HSA-6802922;R-HSA-6802921;R-HSA-1225949;R-HSA-5637766;R-HSA-6802935;R-HSA-6802934;R-HSA-5387392;R-HSA-6802933;R-HSA-6802932;R-HSA-1839114;R-HSA-2220985;R-HSA-6802943;R-HSA-2399996;R-HSA-6…
R-HSA-5654695	PI-3K cascade:FGFR2	0	31	2	70	0.0023773006134969327	0.19802841483296463	0.19802841483296463	1	7	6.849985321460025E-4	9606	Homo sapiens			SRC;ERBB2	P27986	R-HSA-177931
R-HSA-437239	Recycling pathway of L1	1	54	0	48	0.004141104294478528	0.19802841483296463	0.19802841483296463	1	14	0.001369997064292005	9606	Homo sapiens	SRC				R-HSA-445084
R-HSA-975155	MyD88 dependent cascade initiated on endosome	2	104	5	300	0.007975460122699387	0.1983361497898809	0.1983361497898809	18	62	0.006067129856150308	9606	Homo sapiens	JUN;UBE2N	P05412;P61088	JUN;SRC;PSMD2;CDK2;UBE2N	P01100;Q9Y6K9;P15336;P05412;P18846;Q9Y4K3;P16220	R-HSA-975118;R-HSA-199910;R-HSA-450337;R-HSA-975111;R-HSA-168136;R-HSA-450346;R-HSA-199917;R-HSA-450292;R-HSA-450325;R-HSA-5609665;R-HSA-199895;R-HSA-166869;R-HSA-168053;R-HSA-168184;R-HSA-168440;R-HSA-975122;R-HSA-199935;R-HSA-975185
R-HSA-168181	Toll Like Receptor 7/8 (TLR7/8) Cascade	2	104	5	300	0.007975460122699387	0.1983361497898809	0.1983361497898809	18	63	0.006164986789314023	9606	Homo sapiens	JUN;UBE2N	P05412;P61088	JUN;SRC;PSMD2;CDK2;UBE2N	P01100;Q9Y6K9;P15336;P05412;P18846;Q9Y4K3;P16220	R-HSA-975118;R-HSA-199910;R-HSA-450337;R-HSA-975111;R-HSA-168136;R-HSA-450346;R-HSA-199917;R-HSA-450292;R-HSA-450325;R-HSA-5609665;R-HSA-199895;R-HSA-166869;R-HSA-168053;R-HSA-168184;R-HSA-168440;R-HSA-975122;R-HSA-199935;R-HSA-975185
R-HSA-450341	Activation of the AP-1 family of transcription factors	1	12	1	93	9.202453987730061E-4	0.19983760521001936	0.19983760521001936	5	5	4.892846658185732E-4	9606	Homo sapiens	JUN	P05412	JUN	P01100;P15336;P05412	R-HSA-450292;R-HSA-450325;R-HSA-168053;R-HSA-168440;R-HSA-168136
R-HSA-912694	Regulation of IFNA signaling	0	28	1	71	0.002147239263803681	0.19983760521001936	0.19983760521001936	1	5	4.892846658185732E-4	9606	Homo sapiens			SRC	P18031	R-HSA-997311
R-HSA-2514859	Inactivation, recovery and regulation of the phototransduction cascade	0	54	1	45	0.004141104294478528	0.19983760521001936	0.19983760521001936	2	19	0.0018592817301105783	9606	Homo sapiens			UBE2N	P62158	R-HSA-74448;R-HSA-6786205
R-HSA-5688426	Deubiquitination	3	286	3	490	0.02193251533742331	0.20057904941995075	0.20057904941995075	9	76	0.007437126920442313	9606	Homo sapiens	PSMD14;PSMD2;BRCA1	P38398;O00487;Q13200	PSMD2;BRCA1;CHD3	Q92560;Q99728;Q9Y5K5;Q16186	R-HSA-5691431;R-HSA-5691411;R-HSA-5689539;R-HSA-5689649;R-HSA-5690785;R-HSA-5689630;R-HSA-5665854;R-HSA-5665871;R-HSA-5689544
R-HSA-168138	Toll Like Receptor 9 (TLR9) Cascade	2	107	5	300	0.008205521472392638	0.20079151055336653	0.20079151055336653	18	66	0.006458557588805167	9606	Homo sapiens	JUN;UBE2N	P05412;P61088	JUN;SRC;PSMD2;CDK2;UBE2N	P01100;Q9Y6K9;P15336;P05412;P18846;Q9Y4K3;P16220	R-HSA-975118;R-HSA-199910;R-HSA-450337;R-HSA-975111;R-HSA-168136;R-HSA-450346;R-HSA-199917;R-HSA-450292;R-HSA-450325;R-HSA-5609665;R-HSA-199895;R-HSA-166869;R-HSA-168053;R-HSA-168184;R-HSA-168440;R-HSA-975122;R-HSA-199935;R-HSA-975185
R-HSA-1280218	Adaptive Immune System	6	1076	7	850	0.08251533742331288	0.20094500669418647	0.20094500669418647	31	271	0.02651922888736667	9606	Homo sapiens	C3;PSMD14;SRC;PSMD2;ERBB2;UBE2N	P12931-1;P04626;P61088;O00487;Q13200;P01024	JUN;SRC;PSMD2;ERBB2;UBE2N;EPS15;BCL2L1	O75791;P07948;Q92934;P19320;P06241;Q9Y4K3;P12830;P41240;P62158;P16220;Q00987	R-HSA-389381;R-HSA-199298;R-HSA-8857925;R-HSA-198599;R-HSA-198347;R-HSA-8855375;R-HSA-1168640;R-HSA-74448;R-HSA-983709;R-HSA-1236935;R-HSA-202453;R-HSA-202325;R-HSA-388829;R-HSA-5690702;R-HSA-388831;R-HSA-199518;R-HSA-198941;R-HSA-983150;R-HSA-388833;R-HSA-199079;R-HSA-202534;R-HSA-202472;R-HSA-983140;R-HSA-389354;R-HSA-2316434;R-HSA-1236970;R-HSA-5607724;R-HSA-983157;R-HSA-983156;R-HSA-203774;R-…
R-HSA-69231	Cyclin D associated events in G1	1	43	1	66	0.0032975460122699387	0.20164282135271838	0.20164282135271838	10	12	0.0011742831979645759	9606	Homo sapiens	CCND1	P24385	CDK2	P28749;Q08999;P06400	R-HSA-141299;R-HSA-8941915;R-HSA-1363328;R-HSA-69223;R-HSA-1363276;R-HSA-69227;R-HSA-1226094;R-HSA-1226095;R-HSA-1363274;R-HSA-8941895
R-HSA-69236	G1 Phase	1	43	1	66	0.0032975460122699387	0.20164282135271838	0.20164282135271838	10	12	0.0011742831979645759	9606	Homo sapiens	CCND1	P24385	CDK2	P28749;Q08999;P06400	R-HSA-141299;R-HSA-8941915;R-HSA-1363328;R-HSA-69223;R-HSA-1363276;R-HSA-69227;R-HSA-1226094;R-HSA-1226095;R-HSA-1363274;R-HSA-8941895
R-HSA-381042	PERK regulates gene expression	0	38	1	67	0.002914110429447853	0.20164282135271838	0.20164282135271838	8	11	0.001076426264800861	9606	Homo sapiens			JUN	P18848;P18847	R-HSA-517731;R-HSA-1791118;R-HSA-1791180;R-HSA-1791107;R-HSA-1791056;R-HSA-1791095;R-HSA-381128;R-HSA-1791173
R-HSA-427389	ERCC6 (CSB) and EHMT2 (G9a) positively regulate rRNA expression	1	49	0	60	0.0037576687116564417	0.20164282135271838	0.20164282135271838	2	4	3.914277326548586E-4	9606	Homo sapiens	CHD3				R-HSA-427404;R-HSA-427336
R-HSA-982772	Growth hormone receptor signaling	0	29	1	78	0.0022239263803680983	0.20344407175578838	0.20344407175578838	2	28	0.00273999412858401	9606	Homo sapiens			SRC	P07948;P18031	R-HSA-1168456;R-HSA-1168445
R-HSA-2559585	Oncogene Induced Senescence	0	41	1	64	0.0031441717791411044	0.20344407175578838	0.20344407175578838	1	17	0.001663567863783149	9606	Homo sapiens			CCND1	P42771	R-HSA-3209114
R-HSA-166058	MyD88:Mal cascade initiated on plasma membrane	2	108	5	310	0.008282208588957056	0.2065357644730137	0.2065357644730137	18	62	0.006067129856150308	9606	Homo sapiens	JUN;UBE2N	P05412;P61088	JUN;SRC;PSMD2;CDK2;UBE2N	P01100;Q9Y6K9;P15336;P05412;P18846;Q9Y4K3;P16220	R-HSA-199910;R-HSA-450337;R-HSA-168136;R-HSA-450346;R-HSA-936963;R-HSA-199917;R-HSA-450292;R-HSA-450325;R-HSA-5609665;R-HSA-937050;R-HSA-199895;R-HSA-166869;R-HSA-168053;R-HSA-166363;R-HSA-168184;R-HSA-168440;R-HSA-2262777;R-HSA-199935
R-HSA-8863795	Downregulation of ERBB2 signaling	1	36	2	71	0.0027607361963190185	0.2070347092337057	0.2070347092337057	8	14	0.001369997064292005	9606	Homo sapiens	ERBB2	P04626	ERBB2;UBE2N	Q9UNE7;Q05209;P42679	R-HSA-1918092;R-HSA-1918095;R-HSA-1963563;R-HSA-8864125;R-HSA-1358798;R-HSA-8863804;R-HSA-1358792;R-HSA-8864105
R-HSA-8875878	MET promotes cell motility	1	45	2	64	0.003450920245398773	0.2070347092337057	0.2070347092337057	5	12	0.0011742831979645759	9606	Homo sapiens	SRC	P12931	SRC;ERBB2	Q68CZ2;P12931;Q05397	R-HSA-8874083;R-HSA-8875523;R-HSA-8874082;R-HSA-8874080;R-HSA-8874079
R-HSA-2980766	Nuclear Envelope Breakdown	1	63	0	41	0.004831288343558282	0.2070347092337057	0.2070347092337057	4	13	0.0012721401311282905	9606	Homo sapiens	CCNB1				R-HSA-2984220;R-HSA-5195402;R-HSA-5244669;R-HSA-2990882
R-HSA-2514856	The phototransduction cascade	0	58	1	45	0.004447852760736197	0.2070347092337057	0.2070347092337057	2	27	0.0026421371954202955	9606	Homo sapiens			UBE2N	P62158	R-HSA-74448;R-HSA-6786205
R-HSA-193368	Synthesis of bile acids and bile salts via 7alpha-hydroxycholesterol	1	76	0	27	0.005828220858895706	0.2070347092337057	0.2070347092337057	1	39	0.003816420393384871	9606	Homo sapiens	NCOA1				R-HSA-192051
R-HSA-168188	Toll Like Receptor TLR6:TLR2 Cascade	2	108	5	311	0.008282208588957056	0.2073580101023872	0.2073580101023872	18	64	0.006262843722477738	9606	Homo sapiens	JUN;UBE2N	P05412;P61088	JUN;SRC;PSMD2;CDK2;UBE2N	P01100;Q9Y6K9;P15336;P05412;P18846;Q9Y4K3;P16220	R-HSA-199910;R-HSA-450337;R-HSA-168136;R-HSA-450346;R-HSA-936963;R-HSA-199917;R-HSA-450292;R-HSA-450325;R-HSA-5609665;R-HSA-937050;R-HSA-199895;R-HSA-166869;R-HSA-168053;R-HSA-166363;R-HSA-168184;R-HSA-168440;R-HSA-2262777;R-HSA-199935
R-HSA-422475	Axon guidance	5	598	5	933	0.04585889570552147	0.2091103228734421	0.2091103228734421	61	286	0.02798708288482239	9606	Homo sapiens	HSPA8;PSMD14;SRC;PSMD2;ERBB2	P11142;P04626;P12931-1;O00487;Q13200	JUN;SRC;ERBB2;CHD3;BRCA1	P20936;P00533;Q9Y2X7;P06241;Q05397;P29353;P16220;P11142;Q7Z569;P18433	R-HSA-3928633;R-HSA-3928639;R-HSA-3928627;R-HSA-3928625;R-HSA-445069;R-HSA-3928631;R-HSA-3928628;R-HSA-3928623;R-HSA-445087;R-HSA-445084;R-HSA-3928615;R-HSA-3928614;R-HSA-3928602;R-HSA-3928607;R-HSA-418850;R-HSA-4093336;R-HSA-3928604;R-HSA-374701;R-HSA-418863;R-HSA-3928594;R-HSA-4093330;R-HSA-418858;R-HSA-418859;R-HSA-418856;R-HSA-4093327;R-HSA-418868;R-HSA-3928584;R-HSA-3928588;R-HSA-418865;R-HS…
R-HSA-168179	Toll Like Receptor TLR1:TLR2 Cascade	2	111	5	311	0.008512269938650306	0.20982707757012042	0.20982707757012042	18	64	0.006262843722477738	9606	Homo sapiens	JUN;UBE2N	P05412;P61088	JUN;SRC;PSMD2;CDK2;UBE2N	P01100;Q9Y6K9;P15336;P05412;P18846;Q9Y4K3;P16220	R-HSA-199910;R-HSA-450337;R-HSA-168136;R-HSA-450346;R-HSA-936963;R-HSA-199917;R-HSA-450292;R-HSA-450325;R-HSA-5609665;R-HSA-937050;R-HSA-199895;R-HSA-166869;R-HSA-168053;R-HSA-166363;R-HSA-168184;R-HSA-168440;R-HSA-2262777;R-HSA-199935
R-HSA-181438	Toll Like Receptor 2 (TLR2) Cascade	2	111	5	311	0.008512269938650306	0.20982707757012042	0.20982707757012042	18	66	0.006458557588805167	9606	Homo sapiens	JUN;UBE2N	P05412;P61088	JUN;SRC;PSMD2;CDK2;UBE2N	P01100;Q9Y6K9;P15336;P05412;P18846;Q9Y4K3;P16220	R-HSA-199910;R-HSA-450337;R-HSA-168136;R-HSA-450346;R-HSA-936963;R-HSA-199917;R-HSA-450292;R-HSA-450325;R-HSA-5609665;R-HSA-937050;R-HSA-199895;R-HSA-166869;R-HSA-168053;R-HSA-166363;R-HSA-168184;R-HSA-168440;R-HSA-2262777;R-HSA-199935
R-HSA-8849474	PTK6 Activates STAT3	0	7	2	100	5.368098159509203E-4	0.21060958524912177	0.21060958524912177	3	9	8.807123984734318E-4	9606	Homo sapiens			SRC;ERBB2	P40763	R-HSA-8848087;R-HSA-2730595;R-HSA-8848124
R-HSA-389356	CD28 co-stimulation	1	39	1	70	0.00299079754601227	0.21060958524912177	0.21060958524912177	3	19	0.0018592817301105783	9606	Homo sapiens	SRC	P12931-1	ERBB2	O75791;P06241	R-HSA-389381;R-HSA-388831;R-HSA-389354
R-HSA-445989	TAK1 activates NFkB by phosphorylation and activation of IKKs complex	1	39	2	76	0.00299079754601227	0.21239113375826402	0.21239113375826402	2	4	3.914277326548586E-4	9606	Homo sapiens	UBE2N	P61088	SRC;CDK2	Q9Y6K9	R-HSA-5609665;R-HSA-168184
R-HSA-1059683	Interleukin-6 signaling	0	16	1	94	0.001226993865030675	0.21239113375826402	0.21239113375826402	1	19	0.0018592817301105783	9606	Homo sapiens			SRC	P22681	R-HSA-1112690
R-HSA-2426168	Activation of gene expression by SREBF (SREBP)	1	70	1	40	0.005368098159509203	0.2141687671266379	0.2141687671266379	4	42	0.004109991192876015	9606	Homo sapiens	NCOA1	Q15788	BRCA1	Q13085	R-HSA-1655848;R-HSA-1655850;R-HSA-1655826;R-HSA-1655845
R-HSA-1834941	STING mediated induction of host immune responses	0	25	1	88	0.0019171779141104294	0.2141687671266379	0.2141687671266379	1	18	0.0017614247969468637	9606	Homo sapiens			BRCA1	Q16666	R-HSA-1834951
R-HSA-8849468	PTK6 Regulates Proteins Involved in RNA Processing	0	7	1	107	5.368098159509203E-4	0.21771232191123213	0.21771232191123213	3	7	6.849985321460025E-4	9606	Homo sapiens			SRC	Q07666	R-HSA-8848993;R-HSA-8848975;R-HSA-8848939
R-HSA-8866652	Synthesis of active ubiquitin: roles of E1 and E2 enzymes	0	33	2	76	0.002530674846625767	0.21771232191123213	0.21771232191123213	3	16	0.0015657109306194345	9606	Homo sapiens			JUN;UBE2N	P0CG48;P22314	R-HSA-8852134;R-HSA-8852128;R-HSA-8853515
R-HSA-177243	Interactions of Rev with host cellular proteins	0	44	2	67	0.003374233128834356	0.21771232191123213	0.21771232191123213	2	16	0.0015657109306194345	9606	Homo sapiens			JUN;ERBB2	P46060;Q14974	R-HSA-180709;R-HSA-165055
R-HSA-8849469	PTK6 Regulates RTKs and Their Effectors AKT1 and DOK1	0	11	1	101	8.43558282208589E-4	0.22124031636940078	0.22124031636940078	2	8	7.828554653097172E-4	9606	Homo sapiens			SRC	P22681	R-HSA-8848818;R-HSA-8848829
R-HSA-445355	Smooth Muscle Contraction	0	37	1	74	0.0028374233128834357	0.22124031636940078	0.22124031636940078	1	9	8.807123984734318E-4	9606	Homo sapiens			UBE2N	P62158	R-HSA-74448
R-HSA-4086398	Ca2+ pathway	0	80	1	33	0.006134969325153374	0.22124031636940078	0.22124031636940078	1	27	0.0026421371954202955	9606	Homo sapiens			JUN	O95644	R-HSA-4551451
R-HSA-8866910	TFAP2 (AP-2) family regulates transcription of growth factors and their receptors	2	21	6	379	0.0016104294478527608	0.22222006734817112	0.22222006734817112	5	18	0.0017614247969468637	9606	Homo sapiens	ERBB2	P04626;ENSG00000141736	NCOA1;JUN;SRC;ERBB2;BRCA1;CHD3	P04626;P00533;P03372	R-HSA-8937369;R-HSA-8864453;R-HSA-8864466;R-HSA-8874797;R-HSA-8864395
R-HSA-5690714	CD22 mediated BCR regulation	0	73	1	42	0.005598159509202454	0.22299849926473048	0.22299849926473048	1	4	3.914277326548586E-4	9606	Homo sapiens			SRC	P07948	R-HSA-5690702
R-HSA-6781823	Formation of TC-NER Pre-Incision Complex	0	56	1	59	0.004294478527607362	0.22299849926473048	0.22299849926473048	1	7	6.849985321460025E-4	9606	Homo sapiens			CDK2	Q09472	R-HSA-6782004
R-HSA-209543	p75NTR recruits signalling complexes	0	16	2	104	0.001226993865030675	0.22650327781398472	0.22650327781398472	1	9	8.807123984734318E-4	9606	Homo sapiens			PSMD2;UBE2N	Q9Y4K3	R-HSA-193695
R-HSA-1839124	FGFR1 mutant receptor activation	0	48	2	70	0.0036809815950920245	0.22650327781398472	0.22650327781398472	2	25	0.0024464233290928663	9606	Homo sapiens			SRC;ERBB2	P27986	R-HSA-1839114;R-HSA-1839078
R-HSA-983231	Factors involved in megakaryocyte development and platelet production	2	173	3	249	0.013266871165644172	0.22802714128405266	0.22802714128405266	3	42	0.004109991192876015	9606	Homo sapiens	CDK2;MYB	P24941;P10242	CCNB1;CCND1;SRC	Q00535;P24941;P00519	R-HSA-1013833;R-HSA-1013881;R-HSA-992696
R-HSA-1980145	Signaling by NOTCH2	0	37	2	82	0.0028374233128834357	0.22824988998669027	0.22824988998669027	1	20	0.001957138663274293	9606	Homo sapiens			JUN;CDK2	P16220;Q09472	R-HSA-2976563
R-HSA-210993	Tie2 Signaling	0	22	1	101	0.001687116564417178	0.22999266174200095	0.22999266174200095	2	14	0.001369997064292005	9606	Homo sapiens			ERBB2	Q14451;P29353	R-HSA-204773;R-HSA-204861
R-HSA-75105	Fatty Acyl-CoA Biosynthesis	0	101	1	15	0.007745398773006135	0.22999266174200095	0.22999266174200095	1	29	0.0028378510617477247	9606	Homo sapiens			BRCA1	Q13085	R-HSA-200555
R-HSA-6803204	TP53 Regulates Transcription of Genes Involved in Cytochrome C Release	0	33	3	89	0.002530674846625767	0.2334667168493667	0.2334667168493667	5	25	0.0024464233290928663	9606	Homo sapiens			NCOA1;CDK2;BCL2L1	Q13794;Q9BXH1;P55957;Q07812;Q92793	R-HSA-3700984;R-HSA-140214;R-HSA-139913;R-HSA-6791291;R-HSA-6797993
R-HSA-195253	Degradation of beta-catenin by the destruction complex	2	90	1	332	0.006901840490797546	0.23384678001960257	0.23384678001960257	2	22	0.002152852529601722	9606	Homo sapiens	PSMD14;PSMD2	O00487;Q13200	CHD3	Q13547	R-HSA-4641231;R-HSA-2130282
R-HSA-1500620	Meiosis	2	94	2	338	0.007208588957055215	0.23467908010848193	0.23467908010848193	6	14	0.001369997064292005	9606	Homo sapiens	CDK2;BRCA1	P38398;P24941	CCNB1;CCND1	P38398;P11802;P24941	R-HSA-912429;R-HSA-912458;R-HSA-912503;R-HSA-912470;R-HSA-912467;R-HSA-912450
R-HSA-8866654	E3 ubiquitin ligases ubiquitinate target proteins	1	39	0	81	0.00299079754601227	0.23519801658318162	0.23519801658318162	4	7	6.849985321460025E-4	9606	Homo sapiens	UBE2N				R-HSA-8939323;R-HSA-8938829;R-HSA-8938815;R-HSA-8939335
R-HSA-8866376	Reelin signalling pathway	0	7	1	114	5.368098159509203E-4	0.2369255086632036	0.2369255086632036	1	4	3.914277326548586E-4	9606	Homo sapiens			ERBB2	P06241	R-HSA-8855237
R-HSA-180292	GAB1 signalosome	2	152	4	298	0.011656441717791411	0.23801038702746502	0.23801038702746502	7	46	0.004501418925530874	9606	Homo sapiens	SRC;ERBB2	P04626;P12931-1	JUN;SRC;ERBB2;BCL2L1	Q92934;P41240;P27986;P16220;Q00987	R-HSA-2316434;R-HSA-177923;R-HSA-199298;R-HSA-8857925;R-HSA-198599;R-HSA-198347;R-HSA-177931
R-HSA-2032785	YAP1- and WWTR1 (TAZ)-stimulated gene expression	1	36	0	92	0.0027607361963190185	0.2386492012377679	0.2386492012377679	1	9	8.807123984734318E-4	9606	Homo sapiens	NCOA1				R-HSA-1989766
R-HSA-5693554	Resolution of D-loop Structures through Synthesis-Dependent Strand Annealing (SDSA)	1	30	1	98	0.0023006134969325155	0.2403691024382658	0.2403691024382658	1	1	9.785693316371466E-5	9606	Homo sapiens	BRCA1	P38398	BRCA1	Q9BX63;Q86YC2	R-HSA-5693589
R-HSA-111996	Ca-dependent events	0	40	2	83	0.003067484662576687	0.2403691024382658	0.2403691024382658	4	16	0.0015657109306194345	9606	Homo sapiens			JUN;UBE2N	P62158;P16220	R-HSA-74448;R-HSA-111916;R-HSA-111919;R-HSA-111966
R-HSA-198323	AKT phosphorylates targets in the cytosol	0	15	2	110	0.0011503067484662577	0.2403691024382658	0.2403691024382658	2	8	7.828554653097172E-4	9606	Homo sapiens			JUN;BCL2L1	Q92934;Q00987	R-HSA-198599;R-HSA-198347
R-HSA-8864260	Transcriptional regulation by the AP-2 (TFAP2) family of transcription factors	3	52	10	722	0.003987730061349694	0.24201963204958732	0.24201963204958732	11	44	0.004305705059203444	9606	Homo sapiens	CITED2;ERBB2	P04626;ENSG00000141736;Q99967	NCOA1;CCNB1;JUN;CCND1;SRC;PSMD2;ERBB2;CDK2;BRCA1;CHD3	P04626;P38936;P00533;P01106;Q92793;P03372;P10809;Q09472	R-HSA-8937369;R-HSA-8869558;R-HSA-8864453;R-HSA-8864307;R-HSA-8864466;R-HSA-8865265;R-HSA-8864718;R-HSA-8874797;R-HSA-8864395;R-HSA-8864729;R-HSA-8865256
R-HSA-2173788	Downregulation of TGF-beta receptor signaling	0	28	2	100	0.002147239263803681	0.24208522037916846	0.24208522037916846	3	28	0.00273999412858401	9606	Homo sapiens			JUN;UBE2N	Q9UNE7;Q15796	R-HSA-2187368;R-HSA-2176445;R-HSA-2187375
R-HSA-2892247	POU5F1 (OCT4), SOX2, NANOG activate genes related to proliferation	0	21	2	105	0.0016104294478527608	0.24208522037916846	0.24208522037916846	1	16	0.0015657109306194345	9606	Homo sapiens			SRC;ERBB2	P40763	R-HSA-452515
R-HSA-2029481	FCGR activation	1	104	0	20	0.007975460122699387	0.24379756315805234	0.24379756315805234	1	6	5.871415989822879E-4	9606	Homo sapiens	SRC				R-HSA-2029459
R-HSA-5620920	Cargo trafficking to the periciliary membrane	0	55	1	90	0.004217791411042945	0.24379756315805234	0.24379756315805234	1	27	0.0026421371954202955	9606	Homo sapiens			JUN	Q8IWZ6	R-HSA-5624125
R-HSA-3928662	EPHB-mediated forward signaling	1	52	2	84	0.003987730061349694	0.24721095553588335	0.24721095553588335	7	26	0.002544280262256581	9606	Homo sapiens	SRC	P12931-1	SRC;ERBB2	P20936;Q05397	R-HSA-3928623;R-HSA-4093336;R-HSA-3928588;R-HSA-3928627;R-HSA-4093330;R-HSA-3928583;R-HSA-3928645
R-HSA-5336415	Uptake and function of diphtheria toxin	0	10	2	119	7.668711656441718E-4	0.24891202124587186	0.24891202124587186	1	5	4.892846658185732E-4	9606	Homo sapiens			JUN;ERBB2	P07900;P08238	R-HSA-5336420
R-HSA-373753	Nephrin interactions	0	25	1	109	0.0019171779141104294	0.24891202124587186	0.24891202124587186	2	12	0.0011742831979645759	9606	Homo sapiens			ERBB2	P06241;P46940	R-HSA-373747;R-HSA-451377
R-HSA-2730905	Role of LAT2/NTAL/LAB on calcium mobilization	2	246	2	200	0.018865030674846624	0.24969259301798996	0.24969259301798996	5	40	0.003914277326548586	9606	Homo sapiens	SRC;ERBB2	P04626;P12931-1	JUN;BCL2L1	Q92934;P16220;Q00987	R-HSA-2316434;R-HSA-199298;R-HSA-8857925;R-HSA-198599;R-HSA-198347
R-HSA-8856825	Cargo recognition for clathrin-mediated endocytosis	1	108	1	25	0.008282208588957056	0.25060934401600465	0.25060934401600465	4	14	0.001369997064292005	9606	Homo sapiens	EPS15	P42566	EPS15	P52594	R-HSA-8866279;R-HSA-8863718;R-HSA-8866275;R-HSA-8866283
R-HSA-1236382	Constitutive Signaling by Ligand-Responsive EGFR Cancer Variants	0	38	2	96	0.002914110429447853	0.25060934401600465	0.25060934401600465	2	23	0.002250709462765437	9606	Homo sapiens			SRC;ERBB2	P29353;P22681	R-HSA-1225947;R-HSA-1225949
R-HSA-5637815	Signaling by Ligand-Responsive EGFR Variants in Cancer	0	38	2	96	0.002914110429447853	0.25060934401600465	0.25060934401600465	2	23	0.002250709462765437	9606	Homo sapiens			SRC;ERBB2	P29353;P22681	R-HSA-1225947;R-HSA-1225949
R-HSA-5693568	Resolution of D-loop Structures through Holliday Junction Intermediates	1	36	1	102	0.0027607361963190185	0.2523029318599409	0.2523029318599409	6	9	8.807123984734318E-4	9606	Homo sapiens	BRCA1	P38398	BRCA1	Q9BX63;Q86YC2	R-HSA-5686469;R-HSA-5686483;R-HSA-5693539;R-HSA-5693584;R-HSA-5686410;R-HSA-5686440
R-HSA-166663	Initial triggering of complement	1	121	0	8	0.009279141104294479	0.2523029318599409	0.2523029318599409	9	20	0.001957138663274293	9606	Homo sapiens	C3				R-HSA-183122;R-HSA-173745;R-HSA-183126;R-HSA-174551;R-HSA-183130;R-HSA-173754;R-HSA-173739;R-HSA-981539;R-HSA-173740
R-HSA-430116	GP1b-IX-V activation signalling	1	12	2	119	9.202453987730061E-4	0.2523029318599409	0.2523029318599409	3	7	6.849985321460025E-4	9606	Homo sapiens	SRC	P12931-1	SRC;ERBB2	P27986	R-HSA-443439;R-HSA-443402;R-HSA-443418
R-HSA-937061	TRIF-mediated TLR3/TLR4 signaling	2	109	5	371	0.008358895705521473	0.25387159953701965	0.25387159953701965	15	57	0.005577845190331735	9606	Homo sapiens	JUN;UBE2N	P05412;P61088	JUN;SRC;PSMD2;CDK2;UBE2N	P01100;Q9Y6K9;P15336;P05412;P18846;Q9Y4K3;P16220	R-HSA-199910;R-HSA-450337;R-HSA-168136;R-HSA-450346;R-HSA-199917;R-HSA-168915;R-HSA-450292;R-HSA-450325;R-HSA-5609665;R-HSA-199895;R-HSA-936985;R-HSA-168053;R-HSA-168184;R-HSA-168440;R-HSA-199935
R-HSA-166166	MyD88-independent TLR3/TLR4 cascade	2	109	5	371	0.008358895705521473	0.25387159953701965	0.25387159953701965	15	60	0.005871415989822879	9606	Homo sapiens	JUN;UBE2N	P05412;P61088	JUN;SRC;PSMD2;CDK2;UBE2N	P01100;Q9Y6K9;P15336;P05412;P18846;Q9Y4K3;P16220	R-HSA-199910;R-HSA-450337;R-HSA-168136;R-HSA-450346;R-HSA-199917;R-HSA-168915;R-HSA-450292;R-HSA-450325;R-HSA-5609665;R-HSA-199895;R-HSA-936985;R-HSA-168053;R-HSA-168184;R-HSA-168440;R-HSA-199935
R-HSA-5693537	Resolution of D-Loop Structures	1	37	1	102	0.0028374233128834357	0.2539927927746678	0.2539927927746678	7	10	9.785693316371464E-4	9606	Homo sapiens	BRCA1	P38398	BRCA1	Q9BX63;Q86YC2	R-HSA-5693589;R-HSA-5686469;R-HSA-5686483;R-HSA-5693539;R-HSA-5693584;R-HSA-5686410;R-HSA-5686440
R-HSA-168164	Toll Like Receptor 3 (TLR3) Cascade	2	109	5	374	0.008358895705521473	0.25638030903526665	0.25638030903526665	16	61	0.005969272922986594	9606	Homo sapiens	JUN;UBE2N	P05412;P61088	JUN;SRC;PSMD2;CDK2;UBE2N	P01100;Q9Y6K9;P15336;P05412;P18846;O15455;Q9Y4K3;P16220	R-HSA-199910;R-HSA-450337;R-HSA-168136;R-HSA-450346;R-HSA-199917;R-HSA-168915;R-HSA-450292;R-HSA-450325;R-HSA-5609665;R-HSA-199895;R-HSA-936985;R-HSA-168053;R-HSA-168184;R-HSA-168440;R-HSA-199935;R-HSA-168092
R-HSA-390466	Chaperonin-mediated protein folding	0	99	1	35	0.007592024539877301	0.2573613657212258	0.2573613657212258	1	19	0.0018592817301105783	9606	Homo sapiens			ERBB2	P60709	R-HSA-390453
R-HSA-6783589	Interleukin-6 family signaling	0	32	1	108	0.00245398773006135	0.2573613657212258	0.2573613657212258	1	36	0.0035228495938937274	9606	Homo sapiens			SRC	P22681	R-HSA-1112690
R-HSA-199991	Membrane Trafficking	4	658	1	606	0.0504601226993865	0.2582677024189275	0.2582677024189275	29	218	0.021332811429689794	9606	Homo sapiens	HSPA8;SRC;SFN;EPS15	P11142;P12931-2;P31947;P42566	EPS15	P42566;P52594	R-HSA-8868230;R-HSA-421836;R-HSA-1445149;R-HSA-8868236;R-HSA-8862280;R-HSA-191636;R-HSA-8871194;R-HSA-8871193;R-HSA-8868071;R-HSA-8866279;R-HSA-8863718;R-HSA-8866275;R-HSA-191654;R-HSA-8856813;R-HSA-191656;R-HSA-8867756;R-HSA-8868651;R-HSA-8866283;R-HSA-8867754;R-HSA-8868648;R-HSA-8868072;R-HSA-8856808;R-HSA-8868661;R-HSA-8868660;R-HSA-8868659;R-HSA-8868658;R-HSA-432688;R-HSA-1454689;R-HSA-8869438
R-HSA-193639	p75NTR signals via NF-kB	0	19	2	124	0.0014570552147239264	0.25904009366391934	0.25904009366391934	1	13	0.0012721401311282905	9606	Homo sapiens			PSMD2;UBE2N	Q9Y4K3	R-HSA-193695
R-HSA-203615	eNOS activation	0	35	2	101	0.0026840490797546013	0.25904009366391934	0.25904009366391934	1	18	0.0017614247969468637	9606	Homo sapiens			JUN;ERBB2	P07900	R-HSA-202129
R-HSA-114604	GPVI-mediated activation cascade	0	64	1	77	0.0049079754601227	0.2607151264991924	0.2607151264991924	2	25	0.0024464233290928663	9606	Homo sapiens			ERBB2	P16885	R-HSA-114689;R-HSA-429497
R-HSA-1489509	DAG and IP3 signaling	0	45	2	91	0.003450920245398773	0.262386472141128	0.262386472141128	4	17	0.001663567863783149	9606	Homo sapiens			JUN;UBE2N	P62158;P16220	R-HSA-74448;R-HSA-111916;R-HSA-111919;R-HSA-111966
R-HSA-5578775	Ion homeostasis	0	64	1	71	0.0049079754601227	0.262386472141128	0.262386472141128	2	15	0.0014678539974557197	9606	Homo sapiens			UBE2N	P62158	R-HSA-2855020;R-HSA-425661
R-HSA-156842	Eukaryotic Translation Elongation	0	104	1	34	0.007975460122699387	0.262386472141128	0.262386472141128	1	9	8.807123984734318E-4	9606	Homo sapiens			JUN	P29692	R-HSA-156910
R-HSA-5218920	VEGFR2 mediated vascular permeability	0	44	2	97	0.003374233128834356	0.262386472141128	0.262386472141128	1	15	0.0014678539974557197	9606	Homo sapiens			JUN;ERBB2	P07900	R-HSA-202129
R-HSA-167021	PLC-gamma1 signalling	0	47	2	91	0.0036042944785276074	0.26405413848732917	0.26405413848732917	4	19	0.0018592817301105783	9606	Homo sapiens			JUN;UBE2N	P62158;P16220	R-HSA-74448;R-HSA-111916;R-HSA-111919;R-HSA-111966
R-HSA-212718	EGFR interacts with phospholipase C-gamma	0	47	2	91	0.0036042944785276074	0.26405413848732917	0.26405413848732917	4	20	0.001957138663274293	9606	Homo sapiens			JUN;UBE2N	P62158;P16220	R-HSA-74448;R-HSA-111916;R-HSA-111919;R-HSA-111966
R-HSA-180024	DARPP-32 events	0	35	2	105	0.0026840490797546013	0.26405413848732917	0.26405413848732917	2	10	9.785693316371464E-4	9606	Homo sapiens			CCNB1;BRCA1	Q00535;P62136	R-HSA-180038;R-HSA-180047
R-HSA-210745	Regulation of gene expression in beta cells	0	26	1	113	0.001993865030674847	0.2657181334189421	0.2657181334189421	3	12	0.0011742831979645759	9606	Homo sapiens			CCNB1	Q12778	R-HSA-211178;R-HSA-211272;R-HSA-211164
R-HSA-844456	The NLRP3 inflammasome	0	19	1	122	0.0014570552147239264	0.2657181334189421	0.2657181334189421	1	17	0.001663567863783149	9606	Homo sapiens			ERBB2	P08238	R-HSA-874087
R-HSA-3215018	Processing and activation of SUMO	0	13	2	133	9.969325153374234E-4	0.269035140480992	0.269035140480992	4	9	8.807123984734318E-4	9606	Homo sapiens			MYB;CHD3	P63165;P61956	R-HSA-2990840;R-HSA-2993784;R-HSA-2990842;R-HSA-2990833
R-HSA-1655829	Regulation of cholesterol biosynthesis by SREBP (SREBF)	1	86	2	57	0.006595092024539877	0.269035140480992	0.269035140480992	5	52	0.005088560524513162	9606	Homo sapiens	NCOA1	Q15788	ERBB2;BRCA1	Q14974;Q13085	R-HSA-2065550;R-HSA-1655848;R-HSA-1655850;R-HSA-1655826;R-HSA-1655845
R-HSA-3000171	Non-integrin membrane-ECM interactions	0	61	1	83	0.004677914110429448	0.269035140480992	0.269035140480992	1	22	0.002152852529601722	9606	Homo sapiens			SRC	P12814	R-HSA-2731149
R-HSA-442742	CREB phosphorylation through the activation of Ras	0	34	2	112	0.002607361963190184	0.27068816829179554	0.27068816829179554	2	7	6.849985321460025E-4	9606	Homo sapiens			JUN;UBE2N	P62158;P16220	R-HSA-442724;R-HSA-442760
R-HSA-6804760	Regulation of TP53 Activity through Methylation	0	23	1	120	0.001763803680981595	0.27068816829179554	0.27068816829179554	1	12	0.0011742831979645759	9606	Homo sapiens			CDK2	Q09472	R-HSA-6804229
R-HSA-166520	Signalling by NGF	4	521	7	767	0.03995398773006135	0.2718711217364579	0.2718711217364579	32	197	0.019277815833251787	9606	Homo sapiens	PSMD14;SRC;PSMD2;ERBB2	P04626;P12931-1;O00487;Q13200	JUN;SRC;PSMD2;ERBB2;UBE2N;BRCA1;BCL2L1	P40763;O43521;Q92934;P18846;Q9Y4K3;P62158;P16220;Q00987;P45983;Q7Z569	R-HSA-193666;R-HSA-171011;R-HSA-199298;R-HSA-8857925;R-HSA-5672980;R-HSA-5672978;R-HSA-198599;R-HSA-198347;R-HSA-198732;R-HSA-205132;R-HSA-205075;R-HSA-74448;R-HSA-5672965;R-HSA-205136;R-HSA-199895;R-HSA-204949;R-HSA-5672972;R-HSA-5672973;R-HSA-193695;R-HSA-111966;R-HSA-5672969;R-HSA-199910;R-HSA-193700;R-HSA-5658430;R-HSA-170991;R-HSA-111916;R-HSA-199917;R-HSA-111919;R-HSA-2316434;R-HSA-5674018;…
R-HSA-192105	Synthesis of bile acids and bile salts	1	110	0	31	0.00843558282208589	0.2723375560488229	0.2723375560488229	3	83	0.008122125452588317	9606	Homo sapiens	NCOA1				R-HSA-192051;R-HSA-192065;R-HSA-191972
R-HSA-6781827	Transcription-Coupled Nucleotide Excision Repair (TC-NER)	0	85	1	62	0.00651840490797546	0.2739833115514838	0.2739833115514838	2	16	0.0015657109306194345	9606	Homo sapiens			CDK2	Q09472	R-HSA-6782004;R-HSA-6782234
R-HSA-380270	Recruitment of mitotic centrosome proteins and complexes	1	97	0	47	0.007438650306748467	0.2756254425829485	0.2756254425829485	1	6	5.871415989822879E-4	9606	Homo sapiens	CCNB1				R-HSA-380278
R-HSA-373755	Semaphorin interactions	1	73	0	81	0.005598159509202454	0.2756254425829485	0.2756254425829485	3	40	0.003914277326548586	9606	Homo sapiens	ERBB2				R-HSA-373750;R-HSA-416594;R-HSA-416588
R-HSA-5655302	Signaling by FGFR1 in disease	0	57	2	92	0.004371165644171779	0.2756254425829485	0.2756254425829485	2	35	0.0034249926607300128	9606	Homo sapiens			SRC;ERBB2	P27986	R-HSA-1839114;R-HSA-1839078
R-HSA-622312	Inflammasomes	1	29	1	124	0.0022239263803680983	0.27726395691017225	0.27726395691017225	2	27	0.0026421371954202955	9606	Homo sapiens	BCL2L1	Q07817	ERBB2	P08238	R-HSA-874087;R-HSA-879201
R-HSA-112043	PLC beta mediated events	0	63	2	83	0.004831288343558282	0.27889886228391836	0.27889886228391836	4	21	0.0020549955964380075	9606	Homo sapiens			JUN;UBE2N	P62158;P16220	R-HSA-74448;R-HSA-111916;R-HSA-111919;R-HSA-111966
R-HSA-202433	Generation of second messenger molecules	0	58	1	98	0.004447852760736197	0.27889886228391836	0.27889886228391836	1	17	0.001663567863783149	9606	Homo sapiens			ERBB2	O75791	R-HSA-202325
R-HSA-157118	Signaling by NOTCH	2	153	5	333	0.011733128834355828	0.2789818396873698	0.2789818396873698	8	95	0.009296408650552892	9606	Homo sapiens	JUN;CCND1	P05412;P24385	NCOA1;JUN;PSMD2;CDK2;EPS15	P05412;P01106;P49757;Q92793;P16220;Q09472	R-HSA-1912394;R-HSA-4395227;R-HSA-1912391;R-HSA-1912401;R-HSA-1912416;R-HSA-1980067;R-HSA-2976563;R-HSA-1980128
R-HSA-450282	MAPK targets/ Nuclear events mediated by MAP kinases	1	35	1	122	0.0026840490797546013	0.28053016643880946	0.28053016643880946	9	16	0.0015657109306194345	9606	Homo sapiens	JUN	P05412	JUN	P01100;P15336;P05412;P18846;P16220	R-HSA-450292;R-HSA-450325;R-HSA-199895;R-HSA-199910;R-HSA-168053;R-HSA-168440;R-HSA-168136;R-HSA-199935;R-HSA-199917
R-HSA-5638303	Inhibition of Signaling by Overexpressed EGFR	0	6	2	142	4.6012269938650307E-4	0.28053016643880946	0.28053016643880946	1	2	1.957138663274293E-4	9606	Homo sapiens			SRC;ERBB2	P00533	R-HSA-1248677
R-HSA-5638302	Signaling by Overexpressed Wild-Type EGFR in Cancer	0	6	2	142	4.6012269938650307E-4	0.28053016643880946	0.28053016643880946	1	2	1.957138663274293E-4	9606	Homo sapiens			SRC;ERBB2	P00533	R-HSA-1248677
[truncated: 218 more rows]
